# Supplementary material for: Large-scale survey reveals pervasiveness and potential function of endogenous geminiviral sequences in plants
Source: Virus Evol. 2020 Sep 21;6(2):veaa071. doi: 10.1093/ve/veaa071 (PMC7758297; doi:10.1093/ve/veaa071)
Supplement: veaa071_Supplementary_Data [file veaa071_supplementary_data.zip › Table S5.xls]

## Sheet: Sheet1
	Supplementary Table 5: List of the functional annotation of proteins lie around the 5 kb flanking region of EGVs within plant genomes against Pfam domains and Geminivirus proteins
	Serial no	Query_proteins	Blastp_hits	Tag	Plant species	Pfam_CDD	Pfam_domains	Gene	Function
	1	Amtr_v1_0_sctg_0089_0140_28693_28908_6	replication-associated protein	Amtr	Amborella trichopoda	279178	pfam00799	Gemini_AL1	Geminivirus Rep catalytic domain. The AL1 proteins encodes the replication initiator protein (Rep) of geminiviruses, which is a replicon-specific initiator enzyme and is an essential component of the replisome. For geminivirus Rep protein, this N-terminal region is crucial for origin recognition and DNA cleavage and nucleotidyl transfer.
	2	Amtr_v1_0_sctg_0089_0140_28693_28908_6	replication-associated protein	Amtr	Amborella trichopoda	285483	pfam08283	Gemini_AL1_M	Geminivirus Rep protein central domain. This is the cetral domain of the geminivirus Rep proteins.
	3	Amtr_v1_0_sctg_0089_0140_28693_28908_15	#N/A	Amtr	Amborella trichopoda	313707	pfam10536	PMD	Plant mobile domain. This domain was identified by Babu and colleagues in a variety of transposases.
	4	Amtr_v1_0_sctg_0089_0162_28890_29102_1	putative replication associated protein	Amtr	Amborella trichopoda	285483	pfam08283	Gemini_AL1_M	Geminivirus Rep protein central domain. This is the cetral domain of the geminivirus Rep proteins.
	5	Amtr_v1_0_sctg_0089_0162_28890_29102_2	rep	Amtr	Amborella trichopoda	279178	pfam00799	Gemini_AL1	Geminivirus Rep catalytic domain. The AL1 proteins encodes the replication initiator protein (Rep) of geminiviruses, which is a replicon-specific initiator enzyme and is an essential component of the replisome. For geminivirus Rep protein, this N-terminal region is crucial for origin recognition and DNA cleavage and nucleotidyl transfer.
	6	Sc0000000_2821460_2821936_5	repA	C.assamica	Camellia sinensis var. assamica	285483	pfam08283	Gemini_AL1_M	Geminivirus Rep protein central domain. This is the cetral domain of the geminivirus Rep proteins.
	7	Sc0000000_2821460_2821936_8	coat protein	C.assamica	Camellia sinensis var. assamica	307130	pfam00844	Gemini_coat	Geminivirus coat protein/nuclear export factor BR1 family. It has been shown that the 104 N-terminal amino acids of the maize streak virus coat protein bind DNA non- specifically. This family also includes various geminivirus movement proteins that are nuclear export factors or shuttles. One member BR1 facilitates the export of both ds and ss DNA form the nucleus.
	8	Sc0000000_2821460_2821936_9	movement protein	C.assamica	Camellia sinensis var. assamica	307131	pfam00845	Gemini_BL1	Geminivirus BL1 movement protein. Geminiviruses encode two movement proteins that are essential for systemic infection of their host but dispensable for replication and encapsidation.
	9	Sc0000000_2821460_2821936_10	movement protein	C.assamica	Camellia sinensis var. assamica	307131	pfam00845	Gemini_BL1	Geminivirus BL1 movement protein. Geminiviruses encode two movement proteins that are essential for systemic infection of their host but dispensable for replication and encapsidation.
	10	Sc0000001_913674_913297_9	replication-associated protein	C.assamica	Camellia sinensis var. assamica	279178	pfam00799	Gemini_AL1	Geminivirus Rep catalytic domain. The AL1 proteins encodes the replication initiator protein (Rep) of geminiviruses, which is a replicon-specific initiator enzyme and is an essential component of the replisome. For geminivirus Rep protein, this N-terminal region is crucial for origin recognition and DNA cleavage and nucleotidyl transfer.
	11	Sc0000001_913674_913297_9	replication-associated protein	C.assamica	Camellia sinensis var. assamica	285483	pfam08283	Gemini_AL1_M	Geminivirus Rep protein central domain. This is the cetral domain of the geminivirus Rep proteins.
	12	Sc0000002_936752_936435_9	coat protein	C.assamica	Camellia sinensis var. assamica	307130	pfam00844	Gemini_coat	Geminivirus coat protein/nuclear export factor BR1 family. It has been shown that the 104 N-terminal amino acids of the maize streak virus coat protein bind DNA non- specifically. This family also includes various geminivirus movement proteins that are nuclear export factors or shuttles. One member BR1 facilitates the export of both ds and ss DNA form the nucleus.
	13	Sc0000002_936752_936435_10	putative RepA-like protein	C.assamica	Camellia sinensis var. assamica	279178	pfam00799	Gemini_AL1	Geminivirus Rep catalytic domain. The AL1 proteins encodes the replication initiator protein (Rep) of geminiviruses, which is a replicon-specific initiator enzyme and is an essential component of the replisome. For geminivirus Rep protein, this N-terminal region is crucial for origin recognition and DNA cleavage and nucleotidyl transfer.
	14	Sc0000002_936752_936435_11	movement protein	C.assamica	Camellia sinensis var. assamica	307131	pfam00845	Gemini_BL1	Geminivirus BL1 movement protein. Geminiviruses encode two movement proteins that are essential for systemic infection of their host but dispensable for replication and encapsidation.
	15	Sc0000002_936752_936435_13	#N/A	C.assamica	Camellia sinensis var. assamica	307008	pfam00665	rve	Integrase core domain. Integrase mediates integration of a DNA copy of the viral genome into the host chromosome. Integrase is composed of three domains. The amino-terminal domain is a zinc binding domain pfam02022. This domain is the central catalytic domain. The carboxyl terminal domain that is a non-specific DNA binding domain pfam00552. The catalytic domain acts as an endonuclease when two nu…
	16	Sc0000002_936752_936435_17	replication associated protein	C.assamica	Camellia sinensis var. assamica	279178	pfam00799	Gemini_AL1	Geminivirus Rep catalytic domain. The AL1 proteins encodes the replication initiator protein (Rep) of geminiviruses, which is a replicon-specific initiator enzyme and is an essential component of the replisome. For geminivirus Rep protein, this N-terminal region is crucial for origin recognition and DNA cleavage and nucleotidyl transfer.
	17	Sc0000002_1113122_1113589_1	movement protein	C.assamica	Camellia sinensis var. assamica	307131	pfam00845	Gemini_BL1	Geminivirus BL1 movement protein. Geminiviruses encode two movement proteins that are essential for systemic infection of their host but dispensable for replication and encapsidation.
	18	Sc0000002_1113122_1113589_5	coat protein	C.assamica	Camellia sinensis var. assamica	307130	pfam00844	Gemini_coat	Geminivirus coat protein/nuclear export factor BR1 family. It has been shown that the 104 N-terminal amino acids of the maize streak virus coat protein bind DNA non- specifically. This family also includes various geminivirus movement proteins that are nuclear export factors or shuttles. One member BR1 facilitates the export of both ds and ss DNA form the nucleus.
	19	Sc0000002_1113122_1113589_9	movement protein	C.assamica	Camellia sinensis var. assamica	307131	pfam00845	Gemini_BL1	Geminivirus BL1 movement protein. Geminiviruses encode two movement proteins that are essential for systemic infection of their host but dispensable for replication and encapsidation.
	20	Sc0000003_1856242_1855937_22	movement protein	C.assamica	Camellia sinensis var. assamica	307131	pfam00845	Gemini_BL1	Geminivirus BL1 movement protein. Geminiviruses encode two movement proteins that are essential for systemic infection of their host but dispensable for replication and encapsidation.
	21	Sc0000003_1858014_1857817_15	movement protein	C.assamica	Camellia sinensis var. assamica	307131	pfam00845	Gemini_BL1	Geminivirus BL1 movement protein. Geminiviruses encode two movement proteins that are essential for systemic infection of their host but dispensable for replication and encapsidation.
	22	Sc0000004_457924_457628_6	#N/A	C.assamica	Camellia sinensis var. assamica	306564	pfam00078	RVT_1	Reverse transcriptase (RNA-dependent DNA polymerase). A reverse transcriptase gene is usually indicative of a mobile element such as a retrotransposon or retrovirus. Reverse transcriptases occur in a variety of mobile elements, including retrotransposons, retroviruses, group II introns, bacterial msDNAs, hepadnaviruses, and caulimoviruses.
	23	Sc0000004_457924_457628_11	movement protein	C.assamica	Camellia sinensis var. assamica	307131	pfam00845	Gemini_BL1	Geminivirus BL1 movement protein. Geminiviruses encode two movement proteins that are essential for systemic infection of their host but dispensable for replication and encapsidation.
	24	Sc0000004_457924_457628_18	#N/A	C.assamica	Camellia sinensis var. assamica	316480	pfam13963	Transpos_assoc	Transposase-associated domain.
	25	Sc0000004_477394_477113_7	putative RepA-like protein	C.assamica	Camellia sinensis var. assamica	279178	pfam00799	Gemini_AL1	Geminivirus Rep catalytic domain. The AL1 proteins encodes the replication initiator protein (Rep) of geminiviruses, which is a replicon-specific initiator enzyme and is an essential component of the replisome. For geminivirus Rep protein, this N-terminal region is crucial for origin recognition and DNA cleavage and nucleotidyl transfer.
	26	Sc0000004_477394_477113_7	putative RepA-like protein	C.assamica	Camellia sinensis var. assamica	285483	pfam08283	Gemini_AL1_M	Geminivirus Rep protein central domain. This is the cetral domain of the geminivirus Rep proteins.
	27	Sc0000004_477394_477113_13	BC1	C.assamica	Camellia sinensis var. assamica	307131	pfam00845	Gemini_BL1	Geminivirus BL1 movement protein. Geminiviruses encode two movement proteins that are essential for systemic infection of their host but dispensable for replication and encapsidation.
	28	Sc0000004_477394_477113_15	coat protein	C.assamica	Camellia sinensis var. assamica	307130	pfam00844	Gemini_coat	Geminivirus coat protein/nuclear export factor BR1 family. It has been shown that the 104 N-terminal amino acids of the maize streak virus coat protein bind DNA non- specifically. This family also includes various geminivirus movement proteins that are nuclear export factors or shuttles. One member BR1 facilitates the export of both ds and ss DNA form the nucleus.
	29	Sc0000004_479046_479002_3	putative RepA-like protein	C.assamica	Camellia sinensis var. assamica	279178	pfam00799	Gemini_AL1	Geminivirus Rep catalytic domain. The AL1 proteins encodes the replication initiator protein (Rep) of geminiviruses, which is a replicon-specific initiator enzyme and is an essential component of the replisome. For geminivirus Rep protein, this N-terminal region is crucial for origin recognition and DNA cleavage and nucleotidyl transfer.
	30	Sc0000004_479046_479002_3	putative RepA-like protein	C.assamica	Camellia sinensis var. assamica	285483	pfam08283	Gemini_AL1_M	Geminivirus Rep protein central domain. This is the cetral domain of the geminivirus Rep proteins.
	31	Sc0000004_479046_479002_17	BC1	C.assamica	Camellia sinensis var. assamica	307131	pfam00845	Gemini_BL1	Geminivirus BL1 movement protein. Geminiviruses encode two movement proteins that are essential for systemic infection of their host but dispensable for replication and encapsidation.
	32	Sc0000004_479046_479002_19	coat protein	C.assamica	Camellia sinensis var. assamica	307130	pfam00844	Gemini_coat	Geminivirus coat protein/nuclear export factor BR1 family. It has been shown that the 104 N-terminal amino acids of the maize streak virus coat protein bind DNA non- specifically. This family also includes various geminivirus movement proteins that are nuclear export factors or shuttles. One member BR1 facilitates the export of both ds and ss DNA form the nucleus.
	33	Sc0000010_2106483_2106124_10	coat protein	C.assamica	Camellia sinensis var. assamica	307130	pfam00844	Gemini_coat	Geminivirus coat protein/nuclear export factor BR1 family. It has been shown that the 104 N-terminal amino acids of the maize streak virus coat protein bind DNA non- specifically. This family also includes various geminivirus movement proteins that are nuclear export factors or shuttles. One member BR1 facilitates the export of both ds and ss DNA form the nucleus.
	34	Sc0000010_2106483_2106124_11	BC1	C.assamica	Camellia sinensis var. assamica	307131	pfam00845	Gemini_BL1	Geminivirus BL1 movement protein. Geminiviruses encode two movement proteins that are essential for systemic infection of their host but dispensable for replication and encapsidation.
	35	Sc0000010_2106483_2106124_13	BC1 gene product, partial	C.assamica	Camellia sinensis var. assamica	307131	pfam00845	Gemini_BL1	Geminivirus BL1 movement protein. Geminiviruses encode two movement proteins that are essential for systemic infection of their host but dispensable for replication and encapsidation.
	36	Sc0000010_2106483_2106124_14	BC1 protein	C.assamica	Camellia sinensis var. assamica	307131	pfam00845	Gemini_BL1	Geminivirus BL1 movement protein. Geminiviruses encode two movement proteins that are essential for systemic infection of their host but dispensable for replication and encapsidation.
	37	Sc0000010_2106483_2106124_18	coat protein	C.assamica	Camellia sinensis var. assamica	307130	pfam00844	Gemini_coat	Geminivirus coat protein/nuclear export factor BR1 family. It has been shown that the 104 N-terminal amino acids of the maize streak virus coat protein bind DNA non- specifically. This family also includes various geminivirus movement proteins that are nuclear export factors or shuttles. One member BR1 facilitates the export of both ds and ss DNA form the nucleus.
	38	Sc0000010_2106483_2106124_21	#N/A	C.assamica	Camellia sinensis var. assamica	307008	pfam00665	rve	Integrase core domain. Integrase mediates integration of a DNA copy of the viral genome into the host chromosome. Integrase is composed of three domains. The amino-terminal domain is a zinc binding domain pfam02022. This domain is the central catalytic domain. The carboxyl terminal domain that is a non-specific DNA binding domain pfam00552. The catalytic domain acts as an endonuclease when two nu…
	39	Sc0000010_2115857_2115498_22	#N/A	C.assamica	Camellia sinensis var. assamica	307008	pfam00665	rve	Integrase core domain. Integrase mediates integration of a DNA copy of the viral genome into the host chromosome. Integrase is composed of three domains. The amino-terminal domain is a zinc binding domain pfam02022. This domain is the central catalytic domain. The carboxyl terminal domain that is a non-specific DNA binding domain pfam00552. The catalytic domain acts as an endonuclease when two nu…
	40	Sc0000011_384244_384822_4	putative RepA-like protein	C.assamica	Camellia sinensis var. assamica	279178	pfam00799	Gemini_AL1	Geminivirus Rep catalytic domain. The AL1 proteins encodes the replication initiator protein (Rep) of geminiviruses, which is a replicon-specific initiator enzyme and is an essential component of the replisome. For geminivirus Rep protein, this N-terminal region is crucial for origin recognition and DNA cleavage and nucleotidyl transfer.
	41	Sc0000011_384244_384822_5	putative RepA-like protein	C.assamica	Camellia sinensis var. assamica	285483	pfam08283	Gemini_AL1_M	Geminivirus Rep protein central domain. This is the cetral domain of the geminivirus Rep proteins.
	42	Sc0000014_1310720_1310400_4	RepA protein	C.assamica	Camellia sinensis var. assamica	285483	pfam08283	Gemini_AL1_M	Geminivirus Rep protein central domain. This is the cetral domain of the geminivirus Rep proteins.
	43	Sc0000014_1310720_1310400_5	#N/A	C.assamica	Camellia sinensis var. assamica	311594	pfam07727	RVT_2	Reverse transcriptase (RNA-dependent DNA polymerase). A reverse transcriptase gene is usually indicative of a mobile element such as a retrotransposon or retrovirus. Reverse transcriptases occur in a variety of mobile elements, including retrotransposons, retroviruses, group II introns, bacterial msDNAs, hepadnaviruses, and caulimoviruses. This Pfam entry includes reverse transcriptases not recog…
	44	Sc0000014_1310720_1310400_8	#N/A	C.assamica	Camellia sinensis var. assamica	316493	pfam13976	gag_pre-integrs	GAG-pre-integrase domain. This domain is found associated with retroviral insertion elements and lies just upstream of the integrase region on the polyproteins.
	45	Sc0000014_1310720_1310400_9	#N/A	C.assamica	Camellia sinensis var. assamica	307008	pfam00665	rve	Integrase core domain. Integrase mediates integration of a DNA copy of the viral genome into the host chromosome. Integrase is composed of three domains. The amino-terminal domain is a zinc binding domain pfam02022. This domain is the central catalytic domain. The carboxyl terminal domain that is a non-specific DNA binding domain pfam00552. The catalytic domain acts as an endonuclease when two nu…
	46	Sc0000014_1310720_1310400_11	#N/A	C.assamica	Camellia sinensis var. assamica	311594	pfam07727	RVT_2	Reverse transcriptase (RNA-dependent DNA polymerase). A reverse transcriptase gene is usually indicative of a mobile element such as a retrotransposon or retrovirus. Reverse transcriptases occur in a variety of mobile elements, including retrotransposons, retroviruses, group II introns, bacterial msDNAs, hepadnaviruses, and caulimoviruses. This Pfam entry includes reverse transcriptases not recog…
	47	Sc0000014_1310720_1310400_12	#N/A	C.assamica	Camellia sinensis var. assamica	311594	pfam07727	RVT_2	Reverse transcriptase (RNA-dependent DNA polymerase). A reverse transcriptase gene is usually indicative of a mobile element such as a retrotransposon or retrovirus. Reverse transcriptases occur in a variety of mobile elements, including retrotransposons, retroviruses, group II introns, bacterial msDNAs, hepadnaviruses, and caulimoviruses. This Pfam entry includes reverse transcriptases not recog…
	48	Sc0000014_1310720_1310400_24	#N/A	C.assamica	Camellia sinensis var. assamica	315924	pfam13359	DDE_Tnp_4	DDE superfamily endonuclease. This family of proteins are related to pfam00665 and are probably endonucleases of the DDE superfamily. Transposase proteins are necessary for efficient DNA transposition. This domain is a member of the DDE superfamily, which contain three carboxylate residues that are believed to be responsible for coordinating metal ions needed for catalysis. The catalytic activity…
	49	Sc0000014_1310720_1310400_24	#N/A	C.assamica	Camellia sinensis var. assamica	307645	pfam01609	DDE_Tnp_1	Transposase DDE domain. Transposase proteins are necessary for efficient DNA transposition. This domain is a member of the DDE superfamily, which contain three carboxylate residues that are believed to be responsible for coordinating metal ions needed for catalysis. The catalytic activity of this enzyme involves DNA cleavage at a specific site followed by a strand transfer reaction. This family c…
	50	Sc0000014_1310720_1310400_25	#N/A	C.assamica	Camellia sinensis var. assamica	316018	pfam13456	RVT_3	Reverse transcriptase-like. This domain is found in plants and appears to be part of a retrotransposon.
	51	Sc0000014_1310720_1310400_25	#N/A	C.assamica	Camellia sinensis var. assamica	316483	pfam13966	zf-RVT	zinc-binding in reverse transcriptase. This domain would appear to be a zinc-binding region of a putative reverse transcriptase.
	52	Sc0000014_1318512_1318207_3	RepA protein	C.assamica	Camellia sinensis var. assamica	285483	pfam08283	Gemini_AL1_M	Geminivirus Rep protein central domain. This is the cetral domain of the geminivirus Rep proteins.
	53	Sc0000014_1318512_1318207_5	#N/A	C.assamica	Camellia sinensis var. assamica	316719	pfam14223	Retrotran_gag_2	gag-polypeptide of LTR copia-type. This family is found in Plants and fungi, and contains LTR-polyproteins, or retrotransposons of the copia-type.
	54	Sc0000014_1318512_1318207_10	#N/A	C.assamica	Camellia sinensis var. assamica	316719	pfam14223	Retrotran_gag_2	gag-polypeptide of LTR copia-type. This family is found in Plants and fungi, and contains LTR-polyproteins, or retrotransposons of the copia-type.
	55	Sc0000014_1318512_1318207_12	#N/A	C.assamica	Camellia sinensis var. assamica	316018	pfam13456	RVT_3	Reverse transcriptase-like. This domain is found in plants and appears to be part of a retrotransposon.
	56	Sc0000014_1318512_1318207_12	#N/A	C.assamica	Camellia sinensis var. assamica	316483	pfam13966	zf-RVT	zinc-binding in reverse transcriptase. This domain would appear to be a zinc-binding region of a putative reverse transcriptase.
	57	Sc0000016_1115872_1116126_5	putative RepA-like protein	C.assamica	Camellia sinensis var. assamica	285483	pfam08283	Gemini_AL1_M	Geminivirus Rep protein central domain. This is the cetral domain of the geminivirus Rep proteins.
	58	Sc0000021_669934_670125_3	#N/A	C.assamica	Camellia sinensis var. assamica	279747	pfam01440	Gemini_AL2	Geminivirus AL2 protein. Geminiviruses are small, ssDNA-containing plant viruses. Geminiviruses contain three ORFs (designated AL1, AL2, and AL3) that overlap and are specified by multiple polycistronic mRNAs. The AL2 gene product transactivates expression of TGMV coat protein gene, and BR1 movement protein.
	59	Sc0000021_669934_670125_6	replication enhancer protein	C.assamica	Camellia sinensis var. assamica	279715	pfam01407	Gemini_AL3	Geminivirus AL3 protein. Geminiviruses are small, ssDNA-containing plant viruses. Geminiviruses contain three ORFs (designated AL1, AL2, and AL3) that overlap and are specified by multiple polycistronic mRNAs. The AL3 protein comprises approximately 0.05% of the cellular proteins and is present in the soluble and organelle fractions. AL3 may form oligomers. Immunoprecipitation of AL3 in a baculov…
	60	Sc0000021_669934_670125_7	replication associated protein	C.assamica	Camellia sinensis var. assamica	279178	pfam00799	Gemini_AL1	Geminivirus Rep catalytic domain. The AL1 proteins encodes the replication initiator protein (Rep) of geminiviruses, which is a replicon-specific initiator enzyme and is an essential component of the replisome. For geminivirus Rep protein, this N-terminal region is crucial for origin recognition and DNA cleavage and nucleotidyl transfer.
	61	Sc0000021_669934_670125_9	AC1 protein	C.assamica	Camellia sinensis var. assamica	279178	pfam00799	Gemini_AL1	Geminivirus Rep catalytic domain. The AL1 proteins encodes the replication initiator protein (Rep) of geminiviruses, which is a replicon-specific initiator enzyme and is an essential component of the replisome. For geminivirus Rep protein, this N-terminal region is crucial for origin recognition and DNA cleavage and nucleotidyl transfer.
	62	Sc0000021_669934_670125_13	#N/A	C.assamica	Camellia sinensis var. assamica	306564	pfam00078	RVT_1	Reverse transcriptase (RNA-dependent DNA polymerase). A reverse transcriptase gene is usually indicative of a mobile element such as a retrotransposon or retrovirus. Reverse transcriptases occur in a variety of mobile elements, including retrotransposons, retroviruses, group II introns, bacterial msDNAs, hepadnaviruses, and caulimoviruses.
	63	Sc0000021_672621_672295_6	#N/A	C.assamica	Camellia sinensis var. assamica	306564	pfam00078	RVT_1	Reverse transcriptase (RNA-dependent DNA polymerase). A reverse transcriptase gene is usually indicative of a mobile element such as a retrotransposon or retrovirus. Reverse transcriptases occur in a variety of mobile elements, including retrotransposons, retroviruses, group II introns, bacterial msDNAs, hepadnaviruses, and caulimoviruses.
	64	Sc0000021_672621_672295_15	#N/A	C.assamica	Camellia sinensis var. assamica	279747	pfam01440	Gemini_AL2	Geminivirus AL2 protein. Geminiviruses are small, ssDNA-containing plant viruses. Geminiviruses contain three ORFs (designated AL1, AL2, and AL3) that overlap and are specified by multiple polycistronic mRNAs. The AL2 gene product transactivates expression of TGMV coat protein gene, and BR1 movement protein.
	65	Sc0000021_672621_672295_17	replication enhancer protein	C.assamica	Camellia sinensis var. assamica	279715	pfam01407	Gemini_AL3	Geminivirus AL3 protein. Geminiviruses are small, ssDNA-containing plant viruses. Geminiviruses contain three ORFs (designated AL1, AL2, and AL3) that overlap and are specified by multiple polycistronic mRNAs. The AL3 protein comprises approximately 0.05% of the cellular proteins and is present in the soluble and organelle fractions. AL3 may form oligomers. Immunoprecipitation of AL3 in a baculov…
	66	Sc0000021_672621_672295_18	replication associated protein	C.assamica	Camellia sinensis var. assamica	279178	pfam00799	Gemini_AL1	Geminivirus Rep catalytic domain. The AL1 proteins encodes the replication initiator protein (Rep) of geminiviruses, which is a replicon-specific initiator enzyme and is an essential component of the replisome. For geminivirus Rep protein, this N-terminal region is crucial for origin recognition and DNA cleavage and nucleotidyl transfer.
	67	Sc0000021_672621_672295_25	AC1 protein	C.assamica	Camellia sinensis var. assamica	279178	pfam00799	Gemini_AL1	Geminivirus Rep catalytic domain. The AL1 proteins encodes the replication initiator protein (Rep) of geminiviruses, which is a replicon-specific initiator enzyme and is an essential component of the replisome. For geminivirus Rep protein, this N-terminal region is crucial for origin recognition and DNA cleavage and nucleotidyl transfer.
	68	Sc0000021_675222_675013_11	#N/A	C.assamica	Camellia sinensis var. assamica	306564	pfam00078	RVT_1	Reverse transcriptase (RNA-dependent DNA polymerase). A reverse transcriptase gene is usually indicative of a mobile element such as a retrotransposon or retrovirus. Reverse transcriptases occur in a variety of mobile elements, including retrotransposons, retroviruses, group II introns, bacterial msDNAs, hepadnaviruses, and caulimoviruses.
	69	Sc0000021_675222_675013_21	AC1 protein	C.assamica	Camellia sinensis var. assamica	279178	pfam00799	Gemini_AL1	Geminivirus Rep catalytic domain. The AL1 proteins encodes the replication initiator protein (Rep) of geminiviruses, which is a replicon-specific initiator enzyme and is an essential component of the replisome. For geminivirus Rep protein, this N-terminal region is crucial for origin recognition and DNA cleavage and nucleotidyl transfer.
	70	Sc0000021_675222_675013_23	#N/A	C.assamica	Camellia sinensis var. assamica	279747	pfam01440	Gemini_AL2	Geminivirus AL2 protein. Geminiviruses are small, ssDNA-containing plant viruses. Geminiviruses contain three ORFs (designated AL1, AL2, and AL3) that overlap and are specified by multiple polycistronic mRNAs. The AL2 gene product transactivates expression of TGMV coat protein gene, and BR1 movement protein.
	71	Sc0000021_675222_675013_25	replication enhancer protein	C.assamica	Camellia sinensis var. assamica	279715	pfam01407	Gemini_AL3	Geminivirus AL3 protein. Geminiviruses are small, ssDNA-containing plant viruses. Geminiviruses contain three ORFs (designated AL1, AL2, and AL3) that overlap and are specified by multiple polycistronic mRNAs. The AL3 protein comprises approximately 0.05% of the cellular proteins and is present in the soluble and organelle fractions. AL3 may form oligomers. Immunoprecipitation of AL3 in a baculov…
	72	Sc0000021_675222_675013_26	replication associated protein	C.assamica	Camellia sinensis var. assamica	279178	pfam00799	Gemini_AL1	Geminivirus Rep catalytic domain. The AL1 proteins encodes the replication initiator protein (Rep) of geminiviruses, which is a replicon-specific initiator enzyme and is an essential component of the replisome. For geminivirus Rep protein, this N-terminal region is crucial for origin recognition and DNA cleavage and nucleotidyl transfer.
	73	Sc0000021_688447_688127_12	AC1 protein	C.assamica	Camellia sinensis var. assamica	279178	pfam00799	Gemini_AL1	Geminivirus Rep catalytic domain. The AL1 proteins encodes the replication initiator protein (Rep) of geminiviruses, which is a replicon-specific initiator enzyme and is an essential component of the replisome. For geminivirus Rep protein, this N-terminal region is crucial for origin recognition and DNA cleavage and nucleotidyl transfer.
	74	Sc0000021_688447_688127_13	#N/A	C.assamica	Camellia sinensis var. assamica	279452	pfam01107	MP	Viral movement protein (MP). This family includes a variety of movement proteins (MP)s. The MP is necessary for the initial cell-to-cell movement during the early stages of a viral infection. This movement is active, and it is known that the MP interacts with the plasmodesmata and possesses the ability to bind to RNA to achieve its role. This family also includes consists of virus movement protei…
	75	Sc0000021_717064_716480_9	AC2 protein	C.assamica	Camellia sinensis var. assamica	279747	pfam01440	Gemini_AL2	Geminivirus AL2 protein. Geminiviruses are small, ssDNA-containing plant viruses. Geminiviruses contain three ORFs (designated AL1, AL2, and AL3) that overlap and are specified by multiple polycistronic mRNAs. The AL2 gene product transactivates expression of TGMV coat protein gene, and BR1 movement protein.
	76	Sc0000021_717064_716480_11	transcriptional transactivator protein	C.assamica	Camellia sinensis var. assamica	279747	pfam01440	Gemini_AL2	Geminivirus AL2 protein. Geminiviruses are small, ssDNA-containing plant viruses. Geminiviruses contain three ORFs (designated AL1, AL2, and AL3) that overlap and are specified by multiple polycistronic mRNAs. The AL2 gene product transactivates expression of TGMV coat protein gene, and BR1 movement protein.
	77	Sc0000021_717064_716480_12	#N/A	C.assamica	Camellia sinensis var. assamica	306564	pfam00078	RVT_1	Reverse transcriptase (RNA-dependent DNA polymerase). A reverse transcriptase gene is usually indicative of a mobile element such as a retrotransposon or retrovirus. Reverse transcriptases occur in a variety of mobile elements, including retrotransposons, retroviruses, group II introns, bacterial msDNAs, hepadnaviruses, and caulimoviruses.
	78	Sc0000021_717064_716480_13	AC3 protein	C.assamica	Camellia sinensis var. assamica	279715	pfam01407	Gemini_AL3	Geminivirus AL3 protein. Geminiviruses are small, ssDNA-containing plant viruses. Geminiviruses contain three ORFs (designated AL1, AL2, and AL3) that overlap and are specified by multiple polycistronic mRNAs. The AL3 protein comprises approximately 0.05% of the cellular proteins and is present in the soluble and organelle fractions. AL3 may form oligomers. Immunoprecipitation of AL3 in a baculov…
	79	Sc0000021_717064_716480_14	replication associated protein	C.assamica	Camellia sinensis var. assamica	279178	pfam00799	Gemini_AL1	Geminivirus Rep catalytic domain. The AL1 proteins encodes the replication initiator protein (Rep) of geminiviruses, which is a replicon-specific initiator enzyme and is an essential component of the replisome. For geminivirus Rep protein, this N-terminal region is crucial for origin recognition and DNA cleavage and nucleotidyl transfer.
	80	Sc0000021_717064_716480_14	replication associated protein	C.assamica	Camellia sinensis var. assamica	285483	pfam08283	Gemini_AL1_M	Geminivirus Rep protein central domain. This is the cetral domain of the geminivirus Rep proteins.
	81	Sc0000021_717064_716480_19	AC3 protein	C.assamica	Camellia sinensis var. assamica	279715	pfam01407	Gemini_AL3	Geminivirus AL3 protein. Geminiviruses are small, ssDNA-containing plant viruses. Geminiviruses contain three ORFs (designated AL1, AL2, and AL3) that overlap and are specified by multiple polycistronic mRNAs. The AL3 protein comprises approximately 0.05% of the cellular proteins and is present in the soluble and organelle fractions. AL3 may form oligomers. Immunoprecipitation of AL3 in a baculov…
	82	Sc0000021_717064_716480_21	replication-associated protein	C.assamica	Camellia sinensis var. assamica	279178	pfam00799	Gemini_AL1	Geminivirus Rep catalytic domain. The AL1 proteins encodes the replication initiator protein (Rep) of geminiviruses, which is a replicon-specific initiator enzyme and is an essential component of the replisome. For geminivirus Rep protein, this N-terminal region is crucial for origin recognition and DNA cleavage and nucleotidyl transfer.
	83	Sc0000021_717064_716480_22	replication associated protein	C.assamica	Camellia sinensis var. assamica	285483	pfam08283	Gemini_AL1_M	Geminivirus Rep protein central domain. This is the cetral domain of the geminivirus Rep proteins.
	84	Sc0000021_717064_716480_23	#N/A	C.assamica	Camellia sinensis var. assamica	306564	pfam00078	RVT_1	Reverse transcriptase (RNA-dependent DNA polymerase). A reverse transcriptase gene is usually indicative of a mobile element such as a retrotransposon or retrovirus. Reverse transcriptases occur in a variety of mobile elements, including retrotransposons, retroviruses, group II introns, bacterial msDNAs, hepadnaviruses, and caulimoviruses.
	85	Sc0000021_717064_716480_29	AC2 protein	C.assamica	Camellia sinensis var. assamica	279747	pfam01440	Gemini_AL2	Geminivirus AL2 protein. Geminiviruses are small, ssDNA-containing plant viruses. Geminiviruses contain three ORFs (designated AL1, AL2, and AL3) that overlap and are specified by multiple polycistronic mRNAs. The AL2 gene product transactivates expression of TGMV coat protein gene, and BR1 movement protein.
	86	Sc0000021_718851_718696_6	AC2 protein	C.assamica	Camellia sinensis var. assamica	279747	pfam01440	Gemini_AL2	Geminivirus AL2 protein. Geminiviruses are small, ssDNA-containing plant viruses. Geminiviruses contain three ORFs (designated AL1, AL2, and AL3) that overlap and are specified by multiple polycistronic mRNAs. The AL2 gene product transactivates expression of TGMV coat protein gene, and BR1 movement protein.
	87	Sc0000021_718851_718696_8	transcriptional transactivator protein	C.assamica	Camellia sinensis var. assamica	279747	pfam01440	Gemini_AL2	Geminivirus AL2 protein. Geminiviruses are small, ssDNA-containing plant viruses. Geminiviruses contain three ORFs (designated AL1, AL2, and AL3) that overlap and are specified by multiple polycistronic mRNAs. The AL2 gene product transactivates expression of TGMV coat protein gene, and BR1 movement protein.
	88	Sc0000021_718851_718696_9	#N/A	C.assamica	Camellia sinensis var. assamica	306564	pfam00078	RVT_1	Reverse transcriptase (RNA-dependent DNA polymerase). A reverse transcriptase gene is usually indicative of a mobile element such as a retrotransposon or retrovirus. Reverse transcriptases occur in a variety of mobile elements, including retrotransposons, retroviruses, group II introns, bacterial msDNAs, hepadnaviruses, and caulimoviruses.
	89	Sc0000021_718851_718696_11	AC3 protein	C.assamica	Camellia sinensis var. assamica	279715	pfam01407	Gemini_AL3	Geminivirus AL3 protein. Geminiviruses are small, ssDNA-containing plant viruses. Geminiviruses contain three ORFs (designated AL1, AL2, and AL3) that overlap and are specified by multiple polycistronic mRNAs. The AL3 protein comprises approximately 0.05% of the cellular proteins and is present in the soluble and organelle fractions. AL3 may form oligomers. Immunoprecipitation of AL3 in a baculov…
	90	Sc0000021_718851_718696_12	replication associated protein	C.assamica	Camellia sinensis var. assamica	279178	pfam00799	Gemini_AL1	Geminivirus Rep catalytic domain. The AL1 proteins encodes the replication initiator protein (Rep) of geminiviruses, which is a replicon-specific initiator enzyme and is an essential component of the replisome. For geminivirus Rep protein, this N-terminal region is crucial for origin recognition and DNA cleavage and nucleotidyl transfer.
	91	Sc0000021_718851_718696_12	replication associated protein	C.assamica	Camellia sinensis var. assamica	285483	pfam08283	Gemini_AL1_M	Geminivirus Rep protein central domain. This is the cetral domain of the geminivirus Rep proteins.
	92	Sc0000021_718851_718696_19	AC3 protein	C.assamica	Camellia sinensis var. assamica	279715	pfam01407	Gemini_AL3	Geminivirus AL3 protein. Geminiviruses are small, ssDNA-containing plant viruses. Geminiviruses contain three ORFs (designated AL1, AL2, and AL3) that overlap and are specified by multiple polycistronic mRNAs. The AL3 protein comprises approximately 0.05% of the cellular proteins and is present in the soluble and organelle fractions. AL3 may form oligomers. Immunoprecipitation of AL3 in a baculov…
	93	Sc0000021_718851_718696_22	replication-associated protein	C.assamica	Camellia sinensis var. assamica	279178	pfam00799	Gemini_AL1	Geminivirus Rep catalytic domain. The AL1 proteins encodes the replication initiator protein (Rep) of geminiviruses, which is a replicon-specific initiator enzyme and is an essential component of the replisome. For geminivirus Rep protein, this N-terminal region is crucial for origin recognition and DNA cleavage and nucleotidyl transfer.
	94	Sc0000021_718851_718696_23	replication associated protein	C.assamica	Camellia sinensis var. assamica	285483	pfam08283	Gemini_AL1_M	Geminivirus Rep protein central domain. This is the cetral domain of the geminivirus Rep proteins.
	95	Sc0000021_718851_718696_25	#N/A	C.assamica	Camellia sinensis var. assamica	306564	pfam00078	RVT_1	Reverse transcriptase (RNA-dependent DNA polymerase). A reverse transcriptase gene is usually indicative of a mobile element such as a retrotransposon or retrovirus. Reverse transcriptases occur in a variety of mobile elements, including retrotransposons, retroviruses, group II introns, bacterial msDNAs, hepadnaviruses, and caulimoviruses.
	96	Sc0000021_718851_718696_31	AC2 protein	C.assamica	Camellia sinensis var. assamica	279747	pfam01440	Gemini_AL2	Geminivirus AL2 protein. Geminiviruses are small, ssDNA-containing plant viruses. Geminiviruses contain three ORFs (designated AL1, AL2, and AL3) that overlap and are specified by multiple polycistronic mRNAs. The AL2 gene product transactivates expression of TGMV coat protein gene, and BR1 movement protein.
	97	Sc0000021_719910_720671_1	#N/A	C.assamica	Camellia sinensis var. assamica	306564	pfam00078	RVT_1	Reverse transcriptase (RNA-dependent DNA polymerase). A reverse transcriptase gene is usually indicative of a mobile element such as a retrotransposon or retrovirus. Reverse transcriptases occur in a variety of mobile elements, including retrotransposons, retroviruses, group II introns, bacterial msDNAs, hepadnaviruses, and caulimoviruses.
	98	Sc0000021_719910_720671_7	AC2 protein	C.assamica	Camellia sinensis var. assamica	279747	pfam01440	Gemini_AL2	Geminivirus AL2 protein. Geminiviruses are small, ssDNA-containing plant viruses. Geminiviruses contain three ORFs (designated AL1, AL2, and AL3) that overlap and are specified by multiple polycistronic mRNAs. The AL2 gene product transactivates expression of TGMV coat protein gene, and BR1 movement protein.
	99	Sc0000021_719910_720671_11	AC3 protein	C.assamica	Camellia sinensis var. assamica	279715	pfam01407	Gemini_AL3	Geminivirus AL3 protein. Geminiviruses are small, ssDNA-containing plant viruses. Geminiviruses contain three ORFs (designated AL1, AL2, and AL3) that overlap and are specified by multiple polycistronic mRNAs. The AL3 protein comprises approximately 0.05% of the cellular proteins and is present in the soluble and organelle fractions. AL3 may form oligomers. Immunoprecipitation of AL3 in a baculov…
	100	Sc0000021_719910_720671_14	replication-associated protein	C.assamica	Camellia sinensis var. assamica	279178	pfam00799	Gemini_AL1	Geminivirus Rep catalytic domain. The AL1 proteins encodes the replication initiator protein (Rep) of geminiviruses, which is a replicon-specific initiator enzyme and is an essential component of the replisome. For geminivirus Rep protein, this N-terminal region is crucial for origin recognition and DNA cleavage and nucleotidyl transfer.
	101	Sc0000021_719910_720671_15	replication associated protein	C.assamica	Camellia sinensis var. assamica	285483	pfam08283	Gemini_AL1_M	Geminivirus Rep protein central domain. This is the cetral domain of the geminivirus Rep proteins.
	102	Sc0000021_719910_720671_18	AC3 protein	C.assamica	Camellia sinensis var. assamica	279715	pfam01407	Gemini_AL3	Geminivirus AL3 protein. Geminiviruses are small, ssDNA-containing plant viruses. Geminiviruses contain three ORFs (designated AL1, AL2, and AL3) that overlap and are specified by multiple polycistronic mRNAs. The AL3 protein comprises approximately 0.05% of the cellular proteins and is present in the soluble and organelle fractions. AL3 may form oligomers. Immunoprecipitation of AL3 in a baculov…
	103	Sc0000021_719910_720671_19	replication associated protein	C.assamica	Camellia sinensis var. assamica	279178	pfam00799	Gemini_AL1	Geminivirus Rep catalytic domain. The AL1 proteins encodes the replication initiator protein (Rep) of geminiviruses, which is a replicon-specific initiator enzyme and is an essential component of the replisome. For geminivirus Rep protein, this N-terminal region is crucial for origin recognition and DNA cleavage and nucleotidyl transfer.
	104	Sc0000021_719910_720671_19	replication associated protein	C.assamica	Camellia sinensis var. assamica	285483	pfam08283	Gemini_AL1_M	Geminivirus Rep protein central domain. This is the cetral domain of the geminivirus Rep proteins.
	105	Sc0000021_719910_720671_29	AC2 protein	C.assamica	Camellia sinensis var. assamica	279747	pfam01440	Gemini_AL2	Geminivirus AL2 protein. Geminiviruses are small, ssDNA-containing plant viruses. Geminiviruses contain three ORFs (designated AL1, AL2, and AL3) that overlap and are specified by multiple polycistronic mRNAs. The AL2 gene product transactivates expression of TGMV coat protein gene, and BR1 movement protein.
	106	Sc0000021_719910_720671_31	transcriptional transactivator protein	C.assamica	Camellia sinensis var. assamica	279747	pfam01440	Gemini_AL2	Geminivirus AL2 protein. Geminiviruses are small, ssDNA-containing plant viruses. Geminiviruses contain three ORFs (designated AL1, AL2, and AL3) that overlap and are specified by multiple polycistronic mRNAs. The AL2 gene product transactivates expression of TGMV coat protein gene, and BR1 movement protein.
	107	Sc0000021_1010107_1009808_11	putative RepA-like protein	C.assamica	Camellia sinensis var. assamica	279178	pfam00799	Gemini_AL1	Geminivirus Rep catalytic domain. The AL1 proteins encodes the replication initiator protein (Rep) of geminiviruses, which is a replicon-specific initiator enzyme and is an essential component of the replisome. For geminivirus Rep protein, this N-terminal region is crucial for origin recognition and DNA cleavage and nucleotidyl transfer.
	108	Sc0000023_452143_451967_1	#N/A	C.assamica	Camellia sinensis var. assamica	309014	pfam03732	Retrotrans_gag	Retrotransposon gag protein. Gag or Capsid-like proteins from LTR retrotransposons. There is a central motif QGXXEXXXXXFXXLXXH that is common to Retroviridae gag-proteins, but is poorly conserved.
	109	Sc0000023_452143_451967_5	transcriptional transactivator protein	C.assamica	Camellia sinensis var. assamica	279747	pfam01440	Gemini_AL2	Geminivirus AL2 protein. Geminiviruses are small, ssDNA-containing plant viruses. Geminiviruses contain three ORFs (designated AL1, AL2, and AL3) that overlap and are specified by multiple polycistronic mRNAs. The AL2 gene product transactivates expression of TGMV coat protein gene, and BR1 movement protein.
	110	Sc0000023_452143_451967_6	replication associated protein	C.assamica	Camellia sinensis var. assamica	279178	pfam00799	Gemini_AL1	Geminivirus Rep catalytic domain. The AL1 proteins encodes the replication initiator protein (Rep) of geminiviruses, which is a replicon-specific initiator enzyme and is an essential component of the replisome. For geminivirus Rep protein, this N-terminal region is crucial for origin recognition and DNA cleavage and nucleotidyl transfer.
	111	Sc0000023_452143_451967_6	replication associated protein	C.assamica	Camellia sinensis var. assamica	285483	pfam08283	Gemini_AL1_M	Geminivirus Rep protein central domain. This is the cetral domain of the geminivirus Rep proteins.
	112	Sc0000023_452143_451967_8	C3 protein	C.assamica	Camellia sinensis var. assamica	279715	pfam01407	Gemini_AL3	Geminivirus AL3 protein. Geminiviruses are small, ssDNA-containing plant viruses. Geminiviruses contain three ORFs (designated AL1, AL2, and AL3) that overlap and are specified by multiple polycistronic mRNAs. The AL3 protein comprises approximately 0.05% of the cellular proteins and is present in the soluble and organelle fractions. AL3 may form oligomers. Immunoprecipitation of AL3 in a baculov…
	113	Sc0000023_452143_451967_9	replication-associated protein	C.assamica	Camellia sinensis var. assamica	279178	pfam00799	Gemini_AL1	Geminivirus Rep catalytic domain. The AL1 proteins encodes the replication initiator protein (Rep) of geminiviruses, which is a replicon-specific initiator enzyme and is an essential component of the replisome. For geminivirus Rep protein, this N-terminal region is crucial for origin recognition and DNA cleavage and nucleotidyl transfer.
	114	Sc0000023_454100_454029_1	C3 protein	C.assamica	Camellia sinensis var. assamica	279715	pfam01407	Gemini_AL3	Geminivirus AL3 protein. Geminiviruses are small, ssDNA-containing plant viruses. Geminiviruses contain three ORFs (designated AL1, AL2, and AL3) that overlap and are specified by multiple polycistronic mRNAs. The AL3 protein comprises approximately 0.05% of the cellular proteins and is present in the soluble and organelle fractions. AL3 may form oligomers. Immunoprecipitation of AL3 in a baculov…
	115	Sc0000023_454100_454029_2	replication-associated protein	C.assamica	Camellia sinensis var. assamica	279178	pfam00799	Gemini_AL1	Geminivirus Rep catalytic domain. The AL1 proteins encodes the replication initiator protein (Rep) of geminiviruses, which is a replicon-specific initiator enzyme and is an essential component of the replisome. For geminivirus Rep protein, this N-terminal region is crucial for origin recognition and DNA cleavage and nucleotidyl transfer.
	116	Sc0000023_454100_454029_5	transcriptional transactivator protein	C.assamica	Camellia sinensis var. assamica	279747	pfam01440	Gemini_AL2	Geminivirus AL2 protein. Geminiviruses are small, ssDNA-containing plant viruses. Geminiviruses contain three ORFs (designated AL1, AL2, and AL3) that overlap and are specified by multiple polycistronic mRNAs. The AL2 gene product transactivates expression of TGMV coat protein gene, and BR1 movement protein.
	117	Sc0000023_454100_454029_6	replication associated protein	C.assamica	Camellia sinensis var. assamica	279178	pfam00799	Gemini_AL1	Geminivirus Rep catalytic domain. The AL1 proteins encodes the replication initiator protein (Rep) of geminiviruses, which is a replicon-specific initiator enzyme and is an essential component of the replisome. For geminivirus Rep protein, this N-terminal region is crucial for origin recognition and DNA cleavage and nucleotidyl transfer.
	118	Sc0000023_454100_454029_6	replication associated protein	C.assamica	Camellia sinensis var. assamica	285483	pfam08283	Gemini_AL1_M	Geminivirus Rep protein central domain. This is the cetral domain of the geminivirus Rep proteins.
	119	Sc0000023_470208_470032_1	AC3 protein	C.assamica	Camellia sinensis var. assamica	279715	pfam01407	Gemini_AL3	Geminivirus AL3 protein. Geminiviruses are small, ssDNA-containing plant viruses. Geminiviruses contain three ORFs (designated AL1, AL2, and AL3) that overlap and are specified by multiple polycistronic mRNAs. The AL3 protein comprises approximately 0.05% of the cellular proteins and is present in the soluble and organelle fractions. AL3 may form oligomers. Immunoprecipitation of AL3 in a baculov…
	120	Sc0000023_470208_470032_2	replication associated protein	C.assamica	Camellia sinensis var. assamica	285483	pfam08283	Gemini_AL1_M	Geminivirus Rep protein central domain. This is the cetral domain of the geminivirus Rep proteins.
	121	Sc0000023_470208_470032_3	#N/A	C.assamica	Camellia sinensis var. assamica	309014	pfam03732	Retrotrans_gag	Retrotransposon gag protein. Gag or Capsid-like proteins from LTR retrotransposons. There is a central motif QGXXEXXXXXFXXLXXH that is common to Retroviridae gag-proteins, but is poorly conserved.
	122	Sc0000023_470208_470032_5	transcriptional activation protein	C.assamica	Camellia sinensis var. assamica	279747	pfam01440	Gemini_AL2	Geminivirus AL2 protein. Geminiviruses are small, ssDNA-containing plant viruses. Geminiviruses contain three ORFs (designated AL1, AL2, and AL3) that overlap and are specified by multiple polycistronic mRNAs. The AL2 gene product transactivates expression of TGMV coat protein gene, and BR1 movement protein.
	123	Sc0000023_470208_470032_6	replication-associated protein	C.assamica	Camellia sinensis var. assamica	279178	pfam00799	Gemini_AL1	Geminivirus Rep catalytic domain. The AL1 proteins encodes the replication initiator protein (Rep) of geminiviruses, which is a replicon-specific initiator enzyme and is an essential component of the replisome. For geminivirus Rep protein, this N-terminal region is crucial for origin recognition and DNA cleavage and nucleotidyl transfer.
	124	Sc0000023_472185_472114_2	AC3 protein	C.assamica	Camellia sinensis var. assamica	279715	pfam01407	Gemini_AL3	Geminivirus AL3 protein. Geminiviruses are small, ssDNA-containing plant viruses. Geminiviruses contain three ORFs (designated AL1, AL2, and AL3) that overlap and are specified by multiple polycistronic mRNAs. The AL3 protein comprises approximately 0.05% of the cellular proteins and is present in the soluble and organelle fractions. AL3 may form oligomers. Immunoprecipitation of AL3 in a baculov…
	125	Sc0000023_472185_472114_3	replication associated protein	C.assamica	Camellia sinensis var. assamica	285483	pfam08283	Gemini_AL1_M	Geminivirus Rep protein central domain. This is the cetral domain of the geminivirus Rep proteins.
	126	Sc0000023_472185_472114_6	transcriptional activation protein	C.assamica	Camellia sinensis var. assamica	279747	pfam01440	Gemini_AL2	Geminivirus AL2 protein. Geminiviruses are small, ssDNA-containing plant viruses. Geminiviruses contain three ORFs (designated AL1, AL2, and AL3) that overlap and are specified by multiple polycistronic mRNAs. The AL2 gene product transactivates expression of TGMV coat protein gene, and BR1 movement protein.
	127	Sc0000023_472185_472114_7	replication-associated protein	C.assamica	Camellia sinensis var. assamica	279178	pfam00799	Gemini_AL1	Geminivirus Rep catalytic domain. The AL1 proteins encodes the replication initiator protein (Rep) of geminiviruses, which is a replicon-specific initiator enzyme and is an essential component of the replisome. For geminivirus Rep protein, this N-terminal region is crucial for origin recognition and DNA cleavage and nucleotidyl transfer.
	128	Sc0000024_944655_944987_7	putative RepA-like protein	C.assamica	Camellia sinensis var. assamica	279178	pfam00799	Gemini_AL1	Geminivirus Rep catalytic domain. The AL1 proteins encodes the replication initiator protein (Rep) of geminiviruses, which is a replicon-specific initiator enzyme and is an essential component of the replisome. For geminivirus Rep protein, this N-terminal region is crucial for origin recognition and DNA cleavage and nucleotidyl transfer.
	129	Sc0000024_944655_944987_9	movement protein	C.assamica	Camellia sinensis var. assamica	307131	pfam00845	Gemini_BL1	Geminivirus BL1 movement protein. Geminiviruses encode two movement proteins that are essential for systemic infection of their host but dispensable for replication and encapsidation.
	130	Sc0000024_944655_944987_14	putative RepA-like protein	C.assamica	Camellia sinensis var. assamica	279178	pfam00799	Gemini_AL1	Geminivirus Rep catalytic domain. The AL1 proteins encodes the replication initiator protein (Rep) of geminiviruses, which is a replicon-specific initiator enzyme and is an essential component of the replisome. For geminivirus Rep protein, this N-terminal region is crucial for origin recognition and DNA cleavage and nucleotidyl transfer.
	131	Sc0000024_944655_944987_15	putative RepA-like protein	C.assamica	Camellia sinensis var. assamica	279178	pfam00799	Gemini_AL1	Geminivirus Rep catalytic domain. The AL1 proteins encodes the replication initiator protein (Rep) of geminiviruses, which is a replicon-specific initiator enzyme and is an essential component of the replisome. For geminivirus Rep protein, this N-terminal region is crucial for origin recognition and DNA cleavage and nucleotidyl transfer.
	132	Sc0000024_946682_946326_1	movement protein	C.assamica	Camellia sinensis var. assamica	307131	pfam00845	Gemini_BL1	Geminivirus BL1 movement protein. Geminiviruses encode two movement proteins that are essential for systemic infection of their host but dispensable for replication and encapsidation.
	133	Sc0000024_946682_946326_5	putative RepA-like protein	C.assamica	Camellia sinensis var. assamica	279178	pfam00799	Gemini_AL1	Geminivirus Rep catalytic domain. The AL1 proteins encodes the replication initiator protein (Rep) of geminiviruses, which is a replicon-specific initiator enzyme and is an essential component of the replisome. For geminivirus Rep protein, this N-terminal region is crucial for origin recognition and DNA cleavage and nucleotidyl transfer.
	134	Sc0000024_946682_946326_6	putative RepA-like protein	C.assamica	Camellia sinensis var. assamica	279178	pfam00799	Gemini_AL1	Geminivirus Rep catalytic domain. The AL1 proteins encodes the replication initiator protein (Rep) of geminiviruses, which is a replicon-specific initiator enzyme and is an essential component of the replisome. For geminivirus Rep protein, this N-terminal region is crucial for origin recognition and DNA cleavage and nucleotidyl transfer.
	135	Sc0000024_946682_946326_9	putative RepA-like protein	C.assamica	Camellia sinensis var. assamica	279178	pfam00799	Gemini_AL1	Geminivirus Rep catalytic domain. The AL1 proteins encodes the replication initiator protein (Rep) of geminiviruses, which is a replicon-specific initiator enzyme and is an essential component of the replisome. For geminivirus Rep protein, this N-terminal region is crucial for origin recognition and DNA cleavage and nucleotidyl transfer.
	136	Sc0000024_993115_992597_1	#N/A	C.assamica	Camellia sinensis var. assamica	278504	pfam00076	RRM_1	RNA recognition motif. (a.k.a. RRM, RBD, or RNP domain). The RRM motif is probably diagnostic of an RNA binding protein. RRMs are found in a variety of RNA binding proteins, including various hnRNP proteins, proteins implicated in regulation of alternative splicing, and protein components of snRNPs. The motif also appears in a few single stranded DNA binding proteins. The RRM structure consists o…
	137	Sc0000024_993115_992597_7	putative RepA-like protein	C.assamica	Camellia sinensis var. assamica	285483	pfam08283	Gemini_AL1_M	Geminivirus Rep protein central domain. This is the cetral domain of the geminivirus Rep proteins.
	138	Sc0000024_993115_992597_8	#N/A	C.assamica	Camellia sinensis var. assamica	306564	pfam00078	RVT_1	Reverse transcriptase (RNA-dependent DNA polymerase). A reverse transcriptase gene is usually indicative of a mobile element such as a retrotransposon or retrovirus. Reverse transcriptases occur in a variety of mobile elements, including retrotransposons, retroviruses, group II introns, bacterial msDNAs, hepadnaviruses, and caulimoviruses.
	139	Sc0000034_743727_743428_3	RepA protein	C.assamica	Camellia sinensis var. assamica	285483	pfam08283	Gemini_AL1_M	Geminivirus Rep protein central domain. This is the cetral domain of the geminivirus Rep proteins.
	140	Sc0000034_743727_743428_7	RepA protein	C.assamica	Camellia sinensis var. assamica	285483	pfam08283	Gemini_AL1_M	Geminivirus Rep protein central domain. This is the cetral domain of the geminivirus Rep proteins.
	141	Sc0000034_743727_743428_9	RepA protein	C.assamica	Camellia sinensis var. assamica	285483	pfam08283	Gemini_AL1_M	Geminivirus Rep protein central domain. This is the cetral domain of the geminivirus Rep proteins.
	142	Sc0000034_743727_743428_10	BC1	C.assamica	Camellia sinensis var. assamica	307131	pfam00845	Gemini_BL1	Geminivirus BL1 movement protein. Geminiviruses encode two movement proteins that are essential for systemic infection of their host but dispensable for replication and encapsidation.
	143	Sc0000034_743727_743428_11	movement protein	C.assamica	Camellia sinensis var. assamica	307131	pfam00845	Gemini_BL1	Geminivirus BL1 movement protein. Geminiviruses encode two movement proteins that are essential for systemic infection of their host but dispensable for replication and encapsidation.
	144	Sc0000034_743727_743428_15	coat protein	C.assamica	Camellia sinensis var. assamica	307130	pfam00844	Gemini_coat	Geminivirus coat protein/nuclear export factor BR1 family. It has been shown that the 104 N-terminal amino acids of the maize streak virus coat protein bind DNA non- specifically. This family also includes various geminivirus movement proteins that are nuclear export factors or shuttles. One member BR1 facilitates the export of both ds and ss DNA form the nucleus.
	145	Sc0000034_746237_746401_1	coat protein	C.assamica	Camellia sinensis var. assamica	307130	pfam00844	Gemini_coat	Geminivirus coat protein/nuclear export factor BR1 family. It has been shown that the 104 N-terminal amino acids of the maize streak virus coat protein bind DNA non- specifically. This family also includes various geminivirus movement proteins that are nuclear export factors or shuttles. One member BR1 facilitates the export of both ds and ss DNA form the nucleus.
	146	Sc0000034_746237_746401_2	coat protein	C.assamica	Camellia sinensis var. assamica	307130	pfam00844	Gemini_coat	Geminivirus coat protein/nuclear export factor BR1 family. It has been shown that the 104 N-terminal amino acids of the maize streak virus coat protein bind DNA non- specifically. This family also includes various geminivirus movement proteins that are nuclear export factors or shuttles. One member BR1 facilitates the export of both ds and ss DNA form the nucleus.
	147	Sc0000034_746237_746401_3	BC1	C.assamica	Camellia sinensis var. assamica	307131	pfam00845	Gemini_BL1	Geminivirus BL1 movement protein. Geminiviruses encode two movement proteins that are essential for systemic infection of their host but dispensable for replication and encapsidation.
	148	Sc0000034_746237_746401_4	movement protein	C.assamica	Camellia sinensis var. assamica	307131	pfam00845	Gemini_BL1	Geminivirus BL1 movement protein. Geminiviruses encode two movement proteins that are essential for systemic infection of their host but dispensable for replication and encapsidation.
	149	Sc0000034_746237_746401_5	Rep	C.assamica	Camellia sinensis var. assamica	279178	pfam00799	Gemini_AL1	Geminivirus Rep catalytic domain. The AL1 proteins encodes the replication initiator protein (Rep) of geminiviruses, which is a replicon-specific initiator enzyme and is an essential component of the replisome. For geminivirus Rep protein, this N-terminal region is crucial for origin recognition and DNA cleavage and nucleotidyl transfer.
	150	Sc0000034_746237_746401_10	RepA protein	C.assamica	Camellia sinensis var. assamica	285483	pfam08283	Gemini_AL1_M	Geminivirus Rep protein central domain. This is the cetral domain of the geminivirus Rep proteins.
	151	Sc0000034_746237_746401_12	RepA protein	C.assamica	Camellia sinensis var. assamica	285483	pfam08283	Gemini_AL1_M	Geminivirus Rep protein central domain. This is the cetral domain of the geminivirus Rep proteins.
	152	Sc0000034_746237_746401_15	RepA protein	C.assamica	Camellia sinensis var. assamica	285483	pfam08283	Gemini_AL1_M	Geminivirus Rep protein central domain. This is the cetral domain of the geminivirus Rep proteins.
	153	Sc0000034_748919_748620_4	RepA protein	C.assamica	Camellia sinensis var. assamica	285483	pfam08283	Gemini_AL1_M	Geminivirus Rep protein central domain. This is the cetral domain of the geminivirus Rep proteins.
	154	Sc0000034_748919_748620_6	RepA protein	C.assamica	Camellia sinensis var. assamica	285483	pfam08283	Gemini_AL1_M	Geminivirus Rep protein central domain. This is the cetral domain of the geminivirus Rep proteins.
	155	Sc0000034_748919_748620_8	RepA protein	C.assamica	Camellia sinensis var. assamica	285483	pfam08283	Gemini_AL1_M	Geminivirus Rep protein central domain. This is the cetral domain of the geminivirus Rep proteins.
	156	Sc0000034_748919_748620_9	movement protein	C.assamica	Camellia sinensis var. assamica	307131	pfam00845	Gemini_BL1	Geminivirus BL1 movement protein. Geminiviruses encode two movement proteins that are essential for systemic infection of their host but dispensable for replication and encapsidation.
	157	Sc0000034_748919_748620_10	Rep	C.assamica	Camellia sinensis var. assamica	279178	pfam00799	Gemini_AL1	Geminivirus Rep catalytic domain. The AL1 proteins encodes the replication initiator protein (Rep) of geminiviruses, which is a replicon-specific initiator enzyme and is an essential component of the replisome. For geminivirus Rep protein, this N-terminal region is crucial for origin recognition and DNA cleavage and nucleotidyl transfer.
	158	Sc0000034_748919_748620_15	coat protein	C.assamica	Camellia sinensis var. assamica	307130	pfam00844	Gemini_coat	Geminivirus coat protein/nuclear export factor BR1 family. It has been shown that the 104 N-terminal amino acids of the maize streak virus coat protein bind DNA non- specifically. This family also includes various geminivirus movement proteins that are nuclear export factors or shuttles. One member BR1 facilitates the export of both ds and ss DNA form the nucleus.
	159	Sc0000034_748919_748620_16	coat protein	C.assamica	Camellia sinensis var. assamica	307130	pfam00844	Gemini_coat	Geminivirus coat protein/nuclear export factor BR1 family. It has been shown that the 104 N-terminal amino acids of the maize streak virus coat protein bind DNA non- specifically. This family also includes various geminivirus movement proteins that are nuclear export factors or shuttles. One member BR1 facilitates the export of both ds and ss DNA form the nucleus.
	160	Sc0000034_751258_751503_3	coat protein	C.assamica	Camellia sinensis var. assamica	307130	pfam00844	Gemini_coat	Geminivirus coat protein/nuclear export factor BR1 family. It has been shown that the 104 N-terminal amino acids of the maize streak virus coat protein bind DNA non- specifically. This family also includes various geminivirus movement proteins that are nuclear export factors or shuttles. One member BR1 facilitates the export of both ds and ss DNA form the nucleus.
	161	Sc0000034_751258_751503_6	movement protein	C.assamica	Camellia sinensis var. assamica	307131	pfam00845	Gemini_BL1	Geminivirus BL1 movement protein. Geminiviruses encode two movement proteins that are essential for systemic infection of their host but dispensable for replication and encapsidation.
	162	Sc0000034_751258_751503_7	Rep	C.assamica	Camellia sinensis var. assamica	279178	pfam00799	Gemini_AL1	Geminivirus Rep catalytic domain. The AL1 proteins encodes the replication initiator protein (Rep) of geminiviruses, which is a replicon-specific initiator enzyme and is an essential component of the replisome. For geminivirus Rep protein, this N-terminal region is crucial for origin recognition and DNA cleavage and nucleotidyl transfer.
	163	Sc0000034_751258_751503_8	#N/A	C.assamica	Camellia sinensis var. assamica	306581	pfam00098	zf-CCHC	Zinc knuckle. The zinc knuckle is a zinc binding motif composed of the the following CX2CX4HX4C where X can be any amino acid. The motifs are mostly from retroviral gag proteins (nucleocapsid). Prototype structure is from HIV. Also contains members involved in eukaryotic gene regulation, such as C. elegans GLH-1. Structure is an 18-residue zinc finger.
	164	Sc0000034_751258_751503_14	RepA protein	C.assamica	Camellia sinensis var. assamica	285483	pfam08283	Gemini_AL1_M	Geminivirus Rep protein central domain. This is the cetral domain of the geminivirus Rep proteins.
	165	Sc0000034_1174691_1175053_6	putative RepA-like protein	C.assamica	Camellia sinensis var. assamica	279178	pfam00799	Gemini_AL1	Geminivirus Rep catalytic domain. The AL1 proteins encodes the replication initiator protein (Rep) of geminiviruses, which is a replicon-specific initiator enzyme and is an essential component of the replisome. For geminivirus Rep protein, this N-terminal region is crucial for origin recognition and DNA cleavage and nucleotidyl transfer.
	166	Sc0000034_1174691_1175053_8	movement protein	C.assamica	Camellia sinensis var. assamica	307131	pfam00845	Gemini_BL1	Geminivirus BL1 movement protein. Geminiviruses encode two movement proteins that are essential for systemic infection of their host but dispensable for replication and encapsidation.
	167	Sc0000035_47115_47840_6	putative RepA-like protein	C.assamica	Camellia sinensis var. assamica	279178	pfam00799	Gemini_AL1	Geminivirus Rep catalytic domain. The AL1 proteins encodes the replication initiator protein (Rep) of geminiviruses, which is a replicon-specific initiator enzyme and is an essential component of the replisome. For geminivirus Rep protein, this N-terminal region is crucial for origin recognition and DNA cleavage and nucleotidyl transfer.
	168	Sc0000035_47115_47840_6	putative RepA-like protein	C.assamica	Camellia sinensis var. assamica	285483	pfam08283	Gemini_AL1_M	Geminivirus Rep protein central domain. This is the cetral domain of the geminivirus Rep proteins.
	169	Sc0000038_98882_99226_13	BC1	C.assamica	Camellia sinensis var. assamica	307131	pfam00845	Gemini_BL1	Geminivirus BL1 movement protein. Geminiviruses encode two movement proteins that are essential for systemic infection of their host but dispensable for replication and encapsidation.
	170	Sc0000038_98882_99226_19	#N/A	C.assamica	Camellia sinensis var. assamica	316018	pfam13456	RVT_3	Reverse transcriptase-like. This domain is found in plants and appears to be part of a retrotransposon.
	171	Sc0000047_884759_885118_4	putative RepA-like protein	C.assamica	Camellia sinensis var. assamica	279178	pfam00799	Gemini_AL1	Geminivirus Rep catalytic domain. The AL1 proteins encodes the replication initiator protein (Rep) of geminiviruses, which is a replicon-specific initiator enzyme and is an essential component of the replisome. For geminivirus Rep protein, this N-terminal region is crucial for origin recognition and DNA cleavage and nucleotidyl transfer.
	172	Sc0000047_884759_885118_11	putative RepA-like protein	C.assamica	Camellia sinensis var. assamica	279178	pfam00799	Gemini_AL1	Geminivirus Rep catalytic domain. The AL1 proteins encodes the replication initiator protein (Rep) of geminiviruses, which is a replicon-specific initiator enzyme and is an essential component of the replisome. For geminivirus Rep protein, this N-terminal region is crucial for origin recognition and DNA cleavage and nucleotidyl transfer.
	173	Sc0000047_884759_885118_12	RepA protein	C.assamica	Camellia sinensis var. assamica	285483	pfam08283	Gemini_AL1_M	Geminivirus Rep protein central domain. This is the cetral domain of the geminivirus Rep proteins.
	174	Sc0000047_884759_885118_17	coat protein	C.assamica	Camellia sinensis var. assamica	307130	pfam00844	Gemini_coat	Geminivirus coat protein/nuclear export factor BR1 family. It has been shown that the 104 N-terminal amino acids of the maize streak virus coat protein bind DNA non- specifically. This family also includes various geminivirus movement proteins that are nuclear export factors or shuttles. One member BR1 facilitates the export of both ds and ss DNA form the nucleus.
	175	Sc0000047_887934_888110_6	putative RepA-like protein	C.assamica	Camellia sinensis var. assamica	279178	pfam00799	Gemini_AL1	Geminivirus Rep catalytic domain. The AL1 proteins encodes the replication initiator protein (Rep) of geminiviruses, which is a replicon-specific initiator enzyme and is an essential component of the replisome. For geminivirus Rep protein, this N-terminal region is crucial for origin recognition and DNA cleavage and nucleotidyl transfer.
	176	Sc0000047_887934_888110_7	RepA protein	C.assamica	Camellia sinensis var. assamica	285483	pfam08283	Gemini_AL1_M	Geminivirus Rep protein central domain. This is the cetral domain of the geminivirus Rep proteins.
	177	Sc0000047_887934_888110_13	putative RepA-like protein	C.assamica	Camellia sinensis var. assamica	279178	pfam00799	Gemini_AL1	Geminivirus Rep catalytic domain. The AL1 proteins encodes the replication initiator protein (Rep) of geminiviruses, which is a replicon-specific initiator enzyme and is an essential component of the replisome. For geminivirus Rep protein, this N-terminal region is crucial for origin recognition and DNA cleavage and nucleotidyl transfer.
	178	Sc0000049_750283_750095_6	putative Rep protein	C.assamica	Camellia sinensis var. assamica	285483	pfam08283	Gemini_AL1_M	Geminivirus Rep protein central domain. This is the cetral domain of the geminivirus Rep proteins.
	179	Sc0000049_750283_750095_8	movement protein	C.assamica	Camellia sinensis var. assamica	307131	pfam00845	Gemini_BL1	Geminivirus BL1 movement protein. Geminiviruses encode two movement proteins that are essential for systemic infection of their host but dispensable for replication and encapsidation.
	180	Sc0000049_750283_750095_11	movement protein	C.assamica	Camellia sinensis var. assamica	307131	pfam00845	Gemini_BL1	Geminivirus BL1 movement protein. Geminiviruses encode two movement proteins that are essential for systemic infection of their host but dispensable for replication and encapsidation.
	181	Sc0000049_750283_750095_12	putative RepA-like protein	C.assamica	Camellia sinensis var. assamica	279178	pfam00799	Gemini_AL1	Geminivirus Rep catalytic domain. The AL1 proteins encodes the replication initiator protein (Rep) of geminiviruses, which is a replicon-specific initiator enzyme and is an essential component of the replisome. For geminivirus Rep protein, this N-terminal region is crucial for origin recognition and DNA cleavage and nucleotidyl transfer.
	182	Sc0000049_750283_750095_12	putative RepA-like protein	C.assamica	Camellia sinensis var. assamica	285483	pfam08283	Gemini_AL1_M	Geminivirus Rep protein central domain. This is the cetral domain of the geminivirus Rep proteins.
	183	Sc0000049_750283_750095_13	#N/A	C.assamica	Camellia sinensis var. assamica	316622	pfam14111	DUF4283	Domain of unknown function (DUF4283). This domain family is found in plants, and is approximately 100 amino acids in length. Considering the very diverse range of other domains it is associated with it is possible that this domain is a binding/guiding region. There are two highly conserved tryptophan residues.
	184	Sc0000049_750283_750095_14	movement protein	C.assamica	Camellia sinensis var. assamica	307131	pfam00845	Gemini_BL1	Geminivirus BL1 movement protein. Geminiviruses encode two movement proteins that are essential for systemic infection of their host but dispensable for replication and encapsidation.
	185	Sc0000049_752499_752786_1	movement protein	C.assamica	Camellia sinensis var. assamica	307131	pfam00845	Gemini_BL1	Geminivirus BL1 movement protein. Geminiviruses encode two movement proteins that are essential for systemic infection of their host but dispensable for replication and encapsidation.
	186	Sc0000049_752499_752786_16	movement protein	C.assamica	Camellia sinensis var. assamica	307131	pfam00845	Gemini_BL1	Geminivirus BL1 movement protein. Geminiviruses encode two movement proteins that are essential for systemic infection of their host but dispensable for replication and encapsidation.
	187	Sc0000049_752499_752786_19	movement protein	C.assamica	Camellia sinensis var. assamica	307131	pfam00845	Gemini_BL1	Geminivirus BL1 movement protein. Geminiviruses encode two movement proteins that are essential for systemic infection of their host but dispensable for replication and encapsidation.
	188	Sc0000049_752499_752786_20	putative RepA-like protein	C.assamica	Camellia sinensis var. assamica	279178	pfam00799	Gemini_AL1	Geminivirus Rep catalytic domain. The AL1 proteins encodes the replication initiator protein (Rep) of geminiviruses, which is a replicon-specific initiator enzyme and is an essential component of the replisome. For geminivirus Rep protein, this N-terminal region is crucial for origin recognition and DNA cleavage and nucleotidyl transfer.
	189	Sc0000049_752499_752786_20	putative RepA-like protein	C.assamica	Camellia sinensis var. assamica	285483	pfam08283	Gemini_AL1_M	Geminivirus Rep protein central domain. This is the cetral domain of the geminivirus Rep proteins.
	190	Sc0000049_752499_752786_28	putative Rep protein	C.assamica	Camellia sinensis var. assamica	285483	pfam08283	Gemini_AL1_M	Geminivirus Rep protein central domain. This is the cetral domain of the geminivirus Rep proteins.
	191	Sc0000052_30302_30394_5	#N/A	C.assamica	Camellia sinensis var. assamica	307008	pfam00665	rve	Integrase core domain. Integrase mediates integration of a DNA copy of the viral genome into the host chromosome. Integrase is composed of three domains. The amino-terminal domain is a zinc binding domain pfam02022. This domain is the central catalytic domain. The carboxyl terminal domain that is a non-specific DNA binding domain pfam00552. The catalytic domain acts as an endonuclease when two nu…
	192	Sc0000052_30302_30394_7	putative RepA-like protein	C.assamica	Camellia sinensis var. assamica	279178	pfam00799	Gemini_AL1	Geminivirus Rep catalytic domain. The AL1 proteins encodes the replication initiator protein (Rep) of geminiviruses, which is a replicon-specific initiator enzyme and is an essential component of the replisome. For geminivirus Rep protein, this N-terminal region is crucial for origin recognition and DNA cleavage and nucleotidyl transfer.
	193	Sc0000052_30302_30394_8	#N/A	C.assamica	Camellia sinensis var. assamica	311594	pfam07727	RVT_2	Reverse transcriptase (RNA-dependent DNA polymerase). A reverse transcriptase gene is usually indicative of a mobile element such as a retrotransposon or retrovirus. Reverse transcriptases occur in a variety of mobile elements, including retrotransposons, retroviruses, group II introns, bacterial msDNAs, hepadnaviruses, and caulimoviruses. This Pfam entry includes reverse transcriptases not recog…
	194	Sc0000052_30302_30394_13	putative C1:C2-like protein, partial	C.assamica	Camellia sinensis var. assamica	285483	pfam08283	Gemini_AL1_M	Geminivirus Rep protein central domain. This is the cetral domain of the geminivirus Rep proteins.
	195	Sc0000052_30302_30394_15	#N/A	C.assamica	Camellia sinensis var. assamica	316493	pfam13976	gag_pre-integrs	GAG-pre-integrase domain. This domain is found associated with retroviral insertion elements and lies just upstream of the integrase region on the polyproteins.
	196	Sc0000052_30302_30394_16	coat protein	C.assamica	Camellia sinensis var. assamica	307130	pfam00844	Gemini_coat	Geminivirus coat protein/nuclear export factor BR1 family. It has been shown that the 104 N-terminal amino acids of the maize streak virus coat protein bind DNA non- specifically. This family also includes various geminivirus movement proteins that are nuclear export factors or shuttles. One member BR1 facilitates the export of both ds and ss DNA form the nucleus.
	197	Sc0000052_30302_30394_29	coat protein	C.assamica	Camellia sinensis var. assamica	307130	pfam00844	Gemini_coat	Geminivirus coat protein/nuclear export factor BR1 family. It has been shown that the 104 N-terminal amino acids of the maize streak virus coat protein bind DNA non- specifically. This family also includes various geminivirus movement proteins that are nuclear export factors or shuttles. One member BR1 facilitates the export of both ds and ss DNA form the nucleus.
	198	Sc0000052_32941_33222_3	putative C1:C2-like protein, partial	C.assamica	Camellia sinensis var. assamica	285483	pfam08283	Gemini_AL1_M	Geminivirus Rep protein central domain. This is the cetral domain of the geminivirus Rep proteins.
	199	Sc0000052_32941_33222_4	#N/A	C.assamica	Camellia sinensis var. assamica	315592	pfam12937	F-box-like	F-box-like. This is an F-box-like family.
	200	Sc0000052_32941_33222_4	#N/A	C.assamica	Camellia sinensis var. assamica	306992	pfam00646	F-box	F-box domain. This domain is approximately 50 amino acids long, and is usually found in the N-terminal half of a variety of proteins. Two motifs that are commonly found associated with the F-box domain are the leucine rich repeats (LRRs; pfam00560 and pfam07723) and the WD repeat (pfam00400). The F-box domain has a role in mediating protein-protein interactions in a variety of contexts, such as p…
	201	Sc0000052_32941_33222_5	#N/A	C.assamica	Camellia sinensis var. assamica	316493	pfam13976	gag_pre-integrs	GAG-pre-integrase domain. This domain is found associated with retroviral insertion elements and lies just upstream of the integrase region on the polyproteins.
	202	Sc0000052_32941_33222_6	coat protein	C.assamica	Camellia sinensis var. assamica	307130	pfam00844	Gemini_coat	Geminivirus coat protein/nuclear export factor BR1 family. It has been shown that the 104 N-terminal amino acids of the maize streak virus coat protein bind DNA non- specifically. This family also includes various geminivirus movement proteins that are nuclear export factors or shuttles. One member BR1 facilitates the export of both ds and ss DNA form the nucleus.
	203	Sc0000052_32941_33222_15	#N/A	C.assamica	Camellia sinensis var. assamica	307008	pfam00665	rve	Integrase core domain. Integrase mediates integration of a DNA copy of the viral genome into the host chromosome. Integrase is composed of three domains. The amino-terminal domain is a zinc binding domain pfam02022. This domain is the central catalytic domain. The carboxyl terminal domain that is a non-specific DNA binding domain pfam00552. The catalytic domain acts as an endonuclease when two nu…
	204	Sc0000052_32941_33222_17	putative RepA-like protein	C.assamica	Camellia sinensis var. assamica	279178	pfam00799	Gemini_AL1	Geminivirus Rep catalytic domain. The AL1 proteins encodes the replication initiator protein (Rep) of geminiviruses, which is a replicon-specific initiator enzyme and is an essential component of the replisome. For geminivirus Rep protein, this N-terminal region is crucial for origin recognition and DNA cleavage and nucleotidyl transfer.
	205	Sc0000052_32941_33222_18	#N/A	C.assamica	Camellia sinensis var. assamica	311594	pfam07727	RVT_2	Reverse transcriptase (RNA-dependent DNA polymerase). A reverse transcriptase gene is usually indicative of a mobile element such as a retrotransposon or retrovirus. Reverse transcriptases occur in a variety of mobile elements, including retrotransposons, retroviruses, group II introns, bacterial msDNAs, hepadnaviruses, and caulimoviruses. This Pfam entry includes reverse transcriptases not recog…
	206	Sc0000052_32941_33222_25	coat protein	C.assamica	Camellia sinensis var. assamica	307130	pfam00844	Gemini_coat	Geminivirus coat protein/nuclear export factor BR1 family. It has been shown that the 104 N-terminal amino acids of the maize streak virus coat protein bind DNA non- specifically. This family also includes various geminivirus movement proteins that are nuclear export factors or shuttles. One member BR1 facilitates the export of both ds and ss DNA form the nucleus.
	207	Sc0000055_721794_721459_1	BC1	C.assamica	Camellia sinensis var. assamica	307131	pfam00845	Gemini_BL1	Geminivirus BL1 movement protein. Geminiviruses encode two movement proteins that are essential for systemic infection of their host but dispensable for replication and encapsidation.
	208	Sc0000055_721794_721459_6	putative RepA-like protein	C.assamica	Camellia sinensis var. assamica	279178	pfam00799	Gemini_AL1	Geminivirus Rep catalytic domain. The AL1 proteins encodes the replication initiator protein (Rep) of geminiviruses, which is a replicon-specific initiator enzyme and is an essential component of the replisome. For geminivirus Rep protein, this N-terminal region is crucial for origin recognition and DNA cleavage and nucleotidyl transfer.
	209	Sc0000055_721794_721459_8	coat protein	C.assamica	Camellia sinensis var. assamica	307130	pfam00844	Gemini_coat	Geminivirus coat protein/nuclear export factor BR1 family. It has been shown that the 104 N-terminal amino acids of the maize streak virus coat protein bind DNA non- specifically. This family also includes various geminivirus movement proteins that are nuclear export factors or shuttles. One member BR1 facilitates the export of both ds and ss DNA form the nucleus.
	210	Sc0000055_721794_721459_9	BC1 protein	C.assamica	Camellia sinensis var. assamica	307131	pfam00845	Gemini_BL1	Geminivirus BL1 movement protein. Geminiviruses encode two movement proteins that are essential for systemic infection of their host but dispensable for replication and encapsidation.
	211	Sc0000055_724643_724362_6	putative RepA-like protein	C.assamica	Camellia sinensis var. assamica	279178	pfam00799	Gemini_AL1	Geminivirus Rep catalytic domain. The AL1 proteins encodes the replication initiator protein (Rep) of geminiviruses, which is a replicon-specific initiator enzyme and is an essential component of the replisome. For geminivirus Rep protein, this N-terminal region is crucial for origin recognition and DNA cleavage and nucleotidyl transfer.
	212	Sc0000055_724643_724362_10	BC1	C.assamica	Camellia sinensis var. assamica	307131	pfam00845	Gemini_BL1	Geminivirus BL1 movement protein. Geminiviruses encode two movement proteins that are essential for systemic infection of their host but dispensable for replication and encapsidation.
	213	Sc0000055_724643_724362_12	coat protein	C.assamica	Camellia sinensis var. assamica	307130	pfam00844	Gemini_coat	Geminivirus coat protein/nuclear export factor BR1 family. It has been shown that the 104 N-terminal amino acids of the maize streak virus coat protein bind DNA non- specifically. This family also includes various geminivirus movement proteins that are nuclear export factors or shuttles. One member BR1 facilitates the export of both ds and ss DNA form the nucleus.
	214	Sc0000055_724643_724362_13	BC1 protein	C.assamica	Camellia sinensis var. assamica	307131	pfam00845	Gemini_BL1	Geminivirus BL1 movement protein. Geminiviruses encode two movement proteins that are essential for systemic infection of their host but dispensable for replication and encapsidation.
	215	Sc0000056_459717_459394_2	#N/A	C.assamica	Camellia sinensis var. assamica	307008	pfam00665	rve	Integrase core domain. Integrase mediates integration of a DNA copy of the viral genome into the host chromosome. Integrase is composed of three domains. The amino-terminal domain is a zinc binding domain pfam02022. This domain is the central catalytic domain. The carboxyl terminal domain that is a non-specific DNA binding domain pfam00552. The catalytic domain acts as an endonuclease when two nu…
	216	Sc0000056_459717_459394_12	movement protein	C.assamica	Camellia sinensis var. assamica	307131	pfam00845	Gemini_BL1	Geminivirus BL1 movement protein. Geminiviruses encode two movement proteins that are essential for systemic infection of their host but dispensable for replication and encapsidation.
	217	Sc0000056_459717_459394_14	coat protein	C.assamica	Camellia sinensis var. assamica	307130	pfam00844	Gemini_coat	Geminivirus coat protein/nuclear export factor BR1 family. It has been shown that the 104 N-terminal amino acids of the maize streak virus coat protein bind DNA non- specifically. This family also includes various geminivirus movement proteins that are nuclear export factors or shuttles. One member BR1 facilitates the export of both ds and ss DNA form the nucleus.
	218	Sc0000056_459717_459394_15	putative RepA-like protein	C.assamica	Camellia sinensis var. assamica	279178	pfam00799	Gemini_AL1	Geminivirus Rep catalytic domain. The AL1 proteins encodes the replication initiator protein (Rep) of geminiviruses, which is a replicon-specific initiator enzyme and is an essential component of the replisome. For geminivirus Rep protein, this N-terminal region is crucial for origin recognition and DNA cleavage and nucleotidyl transfer.
	219	Sc0000060_711417_710959_1	movement protein	C.assamica	Camellia sinensis var. assamica	307131	pfam00845	Gemini_BL1	Geminivirus BL1 movement protein. Geminiviruses encode two movement proteins that are essential for systemic infection of their host but dispensable for replication and encapsidation.
	220	Sc0000060_711417_710959_2	BC1 protein	C.assamica	Camellia sinensis var. assamica	307131	pfam00845	Gemini_BL1	Geminivirus BL1 movement protein. Geminiviruses encode two movement proteins that are essential for systemic infection of their host but dispensable for replication and encapsidation.
	221	Sc0000060_711417_710959_6	AC2	C.assamica	Camellia sinensis var. assamica	279747	pfam01440	Gemini_AL2	Geminivirus AL2 protein. Geminiviruses are small, ssDNA-containing plant viruses. Geminiviruses contain three ORFs (designated AL1, AL2, and AL3) that overlap and are specified by multiple polycistronic mRNAs. The AL2 gene product transactivates expression of TGMV coat protein gene, and BR1 movement protein.
	222	Sc0000060_711417_710959_8	BC1 protein	C.assamica	Camellia sinensis var. assamica	307131	pfam00845	Gemini_BL1	Geminivirus BL1 movement protein. Geminiviruses encode two movement proteins that are essential for systemic infection of their host but dispensable for replication and encapsidation.
	223	Sc0000060_711417_710959_9	Rep	C.assamica	Camellia sinensis var. assamica	279178	pfam00799	Gemini_AL1	Geminivirus Rep catalytic domain. The AL1 proteins encodes the replication initiator protein (Rep) of geminiviruses, which is a replicon-specific initiator enzyme and is an essential component of the replisome. For geminivirus Rep protein, this N-terminal region is crucial for origin recognition and DNA cleavage and nucleotidyl transfer.
	224	Sc0000060_711417_710959_9	Rep	C.assamica	Camellia sinensis var. assamica	285483	pfam08283	Gemini_AL1_M	Geminivirus Rep protein central domain. This is the cetral domain of the geminivirus Rep proteins.
	225	Sc0000060_711417_710959_10	replication initiator protein	C.assamica	Camellia sinensis var. assamica	285483	pfam08283	Gemini_AL1_M	Geminivirus Rep protein central domain. This is the cetral domain of the geminivirus Rep proteins.
	226	Sc0000060_711417_710959_12	BV1	C.assamica	Camellia sinensis var. assamica	307130	pfam00844	Gemini_coat	Geminivirus coat protein/nuclear export factor BR1 family. It has been shown that the 104 N-terminal amino acids of the maize streak virus coat protein bind DNA non- specifically. This family also includes various geminivirus movement proteins that are nuclear export factors or shuttles. One member BR1 facilitates the export of both ds and ss DNA form the nucleus.
	227	Sc0000060_711417_710959_16	BC1 protein	C.assamica	Camellia sinensis var. assamica	307131	pfam00845	Gemini_BL1	Geminivirus BL1 movement protein. Geminiviruses encode two movement proteins that are essential for systemic infection of their host but dispensable for replication and encapsidation.
	228	Sc0000060_713210_713025_1	AC2	C.assamica	Camellia sinensis var. assamica	279747	pfam01440	Gemini_AL2	Geminivirus AL2 protein. Geminiviruses are small, ssDNA-containing plant viruses. Geminiviruses contain three ORFs (designated AL1, AL2, and AL3) that overlap and are specified by multiple polycistronic mRNAs. The AL2 gene product transactivates expression of TGMV coat protein gene, and BR1 movement protein.
	229	Sc0000060_713210_713025_3	Rep	C.assamica	Camellia sinensis var. assamica	279178	pfam00799	Gemini_AL1	Geminivirus Rep catalytic domain. The AL1 proteins encodes the replication initiator protein (Rep) of geminiviruses, which is a replicon-specific initiator enzyme and is an essential component of the replisome. For geminivirus Rep protein, this N-terminal region is crucial for origin recognition and DNA cleavage and nucleotidyl transfer.
	230	Sc0000060_713210_713025_3	Rep	C.assamica	Camellia sinensis var. assamica	285483	pfam08283	Gemini_AL1_M	Geminivirus Rep protein central domain. This is the cetral domain of the geminivirus Rep proteins.
	231	Sc0000060_713210_713025_4	replication initiator protein	C.assamica	Camellia sinensis var. assamica	285483	pfam08283	Gemini_AL1_M	Geminivirus Rep protein central domain. This is the cetral domain of the geminivirus Rep proteins.
	232	Sc0000060_713210_713025_6	movement protein	C.assamica	Camellia sinensis var. assamica	307131	pfam00845	Gemini_BL1	Geminivirus BL1 movement protein. Geminiviruses encode two movement proteins that are essential for systemic infection of their host but dispensable for replication and encapsidation.
	233	Sc0000060_713210_713025_7	BC1 protein	C.assamica	Camellia sinensis var. assamica	307131	pfam00845	Gemini_BL1	Geminivirus BL1 movement protein. Geminiviruses encode two movement proteins that are essential for systemic infection of their host but dispensable for replication and encapsidation.
	234	Sc0000060_713210_713025_8	BC1 protein	C.assamica	Camellia sinensis var. assamica	307131	pfam00845	Gemini_BL1	Geminivirus BL1 movement protein. Geminiviruses encode two movement proteins that are essential for systemic infection of their host but dispensable for replication and encapsidation.
	235	Sc0000060_713210_713025_17	BV1	C.assamica	Camellia sinensis var. assamica	307130	pfam00844	Gemini_coat	Geminivirus coat protein/nuclear export factor BR1 family. It has been shown that the 104 N-terminal amino acids of the maize streak virus coat protein bind DNA non- specifically. This family also includes various geminivirus movement proteins that are nuclear export factors or shuttles. One member BR1 facilitates the export of both ds and ss DNA form the nucleus.
	236	Sc0000060_713210_713025_20	BC1 protein	C.assamica	Camellia sinensis var. assamica	307131	pfam00845	Gemini_BL1	Geminivirus BL1 movement protein. Geminiviruses encode two movement proteins that are essential for systemic infection of their host but dispensable for replication and encapsidation.
	237	Sc0000063_759249_759190_1	transcriptional transactivator protein	C.assamica	Camellia sinensis var. assamica	279747	pfam01440	Gemini_AL2	Geminivirus AL2 protein. Geminiviruses are small, ssDNA-containing plant viruses. Geminiviruses contain three ORFs (designated AL1, AL2, and AL3) that overlap and are specified by multiple polycistronic mRNAs. The AL2 gene product transactivates expression of TGMV coat protein gene, and BR1 movement protein.
	238	Sc0000063_759249_759190_5	replication enhancer	C.assamica	Camellia sinensis var. assamica	279715	pfam01407	Gemini_AL3	Geminivirus AL3 protein. Geminiviruses are small, ssDNA-containing plant viruses. Geminiviruses contain three ORFs (designated AL1, AL2, and AL3) that overlap and are specified by multiple polycistronic mRNAs. The AL3 protein comprises approximately 0.05% of the cellular proteins and is present in the soluble and organelle fractions. AL3 may form oligomers. Immunoprecipitation of AL3 in a baculov…
	239	Sc0000063_759249_759190_7	AC1	C.assamica	Camellia sinensis var. assamica	279178	pfam00799	Gemini_AL1	Geminivirus Rep catalytic domain. The AL1 proteins encodes the replication initiator protein (Rep) of geminiviruses, which is a replicon-specific initiator enzyme and is an essential component of the replisome. For geminivirus Rep protein, this N-terminal region is crucial for origin recognition and DNA cleavage and nucleotidyl transfer.
	240	Sc0000063_759249_759190_9	replication associated protein	C.assamica	Camellia sinensis var. assamica	279178	pfam00799	Gemini_AL1	Geminivirus Rep catalytic domain. The AL1 proteins encodes the replication initiator protein (Rep) of geminiviruses, which is a replicon-specific initiator enzyme and is an essential component of the replisome. For geminivirus Rep protein, this N-terminal region is crucial for origin recognition and DNA cleavage and nucleotidyl transfer.
	241	Sc0000063_760956_760756_1	transcriptional transactivator protein	C.assamica	Camellia sinensis var. assamica	279747	pfam01440	Gemini_AL2	Geminivirus AL2 protein. Geminiviruses are small, ssDNA-containing plant viruses. Geminiviruses contain three ORFs (designated AL1, AL2, and AL3) that overlap and are specified by multiple polycistronic mRNAs. The AL2 gene product transactivates expression of TGMV coat protein gene, and BR1 movement protein.
	242	Sc0000063_760956_760756_5	replication enhancer	C.assamica	Camellia sinensis var. assamica	279715	pfam01407	Gemini_AL3	Geminivirus AL3 protein. Geminiviruses are small, ssDNA-containing plant viruses. Geminiviruses contain three ORFs (designated AL1, AL2, and AL3) that overlap and are specified by multiple polycistronic mRNAs. The AL3 protein comprises approximately 0.05% of the cellular proteins and is present in the soluble and organelle fractions. AL3 may form oligomers. Immunoprecipitation of AL3 in a baculov…
	243	Sc0000063_760956_760756_7	AC1	C.assamica	Camellia sinensis var. assamica	279178	pfam00799	Gemini_AL1	Geminivirus Rep catalytic domain. The AL1 proteins encodes the replication initiator protein (Rep) of geminiviruses, which is a replicon-specific initiator enzyme and is an essential component of the replisome. For geminivirus Rep protein, this N-terminal region is crucial for origin recognition and DNA cleavage and nucleotidyl transfer.
	244	Sc0000063_760956_760756_8	replication associated protein	C.assamica	Camellia sinensis var. assamica	279178	pfam00799	Gemini_AL1	Geminivirus Rep catalytic domain. The AL1 proteins encodes the replication initiator protein (Rep) of geminiviruses, which is a replicon-specific initiator enzyme and is an essential component of the replisome. For geminivirus Rep protein, this N-terminal region is crucial for origin recognition and DNA cleavage and nucleotidyl transfer.
	245	Sc0000063_761516_762100_2	#N/A	C.assamica	Camellia sinensis var. assamica	311583	pfam07714	Pkinase_Tyr	Protein tyrosine kinase.
	246	Sc0000063_761516_762100_2	#N/A	C.assamica	Camellia sinensis var. assamica	306557	pfam00069	Pkinase	Protein kinase domain.
	247	Sc0000063_761516_762100_4	replication associated protein	C.assamica	Camellia sinensis var. assamica	279178	pfam00799	Gemini_AL1	Geminivirus Rep catalytic domain. The AL1 proteins encodes the replication initiator protein (Rep) of geminiviruses, which is a replicon-specific initiator enzyme and is an essential component of the replisome. For geminivirus Rep protein, this N-terminal region is crucial for origin recognition and DNA cleavage and nucleotidyl transfer.
	248	Sc0000063_761516_762100_5	transcriptional transactivator protein	C.assamica	Camellia sinensis var. assamica	279747	pfam01440	Gemini_AL2	Geminivirus AL2 protein. Geminiviruses are small, ssDNA-containing plant viruses. Geminiviruses contain three ORFs (designated AL1, AL2, and AL3) that overlap and are specified by multiple polycistronic mRNAs. The AL2 gene product transactivates expression of TGMV coat protein gene, and BR1 movement protein.
	249	Sc0000063_761516_762100_9	replication enhancer	C.assamica	Camellia sinensis var. assamica	279715	pfam01407	Gemini_AL3	Geminivirus AL3 protein. Geminiviruses are small, ssDNA-containing plant viruses. Geminiviruses contain three ORFs (designated AL1, AL2, and AL3) that overlap and are specified by multiple polycistronic mRNAs. The AL3 protein comprises approximately 0.05% of the cellular proteins and is present in the soluble and organelle fractions. AL3 may form oligomers. Immunoprecipitation of AL3 in a baculov…
	250	Sc0000063_761516_762100_11	AC1	C.assamica	Camellia sinensis var. assamica	279178	pfam00799	Gemini_AL1	Geminivirus Rep catalytic domain. The AL1 proteins encodes the replication initiator protein (Rep) of geminiviruses, which is a replicon-specific initiator enzyme and is an essential component of the replisome. For geminivirus Rep protein, this N-terminal region is crucial for origin recognition and DNA cleavage and nucleotidyl transfer.
	251	Sc0000069_416561_416683_2	coat protein	C.assamica	Camellia sinensis var. assamica	307130	pfam00844	Gemini_coat	Geminivirus coat protein/nuclear export factor BR1 family. It has been shown that the 104 N-terminal amino acids of the maize streak virus coat protein bind DNA non- specifically. This family also includes various geminivirus movement proteins that are nuclear export factors or shuttles. One member BR1 facilitates the export of both ds and ss DNA form the nucleus.
	252	Sc0000069_416561_416683_8	movement protein	C.assamica	Camellia sinensis var. assamica	307131	pfam00845	Gemini_BL1	Geminivirus BL1 movement protein. Geminiviruses encode two movement proteins that are essential for systemic infection of their host but dispensable for replication and encapsidation.
	253	Sc0000069_416561_416683_11	putative RepA-like protein	C.assamica	Camellia sinensis var. assamica	279178	pfam00799	Gemini_AL1	Geminivirus Rep catalytic domain. The AL1 proteins encodes the replication initiator protein (Rep) of geminiviruses, which is a replicon-specific initiator enzyme and is an essential component of the replisome. For geminivirus Rep protein, this N-terminal region is crucial for origin recognition and DNA cleavage and nucleotidyl transfer.
	254	Sc0000069_416561_416683_12	putative RepA-like protein	C.assamica	Camellia sinensis var. assamica	285483	pfam08283	Gemini_AL1_M	Geminivirus Rep protein central domain. This is the cetral domain of the geminivirus Rep proteins.
	255	Sc0000069_416561_416683_28	RepA protein	C.assamica	Camellia sinensis var. assamica	285483	pfam08283	Gemini_AL1_M	Geminivirus Rep protein central domain. This is the cetral domain of the geminivirus Rep proteins.
	256	Sc0000069_419998_419819_12	RepA protein	C.assamica	Camellia sinensis var. assamica	285483	pfam08283	Gemini_AL1_M	Geminivirus Rep protein central domain. This is the cetral domain of the geminivirus Rep proteins.
	257	Sc0000069_419998_419819_17	movement protein	C.assamica	Camellia sinensis var. assamica	307131	pfam00845	Gemini_BL1	Geminivirus BL1 movement protein. Geminiviruses encode two movement proteins that are essential for systemic infection of their host but dispensable for replication and encapsidation.
	258	Sc0000069_419998_419819_20	putative RepA-like protein	C.assamica	Camellia sinensis var. assamica	279178	pfam00799	Gemini_AL1	Geminivirus Rep catalytic domain. The AL1 proteins encodes the replication initiator protein (Rep) of geminiviruses, which is a replicon-specific initiator enzyme and is an essential component of the replisome. For geminivirus Rep protein, this N-terminal region is crucial for origin recognition and DNA cleavage and nucleotidyl transfer.
	259	Sc0000069_419998_419819_21	putative RepA-like protein	C.assamica	Camellia sinensis var. assamica	285483	pfam08283	Gemini_AL1_M	Geminivirus Rep protein central domain. This is the cetral domain of the geminivirus Rep proteins.
	260	Sc0000069_419998_419819_24	coat protein	C.assamica	Camellia sinensis var. assamica	307130	pfam00844	Gemini_coat	Geminivirus coat protein/nuclear export factor BR1 family. It has been shown that the 104 N-terminal amino acids of the maize streak virus coat protein bind DNA non- specifically. This family also includes various geminivirus movement proteins that are nuclear export factors or shuttles. One member BR1 facilitates the export of both ds and ss DNA form the nucleus.
	261	Sc0000104_84481_84840_8	putative Rep protein	C.assamica	Camellia sinensis var. assamica	285483	pfam08283	Gemini_AL1_M	Geminivirus Rep protein central domain. This is the cetral domain of the geminivirus Rep proteins.
	262	Sc0000104_84481_84840_12	putative RepA-like protein	C.assamica	Camellia sinensis var. assamica	279178	pfam00799	Gemini_AL1	Geminivirus Rep catalytic domain. The AL1 proteins encodes the replication initiator protein (Rep) of geminiviruses, which is a replicon-specific initiator enzyme and is an essential component of the replisome. For geminivirus Rep protein, this N-terminal region is crucial for origin recognition and DNA cleavage and nucleotidyl transfer.
	263	Sc0000104_84481_84840_12	putative RepA-like protein	C.assamica	Camellia sinensis var. assamica	285483	pfam08283	Gemini_AL1_M	Geminivirus Rep protein central domain. This is the cetral domain of the geminivirus Rep proteins.
	264	Sc0000104_84481_84840_14	movement protein	C.assamica	Camellia sinensis var. assamica	307131	pfam00845	Gemini_BL1	Geminivirus BL1 movement protein. Geminiviruses encode two movement proteins that are essential for systemic infection of their host but dispensable for replication and encapsidation.
	265	Sc0000104_84481_84840_17	#N/A	C.assamica	Camellia sinensis var. assamica	311586	pfam07717	OB_NTP_bind	Oligonucleotide/oligosaccharide-binding (OB)-fold. This family is found towards the C-terminus of the DEAD-box helicases (pfam00270). In these helicases it is apparently always found in association with pfam04408. There do seem to be a couple of instances where it occurs by itself. The structure Structure 3i4u adopts an OB-fold. helicases (pfam00270). In these helicases it is apparently always fo…
	266	Sc0000104_84481_84840_18	movement protein	C.assamica	Camellia sinensis var. assamica	307131	pfam00845	Gemini_BL1	Geminivirus BL1 movement protein. Geminiviruses encode two movement proteins that are essential for systemic infection of their host but dispensable for replication and encapsidation.
	267	Sc0000104_84481_84840_20	#N/A	C.assamica	Camellia sinensis var. assamica	311586	pfam07717	OB_NTP_bind	Oligonucleotide/oligosaccharide-binding (OB)-fold. This family is found towards the C-terminus of the DEAD-box helicases (pfam00270). In these helicases it is apparently always found in association with pfam04408. There do seem to be a couple of instances where it occurs by itself. The structure Structure 3i4u adopts an OB-fold. helicases (pfam00270). In these helicases it is apparently always fo…
	268	Sc0000104_84481_84840_22	#N/A	C.assamica	Camellia sinensis var. assamica	311586	pfam07717	OB_NTP_bind	Oligonucleotide/oligosaccharide-binding (OB)-fold. This family is found towards the C-terminus of the DEAD-box helicases (pfam00270). In these helicases it is apparently always found in association with pfam04408. There do seem to be a couple of instances where it occurs by itself. The structure Structure 3i4u adopts an OB-fold. helicases (pfam00270). In these helicases it is apparently always fo…
	269	Sc0000104_84481_84840_23	coat protein	C.assamica	Camellia sinensis var. assamica	307130	pfam00844	Gemini_coat	Geminivirus coat protein/nuclear export factor BR1 family. It has been shown that the 104 N-terminal amino acids of the maize streak virus coat protein bind DNA non- specifically. This family also includes various geminivirus movement proteins that are nuclear export factors or shuttles. One member BR1 facilitates the export of both ds and ss DNA form the nucleus.
	270	Sc0000104_84481_84840_24	coat protein	C.assamica	Camellia sinensis var. assamica	307130	pfam00844	Gemini_coat	Geminivirus coat protein/nuclear export factor BR1 family. It has been shown that the 104 N-terminal amino acids of the maize streak virus coat protein bind DNA non- specifically. This family also includes various geminivirus movement proteins that are nuclear export factors or shuttles. One member BR1 facilitates the export of both ds and ss DNA form the nucleus.
	271	Sc0000104_369747_369259_6	transcriptional transactivator protein	C.assamica	Camellia sinensis var. assamica	279747	pfam01440	Gemini_AL2	Geminivirus AL2 protein. Geminiviruses are small, ssDNA-containing plant viruses. Geminiviruses contain three ORFs (designated AL1, AL2, and AL3) that overlap and are specified by multiple polycistronic mRNAs. The AL2 gene product transactivates expression of TGMV coat protein gene, and BR1 movement protein.
	272	Sc0000104_369747_369259_11	replication associated protein	C.assamica	Camellia sinensis var. assamica	285483	pfam08283	Gemini_AL1_M	Geminivirus Rep protein central domain. This is the cetral domain of the geminivirus Rep proteins.
	273	Sc0000104_369747_369259_12	replication enhancer protein	C.assamica	Camellia sinensis var. assamica	279715	pfam01407	Gemini_AL3	Geminivirus AL3 protein. Geminiviruses are small, ssDNA-containing plant viruses. Geminiviruses contain three ORFs (designated AL1, AL2, and AL3) that overlap and are specified by multiple polycistronic mRNAs. The AL3 protein comprises approximately 0.05% of the cellular proteins and is present in the soluble and organelle fractions. AL3 may form oligomers. Immunoprecipitation of AL3 in a baculov…
	274	Sc0000109_1372844_1372716_4	#N/A	C.assamica	Camellia sinensis var. assamica	278504	pfam00076	RRM_1	RNA recognition motif. (a.k.a. RRM, RBD, or RNP domain). The RRM motif is probably diagnostic of an RNA binding protein. RRMs are found in a variety of RNA binding proteins, including various hnRNP proteins, proteins implicated in regulation of alternative splicing, and protein components of snRNPs. The motif also appears in a few single stranded DNA binding proteins. The RRM structure consists o…
	275	Sc0000109_1372844_1372716_8	coat protein	C.assamica	Camellia sinensis var. assamica	307130	pfam00844	Gemini_coat	Geminivirus coat protein/nuclear export factor BR1 family. It has been shown that the 104 N-terminal amino acids of the maize streak virus coat protein bind DNA non- specifically. This family also includes various geminivirus movement proteins that are nuclear export factors or shuttles. One member BR1 facilitates the export of both ds and ss DNA form the nucleus.
	276	Sc0000109_1372844_1372716_10	replication associated protein	C.assamica	Camellia sinensis var. assamica	279178	pfam00799	Gemini_AL1	Geminivirus Rep catalytic domain. The AL1 proteins encodes the replication initiator protein (Rep) of geminiviruses, which is a replicon-specific initiator enzyme and is an essential component of the replisome. For geminivirus Rep protein, this N-terminal region is crucial for origin recognition and DNA cleavage and nucleotidyl transfer.
	277	Sc0000109_1374484_1374831_2	coat protein	C.assamica	Camellia sinensis var. assamica	307130	pfam00844	Gemini_coat	Geminivirus coat protein/nuclear export factor BR1 family. It has been shown that the 104 N-terminal amino acids of the maize streak virus coat protein bind DNA non- specifically. This family also includes various geminivirus movement proteins that are nuclear export factors or shuttles. One member BR1 facilitates the export of both ds and ss DNA form the nucleus.
	278	Sc0000109_1374484_1374831_4	replication associated protein	C.assamica	Camellia sinensis var. assamica	279178	pfam00799	Gemini_AL1	Geminivirus Rep catalytic domain. The AL1 proteins encodes the replication initiator protein (Rep) of geminiviruses, which is a replicon-specific initiator enzyme and is an essential component of the replisome. For geminivirus Rep protein, this N-terminal region is crucial for origin recognition and DNA cleavage and nucleotidyl transfer.
	279	Sc0000125_724645_724322_3	putative RepA-like protein	C.assamica	Camellia sinensis var. assamica	279178	pfam00799	Gemini_AL1	Geminivirus Rep catalytic domain. The AL1 proteins encodes the replication initiator protein (Rep) of geminiviruses, which is a replicon-specific initiator enzyme and is an essential component of the replisome. For geminivirus Rep protein, this N-terminal region is crucial for origin recognition and DNA cleavage and nucleotidyl transfer.
	280	Sc0000125_724645_724322_3	putative RepA-like protein	C.assamica	Camellia sinensis var. assamica	285483	pfam08283	Gemini_AL1_M	Geminivirus Rep protein central domain. This is the cetral domain of the geminivirus Rep proteins.
	281	Sc0000125_724645_724322_7	BC1	C.assamica	Camellia sinensis var. assamica	307131	pfam00845	Gemini_BL1	Geminivirus BL1 movement protein. Geminiviruses encode two movement proteins that are essential for systemic infection of their host but dispensable for replication and encapsidation.
	282	Sc0000125_724645_724322_11	#N/A	C.assamica	Camellia sinensis var. assamica	307008	pfam00665	rve	Integrase core domain. Integrase mediates integration of a DNA copy of the viral genome into the host chromosome. Integrase is composed of three domains. The amino-terminal domain is a zinc binding domain pfam02022. This domain is the central catalytic domain. The carboxyl terminal domain that is a non-specific DNA binding domain pfam00552. The catalytic domain acts as an endonuclease when two nu…
	283	Sc0000125_727807_727526_3	putative RepA-like protein	C.assamica	Camellia sinensis var. assamica	279178	pfam00799	Gemini_AL1	Geminivirus Rep catalytic domain. The AL1 proteins encodes the replication initiator protein (Rep) of geminiviruses, which is a replicon-specific initiator enzyme and is an essential component of the replisome. For geminivirus Rep protein, this N-terminal region is crucial for origin recognition and DNA cleavage and nucleotidyl transfer.
	284	Sc0000125_727807_727526_3	putative RepA-like protein	C.assamica	Camellia sinensis var. assamica	285483	pfam08283	Gemini_AL1_M	Geminivirus Rep protein central domain. This is the cetral domain of the geminivirus Rep proteins.
	285	Sc0000125_727807_727526_8	#N/A	C.assamica	Camellia sinensis var. assamica	307008	pfam00665	rve	Integrase core domain. Integrase mediates integration of a DNA copy of the viral genome into the host chromosome. Integrase is composed of three domains. The amino-terminal domain is a zinc binding domain pfam02022. This domain is the central catalytic domain. The carboxyl terminal domain that is a non-specific DNA binding domain pfam00552. The catalytic domain acts as an endonuclease when two nu…
	286	Sc0000125_727807_727526_10	BC1	C.assamica	Camellia sinensis var. assamica	307131	pfam00845	Gemini_BL1	Geminivirus BL1 movement protein. Geminiviruses encode two movement proteins that are essential for systemic infection of their host but dispensable for replication and encapsidation.
	287	Sc0000126_190924_190340_1	putative movement protein	C.assamica	Camellia sinensis var. assamica	307131	pfam00845	Gemini_BL1	Geminivirus BL1 movement protein. Geminiviruses encode two movement proteins that are essential for systemic infection of their host but dispensable for replication and encapsidation.
	288	Sc0000126_190924_190340_2	BC1	C.assamica	Camellia sinensis var. assamica	307131	pfam00845	Gemini_BL1	Geminivirus BL1 movement protein. Geminiviruses encode two movement proteins that are essential for systemic infection of their host but dispensable for replication and encapsidation.
	289	Sc0000126_190924_190340_4	AC2 protein	C.assamica	Camellia sinensis var. assamica	279747	pfam01440	Gemini_AL2	Geminivirus AL2 protein. Geminiviruses are small, ssDNA-containing plant viruses. Geminiviruses contain three ORFs (designated AL1, AL2, and AL3) that overlap and are specified by multiple polycistronic mRNAs. The AL2 gene product transactivates expression of TGMV coat protein gene, and BR1 movement protein.
	290	Sc0000126_190924_190340_7	#N/A	C.assamica	Camellia sinensis var. assamica	279715	pfam01407	Gemini_AL3	Geminivirus AL3 protein. Geminiviruses are small, ssDNA-containing plant viruses. Geminiviruses contain three ORFs (designated AL1, AL2, and AL3) that overlap and are specified by multiple polycistronic mRNAs. The AL3 protein comprises approximately 0.05% of the cellular proteins and is present in the soluble and organelle fractions. AL3 may form oligomers. Immunoprecipitation of AL3 in a baculov…
	291	Sc0000126_190924_190340_11	replication associated protein C1	C.assamica	Camellia sinensis var. assamica	285483	pfam08283	Gemini_AL1_M	Geminivirus Rep protein central domain. This is the cetral domain of the geminivirus Rep proteins.
	292	Sc0000126_190924_190340_21	replication associated protein	C.assamica	Camellia sinensis var. assamica	285483	pfam08283	Gemini_AL1_M	Geminivirus Rep protein central domain. This is the cetral domain of the geminivirus Rep proteins.
	293	Sc0000126_190924_190340_22	replication associated protein C1	C.assamica	Camellia sinensis var. assamica	285483	pfam08283	Gemini_AL1_M	Geminivirus Rep protein central domain. This is the cetral domain of the geminivirus Rep proteins.
	294	Sc0000126_194312_194692_5	replication associated protein	C.assamica	Camellia sinensis var. assamica	285483	pfam08283	Gemini_AL1_M	Geminivirus Rep protein central domain. This is the cetral domain of the geminivirus Rep proteins.
	295	Sc0000126_194312_194692_6	replication associated protein C1	C.assamica	Camellia sinensis var. assamica	285483	pfam08283	Gemini_AL1_M	Geminivirus Rep protein central domain. This is the cetral domain of the geminivirus Rep proteins.
	296	Sc0000126_194312_194692_7	putative movement protein	C.assamica	Camellia sinensis var. assamica	307131	pfam00845	Gemini_BL1	Geminivirus BL1 movement protein. Geminiviruses encode two movement proteins that are essential for systemic infection of their host but dispensable for replication and encapsidation.
	297	Sc0000126_194312_194692_8	BC1	C.assamica	Camellia sinensis var. assamica	307131	pfam00845	Gemini_BL1	Geminivirus BL1 movement protein. Geminiviruses encode two movement proteins that are essential for systemic infection of their host but dispensable for replication and encapsidation.
	298	Sc0000126_194312_194692_10	AC2 protein	C.assamica	Camellia sinensis var. assamica	279747	pfam01440	Gemini_AL2	Geminivirus AL2 protein. Geminiviruses are small, ssDNA-containing plant viruses. Geminiviruses contain three ORFs (designated AL1, AL2, and AL3) that overlap and are specified by multiple polycistronic mRNAs. The AL2 gene product transactivates expression of TGMV coat protein gene, and BR1 movement protein.
	299	Sc0000126_194312_194692_12	#N/A	C.assamica	Camellia sinensis var. assamica	279715	pfam01407	Gemini_AL3	Geminivirus AL3 protein. Geminiviruses are small, ssDNA-containing plant viruses. Geminiviruses contain three ORFs (designated AL1, AL2, and AL3) that overlap and are specified by multiple polycistronic mRNAs. The AL3 protein comprises approximately 0.05% of the cellular proteins and is present in the soluble and organelle fractions. AL3 may form oligomers. Immunoprecipitation of AL3 in a baculov…
	300	Sc0000126_194312_194692_15	replication associated protein C1	C.assamica	Camellia sinensis var. assamica	285483	pfam08283	Gemini_AL1_M	Geminivirus Rep protein central domain. This is the cetral domain of the geminivirus Rep proteins.
	301	Sc0000128_449733_450308_6	BC1 gene product, partial	C.assamica	Camellia sinensis var. assamica	307131	pfam00845	Gemini_BL1	Geminivirus BL1 movement protein. Geminiviruses encode two movement proteins that are essential for systemic infection of their host but dispensable for replication and encapsidation.
	302	Sc0000128_449733_450308_7	putative RepA-like protein	C.assamica	Camellia sinensis var. assamica	279178	pfam00799	Gemini_AL1	Geminivirus Rep catalytic domain. The AL1 proteins encodes the replication initiator protein (Rep) of geminiviruses, which is a replicon-specific initiator enzyme and is an essential component of the replisome. For geminivirus Rep protein, this N-terminal region is crucial for origin recognition and DNA cleavage and nucleotidyl transfer.
	303	Sc0000128_449733_450308_8	putative RepA-like protein	C.assamica	Camellia sinensis var. assamica	285483	pfam08283	Gemini_AL1_M	Geminivirus Rep protein central domain. This is the cetral domain of the geminivirus Rep proteins.
	304	Sc0000128_449733_450308_13	#N/A	C.assamica	Camellia sinensis var. assamica	313707	pfam10536	PMD	Plant mobile domain. This domain was identified by Babu and colleagues in a variety of transposases.
	305	Sc0000129_495249_495605_1	movement protein	C.assamica	Camellia sinensis var. assamica	307131	pfam00845	Gemini_BL1	Geminivirus BL1 movement protein. Geminiviruses encode two movement proteins that are essential for systemic infection of their host but dispensable for replication and encapsidation.
	306	Sc0000129_495249_495605_3	#N/A	C.assamica	Camellia sinensis var. assamica	306564	pfam00078	RVT_1	Reverse transcriptase (RNA-dependent DNA polymerase). A reverse transcriptase gene is usually indicative of a mobile element such as a retrotransposon or retrovirus. Reverse transcriptases occur in a variety of mobile elements, including retrotransposons, retroviruses, group II introns, bacterial msDNAs, hepadnaviruses, and caulimoviruses.
	307	Sc0000129_495249_495605_10	#N/A	C.assamica	Camellia sinensis var. assamica	306564	pfam00078	RVT_1	Reverse transcriptase (RNA-dependent DNA polymerase). A reverse transcriptase gene is usually indicative of a mobile element such as a retrotransposon or retrovirus. Reverse transcriptases occur in a variety of mobile elements, including retrotransposons, retroviruses, group II introns, bacterial msDNAs, hepadnaviruses, and caulimoviruses.
	308	Sc0000129_495249_495605_12	#N/A	C.assamica	Camellia sinensis var. assamica	316018	pfam13456	RVT_3	Reverse transcriptase-like. This domain is found in plants and appears to be part of a retrotransposon.
	309	Sc0000129_495249_495605_13	#N/A	C.assamica	Camellia sinensis var. assamica	307008	pfam00665	rve	Integrase core domain. Integrase mediates integration of a DNA copy of the viral genome into the host chromosome. Integrase is composed of three domains. The amino-terminal domain is a zinc binding domain pfam02022. This domain is the central catalytic domain. The carboxyl terminal domain that is a non-specific DNA binding domain pfam00552. The catalytic domain acts as an endonuclease when two nu…
	310	Sc0000129_495249_495605_16	#N/A	C.assamica	Camellia sinensis var. assamica	307131	pfam00845	Gemini_BL1	Geminivirus BL1 movement protein. Geminiviruses encode two movement proteins that are essential for systemic infection of their host but dispensable for replication and encapsidation.
	311	Sc0000129_495249_495605_24	#N/A	C.assamica	Camellia sinensis var. assamica	309014	pfam03732	Retrotrans_gag	Retrotransposon gag protein. Gag or Capsid-like proteins from LTR retrotransposons. There is a central motif QGXXEXXXXXFXXLXXH that is common to Retroviridae gag-proteins, but is poorly conserved.
	312	Sc0000133_925022_924768_7	#N/A	C.assamica	Camellia sinensis var. assamica	316018	pfam13456	RVT_3	Reverse transcriptase-like. This domain is found in plants and appears to be part of a retrotransposon.
	313	Sc0000133_925022_924768_8	#N/A	C.assamica	Camellia sinensis var. assamica	307008	pfam00665	rve	Integrase core domain. Integrase mediates integration of a DNA copy of the viral genome into the host chromosome. Integrase is composed of three domains. The amino-terminal domain is a zinc binding domain pfam02022. This domain is the central catalytic domain. The carboxyl terminal domain that is a non-specific DNA binding domain pfam00552. The catalytic domain acts as an endonuclease when two nu…
	314	Sc0000133_925022_924768_11	#N/A	C.assamica	Camellia sinensis var. assamica	306564	pfam00078	RVT_1	Reverse transcriptase (RNA-dependent DNA polymerase). A reverse transcriptase gene is usually indicative of a mobile element such as a retrotransposon or retrovirus. Reverse transcriptases occur in a variety of mobile elements, including retrotransposons, retroviruses, group II introns, bacterial msDNAs, hepadnaviruses, and caulimoviruses.
	315	Sc0000133_926121_926171_2	#N/A	C.assamica	Camellia sinensis var. assamica	316018	pfam13456	RVT_3	Reverse transcriptase-like. This domain is found in plants and appears to be part of a retrotransposon.
	316	Sc0000133_926121_926171_3	#N/A	C.assamica	Camellia sinensis var. assamica	307008	pfam00665	rve	Integrase core domain. Integrase mediates integration of a DNA copy of the viral genome into the host chromosome. Integrase is composed of three domains. The amino-terminal domain is a zinc binding domain pfam02022. This domain is the central catalytic domain. The carboxyl terminal domain that is a non-specific DNA binding domain pfam00552. The catalytic domain acts as an endonuclease when two nu…
	317	Sc0000133_926121_926171_6	#N/A	C.assamica	Camellia sinensis var. assamica	306564	pfam00078	RVT_1	Reverse transcriptase (RNA-dependent DNA polymerase). A reverse transcriptase gene is usually indicative of a mobile element such as a retrotransposon or retrovirus. Reverse transcriptases occur in a variety of mobile elements, including retrotransposons, retroviruses, group II introns, bacterial msDNAs, hepadnaviruses, and caulimoviruses.
	318	Sc0000136_972249_971941_1	replication-associated protein	C.assamica	Camellia sinensis var. assamica	279178	pfam00799	Gemini_AL1	Geminivirus Rep catalytic domain. The AL1 proteins encodes the replication initiator protein (Rep) of geminiviruses, which is a replicon-specific initiator enzyme and is an essential component of the replisome. For geminivirus Rep protein, this N-terminal region is crucial for origin recognition and DNA cleavage and nucleotidyl transfer.
	319	Sc0000136_972249_971941_8	replication-associated protein	C.assamica	Camellia sinensis var. assamica	279178	pfam00799	Gemini_AL1	Geminivirus Rep catalytic domain. The AL1 proteins encodes the replication initiator protein (Rep) of geminiviruses, which is a replicon-specific initiator enzyme and is an essential component of the replisome. For geminivirus Rep protein, this N-terminal region is crucial for origin recognition and DNA cleavage and nucleotidyl transfer.
	320	Sc0000136_972249_971941_10	movement protein	C.assamica	Camellia sinensis var. assamica	307131	pfam00845	Gemini_BL1	Geminivirus BL1 movement protein. Geminiviruses encode two movement proteins that are essential for systemic infection of their host but dispensable for replication and encapsidation.
	321	Sc0000136_973544_973236_5	replication-associated protein	C.assamica	Camellia sinensis var. assamica	279178	pfam00799	Gemini_AL1	Geminivirus Rep catalytic domain. The AL1 proteins encodes the replication initiator protein (Rep) of geminiviruses, which is a replicon-specific initiator enzyme and is an essential component of the replisome. For geminivirus Rep protein, this N-terminal region is crucial for origin recognition and DNA cleavage and nucleotidyl transfer.
	322	Sc0000136_973544_973236_7	replication-associated protein	C.assamica	Camellia sinensis var. assamica	279178	pfam00799	Gemini_AL1	Geminivirus Rep catalytic domain. The AL1 proteins encodes the replication initiator protein (Rep) of geminiviruses, which is a replicon-specific initiator enzyme and is an essential component of the replisome. For geminivirus Rep protein, this N-terminal region is crucial for origin recognition and DNA cleavage and nucleotidyl transfer.
	323	Sc0000136_973544_973236_13	movement protein	C.assamica	Camellia sinensis var. assamica	307131	pfam00845	Gemini_BL1	Geminivirus BL1 movement protein. Geminiviruses encode two movement proteins that are essential for systemic infection of their host but dispensable for replication and encapsidation.
	324	Sc0000142_332964_333206_3	RepA protein	C.assamica	Camellia sinensis var. assamica	279178	pfam00799	Gemini_AL1	Geminivirus Rep catalytic domain. The AL1 proteins encodes the replication initiator protein (Rep) of geminiviruses, which is a replicon-specific initiator enzyme and is an essential component of the replisome. For geminivirus Rep protein, this N-terminal region is crucial for origin recognition and DNA cleavage and nucleotidyl transfer.
	325	Sc0000142_332964_333206_7	putative RepA-like protein	C.assamica	Camellia sinensis var. assamica	285483	pfam08283	Gemini_AL1_M	Geminivirus Rep protein central domain. This is the cetral domain of the geminivirus Rep proteins.
	326	Sc0000142_332964_333206_10	putative RepA-like protein	C.assamica	Camellia sinensis var. assamica	285483	pfam08283	Gemini_AL1_M	Geminivirus Rep protein central domain. This is the cetral domain of the geminivirus Rep proteins.
	327	Sc0000142_332964_333206_14	putative RepA-like protein	C.assamica	Camellia sinensis var. assamica	279178	pfam00799	Gemini_AL1	Geminivirus Rep catalytic domain. The AL1 proteins encodes the replication initiator protein (Rep) of geminiviruses, which is a replicon-specific initiator enzyme and is an essential component of the replisome. For geminivirus Rep protein, this N-terminal region is crucial for origin recognition and DNA cleavage and nucleotidyl transfer.
	328	Sc0000142_335057_335329_3	RepA protein	C.assamica	Camellia sinensis var. assamica	279178	pfam00799	Gemini_AL1	Geminivirus Rep catalytic domain. The AL1 proteins encodes the replication initiator protein (Rep) of geminiviruses, which is a replicon-specific initiator enzyme and is an essential component of the replisome. For geminivirus Rep protein, this N-terminal region is crucial for origin recognition and DNA cleavage and nucleotidyl transfer.
	329	Sc0000142_335057_335329_5	putative RepA-like protein	C.assamica	Camellia sinensis var. assamica	285483	pfam08283	Gemini_AL1_M	Geminivirus Rep protein central domain. This is the cetral domain of the geminivirus Rep proteins.
	330	Sc0000142_335057_335329_8	putative RepA-like protein	C.assamica	Camellia sinensis var. assamica	285483	pfam08283	Gemini_AL1_M	Geminivirus Rep protein central domain. This is the cetral domain of the geminivirus Rep proteins.
	331	Sc0000142_335057_335329_11	putative RepA-like protein	C.assamica	Camellia sinensis var. assamica	279178	pfam00799	Gemini_AL1	Geminivirus Rep catalytic domain. The AL1 proteins encodes the replication initiator protein (Rep) of geminiviruses, which is a replicon-specific initiator enzyme and is an essential component of the replisome. For geminivirus Rep protein, this N-terminal region is crucial for origin recognition and DNA cleavage and nucleotidyl transfer.
	332	Sc0000142_337154_337420_1	putative RepA-like protein	C.assamica	Camellia sinensis var. assamica	285483	pfam08283	Gemini_AL1_M	Geminivirus Rep protein central domain. This is the cetral domain of the geminivirus Rep proteins.
	333	Sc0000142_337154_337420_4	putative RepA-like protein	C.assamica	Camellia sinensis var. assamica	285483	pfam08283	Gemini_AL1_M	Geminivirus Rep protein central domain. This is the cetral domain of the geminivirus Rep proteins.
	334	Sc0000142_337154_337420_7	putative RepA-like protein	C.assamica	Camellia sinensis var. assamica	279178	pfam00799	Gemini_AL1	Geminivirus Rep catalytic domain. The AL1 proteins encodes the replication initiator protein (Rep) of geminiviruses, which is a replicon-specific initiator enzyme and is an essential component of the replisome. For geminivirus Rep protein, this N-terminal region is crucial for origin recognition and DNA cleavage and nucleotidyl transfer.
	335	Sc0000142_337154_337420_12	RepA protein	C.assamica	Camellia sinensis var. assamica	279178	pfam00799	Gemini_AL1	Geminivirus Rep catalytic domain. The AL1 proteins encodes the replication initiator protein (Rep) of geminiviruses, which is a replicon-specific initiator enzyme and is an essential component of the replisome. For geminivirus Rep protein, this N-terminal region is crucial for origin recognition and DNA cleavage and nucleotidyl transfer.
	336	Sc0000142_340469_340660_1	putative RepA-like protein	C.assamica	Camellia sinensis var. assamica	285483	pfam08283	Gemini_AL1_M	Geminivirus Rep protein central domain. This is the cetral domain of the geminivirus Rep proteins.
	337	Sc0000142_340469_340660_11	RepA protein	C.assamica	Camellia sinensis var. assamica	279178	pfam00799	Gemini_AL1	Geminivirus Rep catalytic domain. The AL1 proteins encodes the replication initiator protein (Rep) of geminiviruses, which is a replicon-specific initiator enzyme and is an essential component of the replisome. For geminivirus Rep protein, this N-terminal region is crucial for origin recognition and DNA cleavage and nucleotidyl transfer.
	338	Sc0000142_343587_343865_9	rep	C.assamica	Camellia sinensis var. assamica	279178	pfam00799	Gemini_AL1	Geminivirus Rep catalytic domain. The AL1 proteins encodes the replication initiator protein (Rep) of geminiviruses, which is a replicon-specific initiator enzyme and is an essential component of the replisome. For geminivirus Rep protein, this N-terminal region is crucial for origin recognition and DNA cleavage and nucleotidyl transfer.
	339	Sc0000142_345862_346122_6	rep	C.assamica	Camellia sinensis var. assamica	279178	pfam00799	Gemini_AL1	Geminivirus Rep catalytic domain. The AL1 proteins encodes the replication initiator protein (Rep) of geminiviruses, which is a replicon-specific initiator enzyme and is an essential component of the replisome. For geminivirus Rep protein, this N-terminal region is crucial for origin recognition and DNA cleavage and nucleotidyl transfer.
	340	Sc0000142_348201_348560_5	replication associated protein	C.assamica	Camellia sinensis var. assamica	279178	pfam00799	Gemini_AL1	Geminivirus Rep catalytic domain. The AL1 proteins encodes the replication initiator protein (Rep) of geminiviruses, which is a replicon-specific initiator enzyme and is an essential component of the replisome. For geminivirus Rep protein, this N-terminal region is crucial for origin recognition and DNA cleavage and nucleotidyl transfer.
	341	Sc0000142_348201_348560_13	rep	C.assamica	Camellia sinensis var. assamica	279178	pfam00799	Gemini_AL1	Geminivirus Rep catalytic domain. The AL1 proteins encodes the replication initiator protein (Rep) of geminiviruses, which is a replicon-specific initiator enzyme and is an essential component of the replisome. For geminivirus Rep protein, this N-terminal region is crucial for origin recognition and DNA cleavage and nucleotidyl transfer.
	342	Sc0000142_350331_350588_5	rep	C.assamica	Camellia sinensis var. assamica	279178	pfam00799	Gemini_AL1	Geminivirus Rep catalytic domain. The AL1 proteins encodes the replication initiator protein (Rep) of geminiviruses, which is a replicon-specific initiator enzyme and is an essential component of the replisome. For geminivirus Rep protein, this N-terminal region is crucial for origin recognition and DNA cleavage and nucleotidyl transfer.
	343	Sc0000142_350331_350588_13	replication associated protein	C.assamica	Camellia sinensis var. assamica	279178	pfam00799	Gemini_AL1	Geminivirus Rep catalytic domain. The AL1 proteins encodes the replication initiator protein (Rep) of geminiviruses, which is a replicon-specific initiator enzyme and is an essential component of the replisome. For geminivirus Rep protein, this N-terminal region is crucial for origin recognition and DNA cleavage and nucleotidyl transfer.
	344	Sc0000142_353499_353711_8	replication associated protein	C.assamica	Camellia sinensis var. assamica	279178	pfam00799	Gemini_AL1	Geminivirus Rep catalytic domain. The AL1 proteins encodes the replication initiator protein (Rep) of geminiviruses, which is a replicon-specific initiator enzyme and is an essential component of the replisome. For geminivirus Rep protein, this N-terminal region is crucial for origin recognition and DNA cleavage and nucleotidyl transfer.
	345	Sc0000142_384620_384745_4	#N/A	C.assamica	Camellia sinensis var. assamica	306564	pfam00078	RVT_1	Reverse transcriptase (RNA-dependent DNA polymerase). A reverse transcriptase gene is usually indicative of a mobile element such as a retrotransposon or retrovirus. Reverse transcriptases occur in a variety of mobile elements, including retrotransposons, retroviruses, group II introns, bacterial msDNAs, hepadnaviruses, and caulimoviruses.
	346	Sc0000142_384620_384745_9	#N/A	C.assamica	Camellia sinensis var. assamica	316018	pfam13456	RVT_3	Reverse transcriptase-like. This domain is found in plants and appears to be part of a retrotransposon.
	347	Sc0000142_384620_384745_11	putative RepA-like protein	C.assamica	Camellia sinensis var. assamica	279178	pfam00799	Gemini_AL1	Geminivirus Rep catalytic domain. The AL1 proteins encodes the replication initiator protein (Rep) of geminiviruses, which is a replicon-specific initiator enzyme and is an essential component of the replisome. For geminivirus Rep protein, this N-terminal region is crucial for origin recognition and DNA cleavage and nucleotidyl transfer.
	348	Sc0000142_384620_384745_11	putative RepA-like protein	C.assamica	Camellia sinensis var. assamica	285483	pfam08283	Gemini_AL1_M	Geminivirus Rep protein central domain. This is the cetral domain of the geminivirus Rep proteins.
	349	Sc0000143_616003_616278_2	movement protein	C.assamica	Camellia sinensis var. assamica	307131	pfam00845	Gemini_BL1	Geminivirus BL1 movement protein. Geminiviruses encode two movement proteins that are essential for systemic infection of their host but dispensable for replication and encapsidation.
	350	Sc0000143_616003_616278_4	coat protein	C.assamica	Camellia sinensis var. assamica	307130	pfam00844	Gemini_coat	Geminivirus coat protein/nuclear export factor BR1 family. It has been shown that the 104 N-terminal amino acids of the maize streak virus coat protein bind DNA non- specifically. This family also includes various geminivirus movement proteins that are nuclear export factors or shuttles. One member BR1 facilitates the export of both ds and ss DNA form the nucleus.
	351	Sc0000143_616003_616278_8	putative RepA-like protein	C.assamica	Camellia sinensis var. assamica	279178	pfam00799	Gemini_AL1	Geminivirus Rep catalytic domain. The AL1 proteins encodes the replication initiator protein (Rep) of geminiviruses, which is a replicon-specific initiator enzyme and is an essential component of the replisome. For geminivirus Rep protein, this N-terminal region is crucial for origin recognition and DNA cleavage and nucleotidyl transfer.
	352	Sc0000143_616003_616278_8	putative RepA-like protein	C.assamica	Camellia sinensis var. assamica	285483	pfam08283	Gemini_AL1_M	Geminivirus Rep protein central domain. This is the cetral domain of the geminivirus Rep proteins.
	353	Sc0000143_616003_616278_10	#N/A	C.assamica	Camellia sinensis var. assamica	307131	pfam00845	Gemini_BL1	Geminivirus BL1 movement protein. Geminiviruses encode two movement proteins that are essential for systemic infection of their host but dispensable for replication and encapsidation.
	354	Sc0000143_616003_616278_13	movement protein	C.assamica	Camellia sinensis var. assamica	307131	pfam00845	Gemini_BL1	Geminivirus BL1 movement protein. Geminiviruses encode two movement proteins that are essential for systemic infection of their host but dispensable for replication and encapsidation.
	355	Sc0000143_616003_616278_16	movement protein	C.assamica	Camellia sinensis var. assamica	307131	pfam00845	Gemini_BL1	Geminivirus BL1 movement protein. Geminiviruses encode two movement proteins that are essential for systemic infection of their host but dispensable for replication and encapsidation.
	356	Sc0000143_616003_616278_21	coat protein	C.assamica	Camellia sinensis var. assamica	307130	pfam00844	Gemini_coat	Geminivirus coat protein/nuclear export factor BR1 family. It has been shown that the 104 N-terminal amino acids of the maize streak virus coat protein bind DNA non- specifically. This family also includes various geminivirus movement proteins that are nuclear export factors or shuttles. One member BR1 facilitates the export of both ds and ss DNA form the nucleus.
	357	Sc0000143_616003_616278_22	RepA protein	C.assamica	Camellia sinensis var. assamica	279178	pfam00799	Gemini_AL1	Geminivirus Rep catalytic domain. The AL1 proteins encodes the replication initiator protein (Rep) of geminiviruses, which is a replicon-specific initiator enzyme and is an essential component of the replisome. For geminivirus Rep protein, this N-terminal region is crucial for origin recognition and DNA cleavage and nucleotidyl transfer.
	358	Sc0000143_616003_616278_22	RepA protein	C.assamica	Camellia sinensis var. assamica	285483	pfam08283	Gemini_AL1_M	Geminivirus Rep protein central domain. This is the cetral domain of the geminivirus Rep proteins.
	359	Sc0000143_616003_616278_27	cell to cell movement protein	C.assamica	Camellia sinensis var. assamica	307131	pfam00845	Gemini_BL1	Geminivirus BL1 movement protein. Geminiviruses encode two movement proteins that are essential for systemic infection of their host but dispensable for replication and encapsidation.
	360	Sc0000143_620940_620836_4	movement protein	C.assamica	Camellia sinensis var. assamica	307131	pfam00845	Gemini_BL1	Geminivirus BL1 movement protein. Geminiviruses encode two movement proteins that are essential for systemic infection of their host but dispensable for replication and encapsidation.
	361	Sc0000143_620940_620836_6	coat protein	C.assamica	Camellia sinensis var. assamica	307130	pfam00844	Gemini_coat	Geminivirus coat protein/nuclear export factor BR1 family. It has been shown that the 104 N-terminal amino acids of the maize streak virus coat protein bind DNA non- specifically. This family also includes various geminivirus movement proteins that are nuclear export factors or shuttles. One member BR1 facilitates the export of both ds and ss DNA form the nucleus.
	362	Sc0000143_620940_620836_8	coat protein	C.assamica	Camellia sinensis var. assamica	307130	pfam00844	Gemini_coat	Geminivirus coat protein/nuclear export factor BR1 family. It has been shown that the 104 N-terminal amino acids of the maize streak virus coat protein bind DNA non- specifically. This family also includes various geminivirus movement proteins that are nuclear export factors or shuttles. One member BR1 facilitates the export of both ds and ss DNA form the nucleus.
	363	Sc0000143_620940_620836_10	BC1 gene product, partial	C.assamica	Camellia sinensis var. assamica	307131	pfam00845	Gemini_BL1	Geminivirus BL1 movement protein. Geminiviruses encode two movement proteins that are essential for systemic infection of their host but dispensable for replication and encapsidation.
	364	Sc0000143_620940_620836_12	cell to cell movement protein	C.assamica	Camellia sinensis var. assamica	307131	pfam00845	Gemini_BL1	Geminivirus BL1 movement protein. Geminiviruses encode two movement proteins that are essential for systemic infection of their host but dispensable for replication and encapsidation.
	365	Sc0000143_620940_620836_13	movement protein	C.assamica	Camellia sinensis var. assamica	307131	pfam00845	Gemini_BL1	Geminivirus BL1 movement protein. Geminiviruses encode two movement proteins that are essential for systemic infection of their host but dispensable for replication and encapsidation.
	366	Sc0000143_620940_620836_15	coat protein	C.assamica	Camellia sinensis var. assamica	307130	pfam00844	Gemini_coat	Geminivirus coat protein/nuclear export factor BR1 family. It has been shown that the 104 N-terminal amino acids of the maize streak virus coat protein bind DNA non- specifically. This family also includes various geminivirus movement proteins that are nuclear export factors or shuttles. One member BR1 facilitates the export of both ds and ss DNA form the nucleus.
	367	Sc0000143_620940_620836_17	putative RepA-like protein	C.assamica	Camellia sinensis var. assamica	279178	pfam00799	Gemini_AL1	Geminivirus Rep catalytic domain. The AL1 proteins encodes the replication initiator protein (Rep) of geminiviruses, which is a replicon-specific initiator enzyme and is an essential component of the replisome. For geminivirus Rep protein, this N-terminal region is crucial for origin recognition and DNA cleavage and nucleotidyl transfer.
	368	Sc0000143_620940_620836_18	putative RepA-like protein	C.assamica	Camellia sinensis var. assamica	279178	pfam00799	Gemini_AL1	Geminivirus Rep catalytic domain. The AL1 proteins encodes the replication initiator protein (Rep) of geminiviruses, which is a replicon-specific initiator enzyme and is an essential component of the replisome. For geminivirus Rep protein, this N-terminal region is crucial for origin recognition and DNA cleavage and nucleotidyl transfer.
	369	Sc0000143_620940_620836_18	putative RepA-like protein	C.assamica	Camellia sinensis var. assamica	285483	pfam08283	Gemini_AL1_M	Geminivirus Rep protein central domain. This is the cetral domain of the geminivirus Rep proteins.
	370	Sc0000143_620940_620836_20	#N/A	C.assamica	Camellia sinensis var. assamica	307131	pfam00845	Gemini_BL1	Geminivirus BL1 movement protein. Geminiviruses encode two movement proteins that are essential for systemic infection of their host but dispensable for replication and encapsidation.
	371	Sc0000143_622458_622742_2	#N/A	C.assamica	Camellia sinensis var. assamica	307131	pfam00845	Gemini_BL1	Geminivirus BL1 movement protein. Geminiviruses encode two movement proteins that are essential for systemic infection of their host but dispensable for replication and encapsidation.
	372	Sc0000143_622458_622742_5	movement protein	C.assamica	Camellia sinensis var. assamica	307131	pfam00845	Gemini_BL1	Geminivirus BL1 movement protein. Geminiviruses encode two movement proteins that are essential for systemic infection of their host but dispensable for replication and encapsidation.
	373	Sc0000143_622458_622742_8	coat protein	C.assamica	Camellia sinensis var. assamica	307130	pfam00844	Gemini_coat	Geminivirus coat protein/nuclear export factor BR1 family. It has been shown that the 104 N-terminal amino acids of the maize streak virus coat protein bind DNA non- specifically. This family also includes various geminivirus movement proteins that are nuclear export factors or shuttles. One member BR1 facilitates the export of both ds and ss DNA form the nucleus.
	374	Sc0000143_622458_622742_10	putative RepA-like protein	C.assamica	Camellia sinensis var. assamica	279178	pfam00799	Gemini_AL1	Geminivirus Rep catalytic domain. The AL1 proteins encodes the replication initiator protein (Rep) of geminiviruses, which is a replicon-specific initiator enzyme and is an essential component of the replisome. For geminivirus Rep protein, this N-terminal region is crucial for origin recognition and DNA cleavage and nucleotidyl transfer.
	375	Sc0000143_622458_622742_14	coat protein	C.assamica	Camellia sinensis var. assamica	307130	pfam00844	Gemini_coat	Geminivirus coat protein/nuclear export factor BR1 family. It has been shown that the 104 N-terminal amino acids of the maize streak virus coat protein bind DNA non- specifically. This family also includes various geminivirus movement proteins that are nuclear export factors or shuttles. One member BR1 facilitates the export of both ds and ss DNA form the nucleus.
	376	Sc0000143_622458_622742_16	coat protein	C.assamica	Camellia sinensis var. assamica	307130	pfam00844	Gemini_coat	Geminivirus coat protein/nuclear export factor BR1 family. It has been shown that the 104 N-terminal amino acids of the maize streak virus coat protein bind DNA non- specifically. This family also includes various geminivirus movement proteins that are nuclear export factors or shuttles. One member BR1 facilitates the export of both ds and ss DNA form the nucleus.
	377	Sc0000143_622458_622742_18	BC1 gene product, partial	C.assamica	Camellia sinensis var. assamica	307131	pfam00845	Gemini_BL1	Geminivirus BL1 movement protein. Geminiviruses encode two movement proteins that are essential for systemic infection of their host but dispensable for replication and encapsidation.
	378	Sc0000143_622458_622742_20	cell to cell movement protein	C.assamica	Camellia sinensis var. assamica	307131	pfam00845	Gemini_BL1	Geminivirus BL1 movement protein. Geminiviruses encode two movement proteins that are essential for systemic infection of their host but dispensable for replication and encapsidation.
	379	Sc0000143_622458_622742_25	movement protein	C.assamica	Camellia sinensis var. assamica	307131	pfam00845	Gemini_BL1	Geminivirus BL1 movement protein. Geminiviruses encode two movement proteins that are essential for systemic infection of their host but dispensable for replication and encapsidation.
	380	Sc0000144_1104509_1103886_10	replication enhancer	C.assamica	Camellia sinensis var. assamica	279715	pfam01407	Gemini_AL3	Geminivirus AL3 protein. Geminiviruses are small, ssDNA-containing plant viruses. Geminiviruses contain three ORFs (designated AL1, AL2, and AL3) that overlap and are specified by multiple polycistronic mRNAs. The AL3 protein comprises approximately 0.05% of the cellular proteins and is present in the soluble and organelle fractions. AL3 may form oligomers. Immunoprecipitation of AL3 in a baculov…
	381	Sc0000144_1104509_1103886_11	AC1	C.assamica	Camellia sinensis var. assamica	279178	pfam00799	Gemini_AL1	Geminivirus Rep catalytic domain. The AL1 proteins encodes the replication initiator protein (Rep) of geminiviruses, which is a replicon-specific initiator enzyme and is an essential component of the replisome. For geminivirus Rep protein, this N-terminal region is crucial for origin recognition and DNA cleavage and nucleotidyl transfer.
	382	Sc0000144_1104509_1103886_11	AC1	C.assamica	Camellia sinensis var. assamica	285483	pfam08283	Gemini_AL1_M	Geminivirus Rep protein central domain. This is the cetral domain of the geminivirus Rep proteins.
	383	Sc0000145_437609_437866_12	BC1 protein	C.assamica	Camellia sinensis var. assamica	307131	pfam00845	Gemini_BL1	Geminivirus BL1 movement protein. Geminiviruses encode two movement proteins that are essential for systemic infection of their host but dispensable for replication and encapsidation.
	384	Sc0000145_437609_437866_14	coat protein	C.assamica	Camellia sinensis var. assamica	307130	pfam00844	Gemini_coat	Geminivirus coat protein/nuclear export factor BR1 family. It has been shown that the 104 N-terminal amino acids of the maize streak virus coat protein bind DNA non- specifically. This family also includes various geminivirus movement proteins that are nuclear export factors or shuttles. One member BR1 facilitates the export of both ds and ss DNA form the nucleus.
	385	Sc0000148_388291_387986_12	putative RepA-like protein	C.assamica	Camellia sinensis var. assamica	279178	pfam00799	Gemini_AL1	Geminivirus Rep catalytic domain. The AL1 proteins encodes the replication initiator protein (Rep) of geminiviruses, which is a replicon-specific initiator enzyme and is an essential component of the replisome. For geminivirus Rep protein, this N-terminal region is crucial for origin recognition and DNA cleavage and nucleotidyl transfer.
	386	Sc0000148_388291_387986_12	putative RepA-like protein	C.assamica	Camellia sinensis var. assamica	285483	pfam08283	Gemini_AL1_M	Geminivirus Rep protein central domain. This is the cetral domain of the geminivirus Rep proteins.
	387	Sc0000148_411347_411105_3	putative Rep protein	C.assamica	Camellia sinensis var. assamica	285483	pfam08283	Gemini_AL1_M	Geminivirus Rep protein central domain. This is the cetral domain of the geminivirus Rep proteins.
	388	Sc0000148_411347_411105_5	putative RepA-like protein	C.assamica	Camellia sinensis var. assamica	279178	pfam00799	Gemini_AL1	Geminivirus Rep catalytic domain. The AL1 proteins encodes the replication initiator protein (Rep) of geminiviruses, which is a replicon-specific initiator enzyme and is an essential component of the replisome. For geminivirus Rep protein, this N-terminal region is crucial for origin recognition and DNA cleavage and nucleotidyl transfer.
	389	Sc0000148_411347_411105_6	putative RepA-like protein	C.assamica	Camellia sinensis var. assamica	279178	pfam00799	Gemini_AL1	Geminivirus Rep catalytic domain. The AL1 proteins encodes the replication initiator protein (Rep) of geminiviruses, which is a replicon-specific initiator enzyme and is an essential component of the replisome. For geminivirus Rep protein, this N-terminal region is crucial for origin recognition and DNA cleavage and nucleotidyl transfer.
	390	Sc0000148_411347_411105_6	putative RepA-like protein	C.assamica	Camellia sinensis var. assamica	285483	pfam08283	Gemini_AL1_M	Geminivirus Rep protein central domain. This is the cetral domain of the geminivirus Rep proteins.
	391	Sc0000148_411347_411105_7	putative RepA-like protein	C.assamica	Camellia sinensis var. assamica	279178	pfam00799	Gemini_AL1	Geminivirus Rep catalytic domain. The AL1 proteins encodes the replication initiator protein (Rep) of geminiviruses, which is a replicon-specific initiator enzyme and is an essential component of the replisome. For geminivirus Rep protein, this N-terminal region is crucial for origin recognition and DNA cleavage and nucleotidyl transfer.
	392	Sc0000148_411347_411105_9	movement protein	C.assamica	Camellia sinensis var. assamica	307131	pfam00845	Gemini_BL1	Geminivirus BL1 movement protein. Geminiviruses encode two movement proteins that are essential for systemic infection of their host but dispensable for replication and encapsidation.
	393	Sc0000148_411347_411105_10	movement protein	C.assamica	Camellia sinensis var. assamica	307131	pfam00845	Gemini_BL1	Geminivirus BL1 movement protein. Geminiviruses encode two movement proteins that are essential for systemic infection of their host but dispensable for replication and encapsidation.
	394	Sc0000148_411347_411105_11	movement protein	C.assamica	Camellia sinensis var. assamica	307131	pfam00845	Gemini_BL1	Geminivirus BL1 movement protein. Geminiviruses encode two movement proteins that are essential for systemic infection of their host but dispensable for replication and encapsidation.
	395	Sc0000148_413597_413301_7	putative Rep protein	C.assamica	Camellia sinensis var. assamica	285483	pfam08283	Gemini_AL1_M	Geminivirus Rep protein central domain. This is the cetral domain of the geminivirus Rep proteins.
	396	Sc0000148_413597_413301_8	putative RepA-like protein	C.assamica	Camellia sinensis var. assamica	279178	pfam00799	Gemini_AL1	Geminivirus Rep catalytic domain. The AL1 proteins encodes the replication initiator protein (Rep) of geminiviruses, which is a replicon-specific initiator enzyme and is an essential component of the replisome. For geminivirus Rep protein, this N-terminal region is crucial for origin recognition and DNA cleavage and nucleotidyl transfer.
	397	Sc0000148_413597_413301_10	putative RepA-like protein	C.assamica	Camellia sinensis var. assamica	279178	pfam00799	Gemini_AL1	Geminivirus Rep catalytic domain. The AL1 proteins encodes the replication initiator protein (Rep) of geminiviruses, which is a replicon-specific initiator enzyme and is an essential component of the replisome. For geminivirus Rep protein, this N-terminal region is crucial for origin recognition and DNA cleavage and nucleotidyl transfer.
	398	Sc0000148_413597_413301_11	putative RepA-like protein	C.assamica	Camellia sinensis var. assamica	279178	pfam00799	Gemini_AL1	Geminivirus Rep catalytic domain. The AL1 proteins encodes the replication initiator protein (Rep) of geminiviruses, which is a replicon-specific initiator enzyme and is an essential component of the replisome. For geminivirus Rep protein, this N-terminal region is crucial for origin recognition and DNA cleavage and nucleotidyl transfer.
	399	Sc0000148_413597_413301_11	putative RepA-like protein	C.assamica	Camellia sinensis var. assamica	285483	pfam08283	Gemini_AL1_M	Geminivirus Rep protein central domain. This is the cetral domain of the geminivirus Rep proteins.
	400	Sc0000148_413597_413301_12	putative RepA-like protein	C.assamica	Camellia sinensis var. assamica	279178	pfam00799	Gemini_AL1	Geminivirus Rep catalytic domain. The AL1 proteins encodes the replication initiator protein (Rep) of geminiviruses, which is a replicon-specific initiator enzyme and is an essential component of the replisome. For geminivirus Rep protein, this N-terminal region is crucial for origin recognition and DNA cleavage and nucleotidyl transfer.
	401	Sc0000148_413597_413301_13	movement protein	C.assamica	Camellia sinensis var. assamica	307131	pfam00845	Gemini_BL1	Geminivirus BL1 movement protein. Geminiviruses encode two movement proteins that are essential for systemic infection of their host but dispensable for replication and encapsidation.
	402	Sc0000148_413597_413301_14	movement protein	C.assamica	Camellia sinensis var. assamica	307131	pfam00845	Gemini_BL1	Geminivirus BL1 movement protein. Geminiviruses encode two movement proteins that are essential for systemic infection of their host but dispensable for replication and encapsidation.
	403	Sc0000148_413597_413301_15	movement protein	C.assamica	Camellia sinensis var. assamica	307131	pfam00845	Gemini_BL1	Geminivirus BL1 movement protein. Geminiviruses encode two movement proteins that are essential for systemic infection of their host but dispensable for replication and encapsidation.
	404	Sc0000148_413597_413301_17	movement protein	C.assamica	Camellia sinensis var. assamica	307131	pfam00845	Gemini_BL1	Geminivirus BL1 movement protein. Geminiviruses encode two movement proteins that are essential for systemic infection of their host but dispensable for replication and encapsidation.
	405	Sc0000148_413597_413301_18	movement protein	C.assamica	Camellia sinensis var. assamica	307131	pfam00845	Gemini_BL1	Geminivirus BL1 movement protein. Geminiviruses encode two movement proteins that are essential for systemic infection of their host but dispensable for replication and encapsidation.
	406	Sc0000148_415844_415509_6	putative RepA-like protein	C.assamica	Camellia sinensis var. assamica	279178	pfam00799	Gemini_AL1	Geminivirus Rep catalytic domain. The AL1 proteins encodes the replication initiator protein (Rep) of geminiviruses, which is a replicon-specific initiator enzyme and is an essential component of the replisome. For geminivirus Rep protein, this N-terminal region is crucial for origin recognition and DNA cleavage and nucleotidyl transfer.
	407	Sc0000148_415844_415509_10	putative Rep protein	C.assamica	Camellia sinensis var. assamica	285483	pfam08283	Gemini_AL1_M	Geminivirus Rep protein central domain. This is the cetral domain of the geminivirus Rep proteins.
	408	Sc0000148_415844_415509_12	putative RepA-like protein	C.assamica	Camellia sinensis var. assamica	279178	pfam00799	Gemini_AL1	Geminivirus Rep catalytic domain. The AL1 proteins encodes the replication initiator protein (Rep) of geminiviruses, which is a replicon-specific initiator enzyme and is an essential component of the replisome. For geminivirus Rep protein, this N-terminal region is crucial for origin recognition and DNA cleavage and nucleotidyl transfer.
	409	Sc0000148_415844_415509_14	putative RepA-like protein	C.assamica	Camellia sinensis var. assamica	279178	pfam00799	Gemini_AL1	Geminivirus Rep catalytic domain. The AL1 proteins encodes the replication initiator protein (Rep) of geminiviruses, which is a replicon-specific initiator enzyme and is an essential component of the replisome. For geminivirus Rep protein, this N-terminal region is crucial for origin recognition and DNA cleavage and nucleotidyl transfer.
	410	Sc0000148_415844_415509_15	putative RepA-like protein	C.assamica	Camellia sinensis var. assamica	279178	pfam00799	Gemini_AL1	Geminivirus Rep catalytic domain. The AL1 proteins encodes the replication initiator protein (Rep) of geminiviruses, which is a replicon-specific initiator enzyme and is an essential component of the replisome. For geminivirus Rep protein, this N-terminal region is crucial for origin recognition and DNA cleavage and nucleotidyl transfer.
	411	Sc0000148_415844_415509_15	putative RepA-like protein	C.assamica	Camellia sinensis var. assamica	285483	pfam08283	Gemini_AL1_M	Geminivirus Rep protein central domain. This is the cetral domain of the geminivirus Rep proteins.
	412	Sc0000148_415844_415509_16	putative RepA-like protein	C.assamica	Camellia sinensis var. assamica	279178	pfam00799	Gemini_AL1	Geminivirus Rep catalytic domain. The AL1 proteins encodes the replication initiator protein (Rep) of geminiviruses, which is a replicon-specific initiator enzyme and is an essential component of the replisome. For geminivirus Rep protein, this N-terminal region is crucial for origin recognition and DNA cleavage and nucleotidyl transfer.
	413	Sc0000148_415844_415509_18	movement protein	C.assamica	Camellia sinensis var. assamica	307131	pfam00845	Gemini_BL1	Geminivirus BL1 movement protein. Geminiviruses encode two movement proteins that are essential for systemic infection of their host but dispensable for replication and encapsidation.
	414	Sc0000148_415844_415509_19	movement protein	C.assamica	Camellia sinensis var. assamica	307131	pfam00845	Gemini_BL1	Geminivirus BL1 movement protein. Geminiviruses encode two movement proteins that are essential for systemic infection of their host but dispensable for replication and encapsidation.
	415	Sc0000148_415844_415509_21	movement protein	C.assamica	Camellia sinensis var. assamica	307131	pfam00845	Gemini_BL1	Geminivirus BL1 movement protein. Geminiviruses encode two movement proteins that are essential for systemic infection of their host but dispensable for replication and encapsidation.
	416	Sc0000148_415844_415509_22	movement protein	C.assamica	Camellia sinensis var. assamica	307131	pfam00845	Gemini_BL1	Geminivirus BL1 movement protein. Geminiviruses encode two movement proteins that are essential for systemic infection of their host but dispensable for replication and encapsidation.
	417	Sc0000148_415844_415509_23	movement protein	C.assamica	Camellia sinensis var. assamica	307131	pfam00845	Gemini_BL1	Geminivirus BL1 movement protein. Geminiviruses encode two movement proteins that are essential for systemic infection of their host but dispensable for replication and encapsidation.
	418	Sc0000148_418091_417786_8	putative RepA-like protein	C.assamica	Camellia sinensis var. assamica	279178	pfam00799	Gemini_AL1	Geminivirus Rep catalytic domain. The AL1 proteins encodes the replication initiator protein (Rep) of geminiviruses, which is a replicon-specific initiator enzyme and is an essential component of the replisome. For geminivirus Rep protein, this N-terminal region is crucial for origin recognition and DNA cleavage and nucleotidyl transfer.
	419	Sc0000148_418091_417786_12	putative Rep protein	C.assamica	Camellia sinensis var. assamica	285483	pfam08283	Gemini_AL1_M	Geminivirus Rep protein central domain. This is the cetral domain of the geminivirus Rep proteins.
	420	Sc0000148_418091_417786_15	putative RepA-like protein	C.assamica	Camellia sinensis var. assamica	279178	pfam00799	Gemini_AL1	Geminivirus Rep catalytic domain. The AL1 proteins encodes the replication initiator protein (Rep) of geminiviruses, which is a replicon-specific initiator enzyme and is an essential component of the replisome. For geminivirus Rep protein, this N-terminal region is crucial for origin recognition and DNA cleavage and nucleotidyl transfer.
	421	Sc0000148_418091_417786_17	putative RepA-like protein	C.assamica	Camellia sinensis var. assamica	279178	pfam00799	Gemini_AL1	Geminivirus Rep catalytic domain. The AL1 proteins encodes the replication initiator protein (Rep) of geminiviruses, which is a replicon-specific initiator enzyme and is an essential component of the replisome. For geminivirus Rep protein, this N-terminal region is crucial for origin recognition and DNA cleavage and nucleotidyl transfer.
	422	Sc0000148_418091_417786_18	putative RepA-like protein	C.assamica	Camellia sinensis var. assamica	279178	pfam00799	Gemini_AL1	Geminivirus Rep catalytic domain. The AL1 proteins encodes the replication initiator protein (Rep) of geminiviruses, which is a replicon-specific initiator enzyme and is an essential component of the replisome. For geminivirus Rep protein, this N-terminal region is crucial for origin recognition and DNA cleavage and nucleotidyl transfer.
	423	Sc0000148_418091_417786_18	putative RepA-like protein	C.assamica	Camellia sinensis var. assamica	285483	pfam08283	Gemini_AL1_M	Geminivirus Rep protein central domain. This is the cetral domain of the geminivirus Rep proteins.
	424	Sc0000148_418091_417786_19	movement protein	C.assamica	Camellia sinensis var. assamica	307131	pfam00845	Gemini_BL1	Geminivirus BL1 movement protein. Geminiviruses encode two movement proteins that are essential for systemic infection of their host but dispensable for replication and encapsidation.
	425	Sc0000148_418091_417786_20	movement protein	C.assamica	Camellia sinensis var. assamica	307131	pfam00845	Gemini_BL1	Geminivirus BL1 movement protein. Geminiviruses encode two movement proteins that are essential for systemic infection of their host but dispensable for replication and encapsidation.
	426	Sc0000148_418091_417786_22	movement protein	C.assamica	Camellia sinensis var. assamica	307131	pfam00845	Gemini_BL1	Geminivirus BL1 movement protein. Geminiviruses encode two movement proteins that are essential for systemic infection of their host but dispensable for replication and encapsidation.
	427	Sc0000148_418091_417786_25	movement protein	C.assamica	Camellia sinensis var. assamica	307131	pfam00845	Gemini_BL1	Geminivirus BL1 movement protein. Geminiviruses encode two movement proteins that are essential for systemic infection of their host but dispensable for replication and encapsidation.
	428	Sc0000148_418091_417786_26	movement protein	C.assamica	Camellia sinensis var. assamica	307131	pfam00845	Gemini_BL1	Geminivirus BL1 movement protein. Geminiviruses encode two movement proteins that are essential for systemic infection of their host but dispensable for replication and encapsidation.
	429	Sc0000148_418091_417786_27	movement protein	C.assamica	Camellia sinensis var. assamica	307131	pfam00845	Gemini_BL1	Geminivirus BL1 movement protein. Geminiviruses encode two movement proteins that are essential for systemic infection of their host but dispensable for replication and encapsidation.
	430	Sc0000148_420372_420055_4	putative RepA-like protein	C.assamica	Camellia sinensis var. assamica	279178	pfam00799	Gemini_AL1	Geminivirus Rep catalytic domain. The AL1 proteins encodes the replication initiator protein (Rep) of geminiviruses, which is a replicon-specific initiator enzyme and is an essential component of the replisome. For geminivirus Rep protein, this N-terminal region is crucial for origin recognition and DNA cleavage and nucleotidyl transfer.
	431	Sc0000148_420372_420055_6	putative RepA-like protein	C.assamica	Camellia sinensis var. assamica	279178	pfam00799	Gemini_AL1	Geminivirus Rep catalytic domain. The AL1 proteins encodes the replication initiator protein (Rep) of geminiviruses, which is a replicon-specific initiator enzyme and is an essential component of the replisome. For geminivirus Rep protein, this N-terminal region is crucial for origin recognition and DNA cleavage and nucleotidyl transfer.
	432	Sc0000148_420372_420055_14	putative RepA-like protein	C.assamica	Camellia sinensis var. assamica	279178	pfam00799	Gemini_AL1	Geminivirus Rep catalytic domain. The AL1 proteins encodes the replication initiator protein (Rep) of geminiviruses, which is a replicon-specific initiator enzyme and is an essential component of the replisome. For geminivirus Rep protein, this N-terminal region is crucial for origin recognition and DNA cleavage and nucleotidyl transfer.
	433	Sc0000148_420372_420055_20	movement protein	C.assamica	Camellia sinensis var. assamica	307131	pfam00845	Gemini_BL1	Geminivirus BL1 movement protein. Geminiviruses encode two movement proteins that are essential for systemic infection of their host but dispensable for replication and encapsidation.
	434	Sc0000148_420372_420055_21	movement protein	C.assamica	Camellia sinensis var. assamica	307131	pfam00845	Gemini_BL1	Geminivirus BL1 movement protein. Geminiviruses encode two movement proteins that are essential for systemic infection of their host but dispensable for replication and encapsidation.
	435	Sc0000148_420372_420055_22	movement protein	C.assamica	Camellia sinensis var. assamica	307131	pfam00845	Gemini_BL1	Geminivirus BL1 movement protein. Geminiviruses encode two movement proteins that are essential for systemic infection of their host but dispensable for replication and encapsidation.
	436	Sc0000148_420372_420055_23	movement protein	C.assamica	Camellia sinensis var. assamica	307131	pfam00845	Gemini_BL1	Geminivirus BL1 movement protein. Geminiviruses encode two movement proteins that are essential for systemic infection of their host but dispensable for replication and encapsidation.
	437	Sc0000148_422641_422576_1	replicase associated protein	C.assamica	Camellia sinensis var. assamica	279178	pfam00799	Gemini_AL1	Geminivirus Rep catalytic domain. The AL1 proteins encodes the replication initiator protein (Rep) of geminiviruses, which is a replicon-specific initiator enzyme and is an essential component of the replisome. For geminivirus Rep protein, this N-terminal region is crucial for origin recognition and DNA cleavage and nucleotidyl transfer.
	438	Sc0000148_422641_422576_5	putative RepA-like protein	C.assamica	Camellia sinensis var. assamica	279178	pfam00799	Gemini_AL1	Geminivirus Rep catalytic domain. The AL1 proteins encodes the replication initiator protein (Rep) of geminiviruses, which is a replicon-specific initiator enzyme and is an essential component of the replisome. For geminivirus Rep protein, this N-terminal region is crucial for origin recognition and DNA cleavage and nucleotidyl transfer.
	439	Sc0000148_422641_422576_14	putative RepA-like protein	C.assamica	Camellia sinensis var. assamica	279178	pfam00799	Gemini_AL1	Geminivirus Rep catalytic domain. The AL1 proteins encodes the replication initiator protein (Rep) of geminiviruses, which is a replicon-specific initiator enzyme and is an essential component of the replisome. For geminivirus Rep protein, this N-terminal region is crucial for origin recognition and DNA cleavage and nucleotidyl transfer.
	440	Sc0000148_422641_422576_21	movement protein	C.assamica	Camellia sinensis var. assamica	307131	pfam00845	Gemini_BL1	Geminivirus BL1 movement protein. Geminiviruses encode two movement proteins that are essential for systemic infection of their host but dispensable for replication and encapsidation.
	441	Sc0000148_422641_422576_22	movement protein	C.assamica	Camellia sinensis var. assamica	307131	pfam00845	Gemini_BL1	Geminivirus BL1 movement protein. Geminiviruses encode two movement proteins that are essential for systemic infection of their host but dispensable for replication and encapsidation.
	442	Sc0000148_422641_422576_28	movement protein	C.assamica	Camellia sinensis var. assamica	307131	pfam00845	Gemini_BL1	Geminivirus BL1 movement protein. Geminiviruses encode two movement proteins that are essential for systemic infection of their host but dispensable for replication and encapsidation.
	443	Sc0000148_422641_422576_29	movement protein	C.assamica	Camellia sinensis var. assamica	307131	pfam00845	Gemini_BL1	Geminivirus BL1 movement protein. Geminiviruses encode two movement proteins that are essential for systemic infection of their host but dispensable for replication and encapsidation.
	444	Sc0000148_424071_423865_8	coat protein	C.assamica	Camellia sinensis var. assamica	307130	pfam00844	Gemini_coat	Geminivirus coat protein/nuclear export factor BR1 family. It has been shown that the 104 N-terminal amino acids of the maize streak virus coat protein bind DNA non- specifically. This family also includes various geminivirus movement proteins that are nuclear export factors or shuttles. One member BR1 facilitates the export of both ds and ss DNA form the nucleus.
	445	Sc0000148_424071_423865_15	replicase associated protein	C.assamica	Camellia sinensis var. assamica	279178	pfam00799	Gemini_AL1	Geminivirus Rep catalytic domain. The AL1 proteins encodes the replication initiator protein (Rep) of geminiviruses, which is a replicon-specific initiator enzyme and is an essential component of the replisome. For geminivirus Rep protein, this N-terminal region is crucial for origin recognition and DNA cleavage and nucleotidyl transfer.
	446	Sc0000148_424071_423865_19	putative RepA-like protein	C.assamica	Camellia sinensis var. assamica	279178	pfam00799	Gemini_AL1	Geminivirus Rep catalytic domain. The AL1 proteins encodes the replication initiator protein (Rep) of geminiviruses, which is a replicon-specific initiator enzyme and is an essential component of the replisome. For geminivirus Rep protein, this N-terminal region is crucial for origin recognition and DNA cleavage and nucleotidyl transfer.
	447	Sc0000148_424071_423865_20	movement protein	C.assamica	Camellia sinensis var. assamica	307131	pfam00845	Gemini_BL1	Geminivirus BL1 movement protein. Geminiviruses encode two movement proteins that are essential for systemic infection of their host but dispensable for replication and encapsidation.
	448	Sc0000148_424071_423865_26	movement protein	C.assamica	Camellia sinensis var. assamica	307131	pfam00845	Gemini_BL1	Geminivirus BL1 movement protein. Geminiviruses encode two movement proteins that are essential for systemic infection of their host but dispensable for replication and encapsidation.
	449	Sc0000148_426807_426622_7	coat protein	C.assamica	Camellia sinensis var. assamica	307130	pfam00844	Gemini_coat	Geminivirus coat protein/nuclear export factor BR1 family. It has been shown that the 104 N-terminal amino acids of the maize streak virus coat protein bind DNA non- specifically. This family also includes various geminivirus movement proteins that are nuclear export factors or shuttles. One member BR1 facilitates the export of both ds and ss DNA form the nucleus.
	450	Sc0000148_426807_426622_13	replicase associated protein	C.assamica	Camellia sinensis var. assamica	279178	pfam00799	Gemini_AL1	Geminivirus Rep catalytic domain. The AL1 proteins encodes the replication initiator protein (Rep) of geminiviruses, which is a replicon-specific initiator enzyme and is an essential component of the replisome. For geminivirus Rep protein, this N-terminal region is crucial for origin recognition and DNA cleavage and nucleotidyl transfer.
	451	Sc0000148_426807_426622_20	movement protein	C.assamica	Camellia sinensis var. assamica	307131	pfam00845	Gemini_BL1	Geminivirus BL1 movement protein. Geminiviruses encode two movement proteins that are essential for systemic infection of their host but dispensable for replication and encapsidation.
	452	Sc0000148_428597_428439_1	coat protein	C.assamica	Camellia sinensis var. assamica	307130	pfam00844	Gemini_coat	Geminivirus coat protein/nuclear export factor BR1 family. It has been shown that the 104 N-terminal amino acids of the maize streak virus coat protein bind DNA non- specifically. This family also includes various geminivirus movement proteins that are nuclear export factors or shuttles. One member BR1 facilitates the export of both ds and ss DNA form the nucleus.
	453	Sc0000148_428597_428439_6	replicase associated protein	C.assamica	Camellia sinensis var. assamica	279178	pfam00799	Gemini_AL1	Geminivirus Rep catalytic domain. The AL1 proteins encodes the replication initiator protein (Rep) of geminiviruses, which is a replicon-specific initiator enzyme and is an essential component of the replisome. For geminivirus Rep protein, this N-terminal region is crucial for origin recognition and DNA cleavage and nucleotidyl transfer.
	454	Sc0000148_428597_428439_13	movement protein	C.assamica	Camellia sinensis var. assamica	307131	pfam00845	Gemini_BL1	Geminivirus BL1 movement protein. Geminiviruses encode two movement proteins that are essential for systemic infection of their host but dispensable for replication and encapsidation.
	455	Sc0000153_654385_654705_1	#N/A	C.assamica	Camellia sinensis var. assamica	313718	pfam10551	MULE	MULE transposase domain. This domain was identified by Babu and colleagues.
	456	Sc0000153_654385_654705_3	#N/A	C.assamica	Camellia sinensis var. assamica	309014	pfam03732	Retrotrans_gag	Retrotransposon gag protein. Gag or Capsid-like proteins from LTR retrotransposons. There is a central motif QGXXEXXXXXFXXLXXH that is common to Retroviridae gag-proteins, but is poorly conserved.
	457	Sc0000153_654385_654705_3	#N/A	C.assamica	Camellia sinensis var. assamica	285484	pfam08284	RVP_2	Retroviral aspartyl protease. Single domain aspartyl proteases from retroviruses, retrotransposons, and badnaviruses (plant dsDNA viruses). These proteases are generally part of a larger polyprotein; usually pol, more rarely gag. Retroviral proteases appear to be homologous to a single domain of the two-domain eukaryotic aspartyl proteases
	458	Sc0000153_654385_654705_4	#N/A	C.assamica	Camellia sinensis var. assamica	285484	pfam08284	RVP_2	Retroviral aspartyl protease. Single domain aspartyl proteases from retroviruses, retrotransposons, and badnaviruses (plant dsDNA viruses). These proteases are generally part of a larger polyprotein; usually pol, more rarely gag. Retroviral proteases appear to be homologous to a single domain of the two-domain eukaryotic aspartyl proteases
	459	Sc0000153_654385_654705_5	#N/A	C.assamica	Camellia sinensis var. assamica	306564	pfam00078	RVT_1	Reverse transcriptase (RNA-dependent DNA polymerase). A reverse transcriptase gene is usually indicative of a mobile element such as a retrotransposon or retrovirus. Reverse transcriptases occur in a variety of mobile elements, including retrotransposons, retroviruses, group II introns, bacterial msDNAs, hepadnaviruses, and caulimoviruses.
	460	Sc0000153_654385_654705_9	#N/A	C.assamica	Camellia sinensis var. assamica	285484	pfam08284	RVP_2	Retroviral aspartyl protease. Single domain aspartyl proteases from retroviruses, retrotransposons, and badnaviruses (plant dsDNA viruses). These proteases are generally part of a larger polyprotein; usually pol, more rarely gag. Retroviral proteases appear to be homologous to a single domain of the two-domain eukaryotic aspartyl proteases
	461	Sc0000153_654385_654705_10	#N/A	C.assamica	Camellia sinensis var. assamica	313718	pfam10551	MULE	MULE transposase domain. This domain was identified by Babu and colleagues.
	462	Sc0000153_654385_654705_10	#N/A	C.assamica	Camellia sinensis var. assamica	281142	pfam03101	FAR1	FAR1 DNA-binding domain. This domain contains a WRKY like fold and is therefore most likely a zinc binding DNA-binding domain.
	463	Sc0000153_654385_654705_12	replication associated protein	C.assamica	Camellia sinensis var. assamica	279178	pfam00799	Gemini_AL1	Geminivirus Rep catalytic domain. The AL1 proteins encodes the replication initiator protein (Rep) of geminiviruses, which is a replicon-specific initiator enzyme and is an essential component of the replisome. For geminivirus Rep protein, this N-terminal region is crucial for origin recognition and DNA cleavage and nucleotidyl transfer.
	464	Sc0000159_316155_316283_2	#N/A	C.assamica	Camellia sinensis var. assamica	316118	pfam13561	adh_short_C2	Enoyl-(Acyl carrier protein) reductase.
	465	Sc0000159_316155_316283_2	#N/A	C.assamica	Camellia sinensis var. assamica	306588	pfam00106	adh_short	short chain dehydrogenase. This family contains a wide variety of dehydrogenases.
	466	Sc0000159_316155_316283_9	putative RepA-like protein	C.assamica	Camellia sinensis var. assamica	285483	pfam08283	Gemini_AL1_M	Geminivirus Rep protein central domain. This is the cetral domain of the geminivirus Rep proteins.
	467	Sc0000159_316155_316283_10	hypothetical RepA protein	C.assamica	Camellia sinensis var. assamica	285483	pfam08283	Gemini_AL1_M	Geminivirus Rep protein central domain. This is the cetral domain of the geminivirus Rep proteins.
	468	Sc0000159_319560_319688_9	putative RepA-like protein	C.assamica	Camellia sinensis var. assamica	285483	pfam08283	Gemini_AL1_M	Geminivirus Rep protein central domain. This is the cetral domain of the geminivirus Rep proteins.
	469	Sc0000159_319560_319688_10	hypothetical RepA protein	C.assamica	Camellia sinensis var. assamica	285483	pfam08283	Gemini_AL1_M	Geminivirus Rep protein central domain. This is the cetral domain of the geminivirus Rep proteins.
	470	Sc0000159_736839_736982_11	AC1	C.assamica	Camellia sinensis var. assamica	279178	pfam00799	Gemini_AL1	Geminivirus Rep catalytic domain. The AL1 proteins encodes the replication initiator protein (Rep) of geminiviruses, which is a replicon-specific initiator enzyme and is an essential component of the replisome. For geminivirus Rep protein, this N-terminal region is crucial for origin recognition and DNA cleavage and nucleotidyl transfer.
	471	Sc0000159_736839_736982_11	AC1	C.assamica	Camellia sinensis var. assamica	285483	pfam08283	Gemini_AL1_M	Geminivirus Rep protein central domain. This is the cetral domain of the geminivirus Rep proteins.
	472	Sc0000159_736839_736982_13	transcriptional transactivator protein	C.assamica	Camellia sinensis var. assamica	279747	pfam01440	Gemini_AL2	Geminivirus AL2 protein. Geminiviruses are small, ssDNA-containing plant viruses. Geminiviruses contain three ORFs (designated AL1, AL2, and AL3) that overlap and are specified by multiple polycistronic mRNAs. The AL2 gene product transactivates expression of TGMV coat protein gene, and BR1 movement protein.
	473	Sc0000159_736839_736982_17	transcriptional transactivator protein	C.assamica	Camellia sinensis var. assamica	279747	pfam01440	Gemini_AL2	Geminivirus AL2 protein. Geminiviruses are small, ssDNA-containing plant viruses. Geminiviruses contain three ORFs (designated AL1, AL2, and AL3) that overlap and are specified by multiple polycistronic mRNAs. The AL2 gene product transactivates expression of TGMV coat protein gene, and BR1 movement protein.
	474	Sc0000159_736839_736982_21	replication enhancer protein	C.assamica	Camellia sinensis var. assamica	279715	pfam01407	Gemini_AL3	Geminivirus AL3 protein. Geminiviruses are small, ssDNA-containing plant viruses. Geminiviruses contain three ORFs (designated AL1, AL2, and AL3) that overlap and are specified by multiple polycistronic mRNAs. The AL3 protein comprises approximately 0.05% of the cellular proteins and is present in the soluble and organelle fractions. AL3 may form oligomers. Immunoprecipitation of AL3 in a baculov…
	475	Sc0000159_739844_739623_1	transcriptional transactivator protein	C.assamica	Camellia sinensis var. assamica	279747	pfam01440	Gemini_AL2	Geminivirus AL2 protein. Geminiviruses are small, ssDNA-containing plant viruses. Geminiviruses contain three ORFs (designated AL1, AL2, and AL3) that overlap and are specified by multiple polycistronic mRNAs. The AL2 gene product transactivates expression of TGMV coat protein gene, and BR1 movement protein.
	476	Sc0000159_739844_739623_5	replication enhancer protein	C.assamica	Camellia sinensis var. assamica	279715	pfam01407	Gemini_AL3	Geminivirus AL3 protein. Geminiviruses are small, ssDNA-containing plant viruses. Geminiviruses contain three ORFs (designated AL1, AL2, and AL3) that overlap and are specified by multiple polycistronic mRNAs. The AL3 protein comprises approximately 0.05% of the cellular proteins and is present in the soluble and organelle fractions. AL3 may form oligomers. Immunoprecipitation of AL3 in a baculov…
	477	Sc0000159_739844_739623_11	AC1	C.assamica	Camellia sinensis var. assamica	279178	pfam00799	Gemini_AL1	Geminivirus Rep catalytic domain. The AL1 proteins encodes the replication initiator protein (Rep) of geminiviruses, which is a replicon-specific initiator enzyme and is an essential component of the replisome. For geminivirus Rep protein, this N-terminal region is crucial for origin recognition and DNA cleavage and nucleotidyl transfer.
	478	Sc0000159_739844_739623_11	AC1	C.assamica	Camellia sinensis var. assamica	285483	pfam08283	Gemini_AL1_M	Geminivirus Rep protein central domain. This is the cetral domain of the geminivirus Rep proteins.
	479	Sc0000159_739844_739623_13	transcriptional transactivator protein	C.assamica	Camellia sinensis var. assamica	279747	pfam01440	Gemini_AL2	Geminivirus AL2 protein. Geminiviruses are small, ssDNA-containing plant viruses. Geminiviruses contain three ORFs (designated AL1, AL2, and AL3) that overlap and are specified by multiple polycistronic mRNAs. The AL2 gene product transactivates expression of TGMV coat protein gene, and BR1 movement protein.
	480	Sc0000162_286024_285749_8	BC1 protein	C.assamica	Camellia sinensis var. assamica	307131	pfam00845	Gemini_BL1	Geminivirus BL1 movement protein. Geminiviruses encode two movement proteins that are essential for systemic infection of their host but dispensable for replication and encapsidation.
	481	Sc0000162_286024_285749_9	putative RepA-like protein	C.assamica	Camellia sinensis var. assamica	279178	pfam00799	Gemini_AL1	Geminivirus Rep catalytic domain. The AL1 proteins encodes the replication initiator protein (Rep) of geminiviruses, which is a replicon-specific initiator enzyme and is an essential component of the replisome. For geminivirus Rep protein, this N-terminal region is crucial for origin recognition and DNA cleavage and nucleotidyl transfer.
	482	Sc0000162_286024_285749_11	putative RepA-like protein	C.assamica	Camellia sinensis var. assamica	285483	pfam08283	Gemini_AL1_M	Geminivirus Rep protein central domain. This is the cetral domain of the geminivirus Rep proteins.
	483	Sc0000162_287420_287677_2	putative RepA-like protein	C.assamica	Camellia sinensis var. assamica	285483	pfam08283	Gemini_AL1_M	Geminivirus Rep protein central domain. This is the cetral domain of the geminivirus Rep proteins.
	484	Sc0000162_287420_287677_6	BC1 protein	C.assamica	Camellia sinensis var. assamica	307131	pfam00845	Gemini_BL1	Geminivirus BL1 movement protein. Geminiviruses encode two movement proteins that are essential for systemic infection of their host but dispensable for replication and encapsidation.
	485	Sc0000162_287420_287677_7	putative RepA-like protein	C.assamica	Camellia sinensis var. assamica	279178	pfam00799	Gemini_AL1	Geminivirus Rep catalytic domain. The AL1 proteins encodes the replication initiator protein (Rep) of geminiviruses, which is a replicon-specific initiator enzyme and is an essential component of the replisome. For geminivirus Rep protein, this N-terminal region is crucial for origin recognition and DNA cleavage and nucleotidyl transfer.
	486	Sc0000162_1117901_1118359_5	coat protein	C.assamica	Camellia sinensis var. assamica	307130	pfam00844	Gemini_coat	Geminivirus coat protein/nuclear export factor BR1 family. It has been shown that the 104 N-terminal amino acids of the maize streak virus coat protein bind DNA non- specifically. This family also includes various geminivirus movement proteins that are nuclear export factors or shuttles. One member BR1 facilitates the export of both ds and ss DNA form the nucleus.
	487	Sc0000162_1117901_1118359_6	BC1	C.assamica	Camellia sinensis var. assamica	307131	pfam00845	Gemini_BL1	Geminivirus BL1 movement protein. Geminiviruses encode two movement proteins that are essential for systemic infection of their host but dispensable for replication and encapsidation.
	488	Sc0000162_1117901_1118359_10	putative RepA-like protein	C.assamica	Camellia sinensis var. assamica	279178	pfam00799	Gemini_AL1	Geminivirus Rep catalytic domain. The AL1 proteins encodes the replication initiator protein (Rep) of geminiviruses, which is a replicon-specific initiator enzyme and is an essential component of the replisome. For geminivirus Rep protein, this N-terminal region is crucial for origin recognition and DNA cleavage and nucleotidyl transfer.
	489	Sc0000162_1117901_1118359_13	movement protein	C.assamica	Camellia sinensis var. assamica	307131	pfam00845	Gemini_BL1	Geminivirus BL1 movement protein. Geminiviruses encode two movement proteins that are essential for systemic infection of their host but dispensable for replication and encapsidation.
	490	Sc0000162_1117901_1118359_18	coat protein	C.assamica	Camellia sinensis var. assamica	307130	pfam00844	Gemini_coat	Geminivirus coat protein/nuclear export factor BR1 family. It has been shown that the 104 N-terminal amino acids of the maize streak virus coat protein bind DNA non- specifically. This family also includes various geminivirus movement proteins that are nuclear export factors or shuttles. One member BR1 facilitates the export of both ds and ss DNA form the nucleus.
	491	Sc0000162_1120946_1121212_4	coat protein	C.assamica	Camellia sinensis var. assamica	307130	pfam00844	Gemini_coat	Geminivirus coat protein/nuclear export factor BR1 family. It has been shown that the 104 N-terminal amino acids of the maize streak virus coat protein bind DNA non- specifically. This family also includes various geminivirus movement proteins that are nuclear export factors or shuttles. One member BR1 facilitates the export of both ds and ss DNA form the nucleus.
	492	Sc0000162_1120946_1121212_5	BC1	C.assamica	Camellia sinensis var. assamica	307131	pfam00845	Gemini_BL1	Geminivirus BL1 movement protein. Geminiviruses encode two movement proteins that are essential for systemic infection of their host but dispensable for replication and encapsidation.
	493	Sc0000162_1120946_1121212_10	putative RepA-like protein	C.assamica	Camellia sinensis var. assamica	279178	pfam00799	Gemini_AL1	Geminivirus Rep catalytic domain. The AL1 proteins encodes the replication initiator protein (Rep) of geminiviruses, which is a replicon-specific initiator enzyme and is an essential component of the replisome. For geminivirus Rep protein, this N-terminal region is crucial for origin recognition and DNA cleavage and nucleotidyl transfer.
	494	Sc0000162_1120946_1121212_15	movement protein	C.assamica	Camellia sinensis var. assamica	307131	pfam00845	Gemini_BL1	Geminivirus BL1 movement protein. Geminiviruses encode two movement proteins that are essential for systemic infection of their host but dispensable for replication and encapsidation.
	495	Sc0000162_1120946_1121212_21	coat protein	C.assamica	Camellia sinensis var. assamica	307130	pfam00844	Gemini_coat	Geminivirus coat protein/nuclear export factor BR1 family. It has been shown that the 104 N-terminal amino acids of the maize streak virus coat protein bind DNA non- specifically. This family also includes various geminivirus movement proteins that are nuclear export factors or shuttles. One member BR1 facilitates the export of both ds and ss DNA form the nucleus.
	496	Sc0000163_353112_353552_8	putative RepA-like protein	C.assamica	Camellia sinensis var. assamica	279178	pfam00799	Gemini_AL1	Geminivirus Rep catalytic domain. The AL1 proteins encodes the replication initiator protein (Rep) of geminiviruses, which is a replicon-specific initiator enzyme and is an essential component of the replisome. For geminivirus Rep protein, this N-terminal region is crucial for origin recognition and DNA cleavage and nucleotidyl transfer.
	497	Sc0000163_353112_353552_10	coat protein	C.assamica	Camellia sinensis var. assamica	307130	pfam00844	Gemini_coat	Geminivirus coat protein/nuclear export factor BR1 family. It has been shown that the 104 N-terminal amino acids of the maize streak virus coat protein bind DNA non- specifically. This family also includes various geminivirus movement proteins that are nuclear export factors or shuttles. One member BR1 facilitates the export of both ds and ss DNA form the nucleus.
	498	Sc0000188_758219_758566_8	#N/A	C.assamica	Camellia sinensis var. assamica	311594	pfam07727	RVT_2	Reverse transcriptase (RNA-dependent DNA polymerase). A reverse transcriptase gene is usually indicative of a mobile element such as a retrotransposon or retrovirus. Reverse transcriptases occur in a variety of mobile elements, including retrotransposons, retroviruses, group II introns, bacterial msDNAs, hepadnaviruses, and caulimoviruses. This Pfam entry includes reverse transcriptases not recog…
	499	Sc0000188_758219_758566_12	coat protein	C.assamica	Camellia sinensis var. assamica	307130	pfam00844	Gemini_coat	Geminivirus coat protein/nuclear export factor BR1 family. It has been shown that the 104 N-terminal amino acids of the maize streak virus coat protein bind DNA non- specifically. This family also includes various geminivirus movement proteins that are nuclear export factors or shuttles. One member BR1 facilitates the export of both ds and ss DNA form the nucleus.
	500	Sc0000188_758219_758566_15	#N/A	C.assamica	Camellia sinensis var. assamica	311594	pfam07727	RVT_2	Reverse transcriptase (RNA-dependent DNA polymerase). A reverse transcriptase gene is usually indicative of a mobile element such as a retrotransposon or retrovirus. Reverse transcriptases occur in a variety of mobile elements, including retrotransposons, retroviruses, group II introns, bacterial msDNAs, hepadnaviruses, and caulimoviruses. This Pfam entry includes reverse transcriptases not recog…
	501	Sc0000188_758219_758566_16	movement protein	C.assamica	Camellia sinensis var. assamica	307131	pfam00845	Gemini_BL1	Geminivirus BL1 movement protein. Geminiviruses encode two movement proteins that are essential for systemic infection of their host but dispensable for replication and encapsidation.
	502	Sc0000188_762968_763207_5	#N/A	C.assamica	Camellia sinensis var. assamica	307008	pfam00665	rve	Integrase core domain. Integrase mediates integration of a DNA copy of the viral genome into the host chromosome. Integrase is composed of three domains. The amino-terminal domain is a zinc binding domain pfam02022. This domain is the central catalytic domain. The carboxyl terminal domain that is a non-specific DNA binding domain pfam00552. The catalytic domain acts as an endonuclease when two nu…
	503	Sc0000188_762968_763207_8	#N/A	C.assamica	Camellia sinensis var. assamica	311594	pfam07727	RVT_2	Reverse transcriptase (RNA-dependent DNA polymerase). A reverse transcriptase gene is usually indicative of a mobile element such as a retrotransposon or retrovirus. Reverse transcriptases occur in a variety of mobile elements, including retrotransposons, retroviruses, group II introns, bacterial msDNAs, hepadnaviruses, and caulimoviruses. This Pfam entry includes reverse transcriptases not recog…
	504	Sc0000188_762968_763207_9	movement protein	C.assamica	Camellia sinensis var. assamica	307131	pfam00845	Gemini_BL1	Geminivirus BL1 movement protein. Geminiviruses encode two movement proteins that are essential for systemic infection of their host but dispensable for replication and encapsidation.
	505	Sc0000188_762968_763207_11	#N/A	C.assamica	Camellia sinensis var. assamica	311594	pfam07727	RVT_2	Reverse transcriptase (RNA-dependent DNA polymerase). A reverse transcriptase gene is usually indicative of a mobile element such as a retrotransposon or retrovirus. Reverse transcriptases occur in a variety of mobile elements, including retrotransposons, retroviruses, group II introns, bacterial msDNAs, hepadnaviruses, and caulimoviruses. This Pfam entry includes reverse transcriptases not recog…
	506	Sc0000188_762968_763207_13	coat protein	C.assamica	Camellia sinensis var. assamica	307130	pfam00844	Gemini_coat	Geminivirus coat protein/nuclear export factor BR1 family. It has been shown that the 104 N-terminal amino acids of the maize streak virus coat protein bind DNA non- specifically. This family also includes various geminivirus movement proteins that are nuclear export factors or shuttles. One member BR1 facilitates the export of both ds and ss DNA form the nucleus.
	507	Sc0000188_762968_763207_15	coat protein	C.assamica	Camellia sinensis var. assamica	307130	pfam00844	Gemini_coat	Geminivirus coat protein/nuclear export factor BR1 family. It has been shown that the 104 N-terminal amino acids of the maize streak virus coat protein bind DNA non- specifically. This family also includes various geminivirus movement proteins that are nuclear export factors or shuttles. One member BR1 facilitates the export of both ds and ss DNA form the nucleus.
	508	Sc0000188_762968_763207_17	#N/A	C.assamica	Camellia sinensis var. assamica	311594	pfam07727	RVT_2	Reverse transcriptase (RNA-dependent DNA polymerase). A reverse transcriptase gene is usually indicative of a mobile element such as a retrotransposon or retrovirus. Reverse transcriptases occur in a variety of mobile elements, including retrotransposons, retroviruses, group II introns, bacterial msDNAs, hepadnaviruses, and caulimoviruses. This Pfam entry includes reverse transcriptases not recog…
	509	Sc0000188_762968_763207_18	movement protein	C.assamica	Camellia sinensis var. assamica	307131	pfam00845	Gemini_BL1	Geminivirus BL1 movement protein. Geminiviruses encode two movement proteins that are essential for systemic infection of their host but dispensable for replication and encapsidation.
	510	Sc0000215_78795_78860_7	#N/A	C.assamica	Camellia sinensis var. assamica	313718	pfam10551	MULE	MULE transposase domain. This domain was identified by Babu and colleagues.
	511	Sc0000215_78795_78860_14	AC1	C.assamica	Camellia sinensis var. assamica	279178	pfam00799	Gemini_AL1	Geminivirus Rep catalytic domain. The AL1 proteins encodes the replication initiator protein (Rep) of geminiviruses, which is a replicon-specific initiator enzyme and is an essential component of the replisome. For geminivirus Rep protein, this N-terminal region is crucial for origin recognition and DNA cleavage and nucleotidyl transfer.
	512	Sc0000215_78795_78860_14	AC1	C.assamica	Camellia sinensis var. assamica	285483	pfam08283	Gemini_AL1_M	Geminivirus Rep protein central domain. This is the cetral domain of the geminivirus Rep proteins.
	513	Sc0000215_1005858_1006034_6	AC2 protein	C.assamica	Camellia sinensis var. assamica	279747	pfam01440	Gemini_AL2	Geminivirus AL2 protein. Geminiviruses are small, ssDNA-containing plant viruses. Geminiviruses contain three ORFs (designated AL1, AL2, and AL3) that overlap and are specified by multiple polycistronic mRNAs. The AL2 gene product transactivates expression of TGMV coat protein gene, and BR1 movement protein.
	514	Sc0000215_1005858_1006034_7	replication associated protein	C.assamica	Camellia sinensis var. assamica	285483	pfam08283	Gemini_AL1_M	Geminivirus Rep protein central domain. This is the cetral domain of the geminivirus Rep proteins.
	515	Sc0000215_1005858_1006034_10	replication enhancer protein	C.assamica	Camellia sinensis var. assamica	279715	pfam01407	Gemini_AL3	Geminivirus AL3 protein. Geminiviruses are small, ssDNA-containing plant viruses. Geminiviruses contain three ORFs (designated AL1, AL2, and AL3) that overlap and are specified by multiple polycistronic mRNAs. The AL3 protein comprises approximately 0.05% of the cellular proteins and is present in the soluble and organelle fractions. AL3 may form oligomers. Immunoprecipitation of AL3 in a baculov…
	516	Sc0000215_1005858_1006034_15	replication enhancer protein	C.assamica	Camellia sinensis var. assamica	279715	pfam01407	Gemini_AL3	Geminivirus AL3 protein. Geminiviruses are small, ssDNA-containing plant viruses. Geminiviruses contain three ORFs (designated AL1, AL2, and AL3) that overlap and are specified by multiple polycistronic mRNAs. The AL3 protein comprises approximately 0.05% of the cellular proteins and is present in the soluble and organelle fractions. AL3 may form oligomers. Immunoprecipitation of AL3 in a baculov…
	517	Sc0000215_1005858_1006034_28	#N/A	C.assamica	Camellia sinensis var. assamica	306564	pfam00078	RVT_1	Reverse transcriptase (RNA-dependent DNA polymerase). A reverse transcriptase gene is usually indicative of a mobile element such as a retrotransposon or retrovirus. Reverse transcriptases occur in a variety of mobile elements, including retrotransposons, retroviruses, group II introns, bacterial msDNAs, hepadnaviruses, and caulimoviruses.
	518	Sc0000215_1084526_1084272_16	#N/A	C.assamica	Camellia sinensis var. assamica	316483	pfam13966	zf-RVT	zinc-binding in reverse transcriptase. This domain would appear to be a zinc-binding region of a putative reverse transcriptase.
	519	Sc0000215_1084526_1084272_18	#N/A	C.assamica	Camellia sinensis var. assamica	316622	pfam14111	DUF4283	Domain of unknown function (DUF4283). This domain family is found in plants, and is approximately 100 amino acids in length. Considering the very diverse range of other domains it is associated with it is possible that this domain is a binding/guiding region. There are two highly conserved tryptophan residues.
	520	Sc0000215_1084526_1084272_20	#N/A	C.assamica	Camellia sinensis var. assamica	306564	pfam00078	RVT_1	Reverse transcriptase (RNA-dependent DNA polymerase). A reverse transcriptase gene is usually indicative of a mobile element such as a retrotransposon or retrovirus. Reverse transcriptases occur in a variety of mobile elements, including retrotransposons, retroviruses, group II introns, bacterial msDNAs, hepadnaviruses, and caulimoviruses.
	521	Sc0000233_1122628_1122419_1	putative RepA-like protein	C.assamica	Camellia sinensis var. assamica	279178	pfam00799	Gemini_AL1	Geminivirus Rep catalytic domain. The AL1 proteins encodes the replication initiator protein (Rep) of geminiviruses, which is a replicon-specific initiator enzyme and is an essential component of the replisome. For geminivirus Rep protein, this N-terminal region is crucial for origin recognition and DNA cleavage and nucleotidyl transfer.
	522	Sc0000233_1122628_1122419_7	RepA protein	C.assamica	Camellia sinensis var. assamica	279178	pfam00799	Gemini_AL1	Geminivirus Rep catalytic domain. The AL1 proteins encodes the replication initiator protein (Rep) of geminiviruses, which is a replicon-specific initiator enzyme and is an essential component of the replisome. For geminivirus Rep protein, this N-terminal region is crucial for origin recognition and DNA cleavage and nucleotidyl transfer.
	523	Sc0000233_1122628_1122419_13	#N/A	C.assamica	Camellia sinensis var. assamica	311594	pfam07727	RVT_2	Reverse transcriptase (RNA-dependent DNA polymerase). A reverse transcriptase gene is usually indicative of a mobile element such as a retrotransposon or retrovirus. Reverse transcriptases occur in a variety of mobile elements, including retrotransposons, retroviruses, group II introns, bacterial msDNAs, hepadnaviruses, and caulimoviruses. This Pfam entry includes reverse transcriptases not recog…
	524	Sc0000233_1122628_1122419_14	coat protein	C.assamica	Camellia sinensis var. assamica	307130	pfam00844	Gemini_coat	Geminivirus coat protein/nuclear export factor BR1 family. It has been shown that the 104 N-terminal amino acids of the maize streak virus coat protein bind DNA non- specifically. This family also includes various geminivirus movement proteins that are nuclear export factors or shuttles. One member BR1 facilitates the export of both ds and ss DNA form the nucleus.
	525	Sc0000233_1122628_1122419_21	#N/A	C.assamica	Camellia sinensis var. assamica	311594	pfam07727	RVT_2	Reverse transcriptase (RNA-dependent DNA polymerase). A reverse transcriptase gene is usually indicative of a mobile element such as a retrotransposon or retrovirus. Reverse transcriptases occur in a variety of mobile elements, including retrotransposons, retroviruses, group II introns, bacterial msDNAs, hepadnaviruses, and caulimoviruses. This Pfam entry includes reverse transcriptases not recog…
	526	Sc0000233_1126182_1125859_2	RepA protein	C.assamica	Camellia sinensis var. assamica	279178	pfam00799	Gemini_AL1	Geminivirus Rep catalytic domain. The AL1 proteins encodes the replication initiator protein (Rep) of geminiviruses, which is a replicon-specific initiator enzyme and is an essential component of the replisome. For geminivirus Rep protein, this N-terminal region is crucial for origin recognition and DNA cleavage and nucleotidyl transfer.
	527	Sc0000233_1126182_1125859_6	putative RepA-like protein	C.assamica	Camellia sinensis var. assamica	279178	pfam00799	Gemini_AL1	Geminivirus Rep catalytic domain. The AL1 proteins encodes the replication initiator protein (Rep) of geminiviruses, which is a replicon-specific initiator enzyme and is an essential component of the replisome. For geminivirus Rep protein, this N-terminal region is crucial for origin recognition and DNA cleavage and nucleotidyl transfer.
	528	Sc0000233_1126182_1125859_9	coat protein	C.assamica	Camellia sinensis var. assamica	307130	pfam00844	Gemini_coat	Geminivirus coat protein/nuclear export factor BR1 family. It has been shown that the 104 N-terminal amino acids of the maize streak virus coat protein bind DNA non- specifically. This family also includes various geminivirus movement proteins that are nuclear export factors or shuttles. One member BR1 facilitates the export of both ds and ss DNA form the nucleus.
	529	Sc0000233_1126182_1125859_11	coat protein	C.assamica	Camellia sinensis var. assamica	307130	pfam00844	Gemini_coat	Geminivirus coat protein/nuclear export factor BR1 family. It has been shown that the 104 N-terminal amino acids of the maize streak virus coat protein bind DNA non- specifically. This family also includes various geminivirus movement proteins that are nuclear export factors or shuttles. One member BR1 facilitates the export of both ds and ss DNA form the nucleus.
	530	Sc0000233_1126182_1125859_13	#N/A	C.assamica	Camellia sinensis var. assamica	307130	pfam00844	Gemini_coat	Geminivirus coat protein/nuclear export factor BR1 family. It has been shown that the 104 N-terminal amino acids of the maize streak virus coat protein bind DNA non- specifically. This family also includes various geminivirus movement proteins that are nuclear export factors or shuttles. One member BR1 facilitates the export of both ds and ss DNA form the nucleus.
	531	Sc0000233_1129541_1129272_3	putative RepA-like protein	C.assamica	Camellia sinensis var. assamica	279178	pfam00799	Gemini_AL1	Geminivirus Rep catalytic domain. The AL1 proteins encodes the replication initiator protein (Rep) of geminiviruses, which is a replicon-specific initiator enzyme and is an essential component of the replisome. For geminivirus Rep protein, this N-terminal region is crucial for origin recognition and DNA cleavage and nucleotidyl transfer.
	532	Sc0000233_1129541_1129272_7	#N/A	C.assamica	Camellia sinensis var. assamica	307130	pfam00844	Gemini_coat	Geminivirus coat protein/nuclear export factor BR1 family. It has been shown that the 104 N-terminal amino acids of the maize streak virus coat protein bind DNA non- specifically. This family also includes various geminivirus movement proteins that are nuclear export factors or shuttles. One member BR1 facilitates the export of both ds and ss DNA form the nucleus.
	533	Sc0000233_1129541_1129272_9	coat protein	C.assamica	Camellia sinensis var. assamica	307130	pfam00844	Gemini_coat	Geminivirus coat protein/nuclear export factor BR1 family. It has been shown that the 104 N-terminal amino acids of the maize streak virus coat protein bind DNA non- specifically. This family also includes various geminivirus movement proteins that are nuclear export factors or shuttles. One member BR1 facilitates the export of both ds and ss DNA form the nucleus.
	534	Sc0000233_1129541_1129272_11	coat protein	C.assamica	Camellia sinensis var. assamica	307130	pfam00844	Gemini_coat	Geminivirus coat protein/nuclear export factor BR1 family. It has been shown that the 104 N-terminal amino acids of the maize streak virus coat protein bind DNA non- specifically. This family also includes various geminivirus movement proteins that are nuclear export factors or shuttles. One member BR1 facilitates the export of both ds and ss DNA form the nucleus.
	535	Sc0000233_1129541_1129272_14	putative RepA-like protein	C.assamica	Camellia sinensis var. assamica	279178	pfam00799	Gemini_AL1	Geminivirus Rep catalytic domain. The AL1 proteins encodes the replication initiator protein (Rep) of geminiviruses, which is a replicon-specific initiator enzyme and is an essential component of the replisome. For geminivirus Rep protein, this N-terminal region is crucial for origin recognition and DNA cleavage and nucleotidyl transfer.
	536	Sc0000233_1133129_1133395_1	#N/A	C.assamica	Camellia sinensis var. assamica	307130	pfam00844	Gemini_coat	Geminivirus coat protein/nuclear export factor BR1 family. It has been shown that the 104 N-terminal amino acids of the maize streak virus coat protein bind DNA non- specifically. This family also includes various geminivirus movement proteins that are nuclear export factors or shuttles. One member BR1 facilitates the export of both ds and ss DNA form the nucleus.
	537	Sc0000233_1133129_1133395_4	coat protein	C.assamica	Camellia sinensis var. assamica	307130	pfam00844	Gemini_coat	Geminivirus coat protein/nuclear export factor BR1 family. It has been shown that the 104 N-terminal amino acids of the maize streak virus coat protein bind DNA non- specifically. This family also includes various geminivirus movement proteins that are nuclear export factors or shuttles. One member BR1 facilitates the export of both ds and ss DNA form the nucleus.
	538	Sc0000233_1133129_1133395_10	putative RepA-like protein	C.assamica	Camellia sinensis var. assamica	279178	pfam00799	Gemini_AL1	Geminivirus Rep catalytic domain. The AL1 proteins encodes the replication initiator protein (Rep) of geminiviruses, which is a replicon-specific initiator enzyme and is an essential component of the replisome. For geminivirus Rep protein, this N-terminal region is crucial for origin recognition and DNA cleavage and nucleotidyl transfer.
	539	Sc0000233_1133129_1133395_12	#N/A	C.assamica	Camellia sinensis var. assamica	316493	pfam13976	gag_pre-integrs	GAG-pre-integrase domain. This domain is found associated with retroviral insertion elements and lies just upstream of the integrase region on the polyproteins.
	540	Sc0000233_1136999_1136685_7	putative RepA-like protein	C.assamica	Camellia sinensis var. assamica	279178	pfam00799	Gemini_AL1	Geminivirus Rep catalytic domain. The AL1 proteins encodes the replication initiator protein (Rep) of geminiviruses, which is a replicon-specific initiator enzyme and is an essential component of the replisome. For geminivirus Rep protein, this N-terminal region is crucial for origin recognition and DNA cleavage and nucleotidyl transfer.
	541	Sc0000233_1136999_1136685_9	#N/A	C.assamica	Camellia sinensis var. assamica	316493	pfam13976	gag_pre-integrs	GAG-pre-integrase domain. This domain is found associated with retroviral insertion elements and lies just upstream of the integrase region on the polyproteins.
	542	Sc0000233_1136999_1136685_11	#N/A	C.assamica	Camellia sinensis var. assamica	311594	pfam07727	RVT_2	Reverse transcriptase (RNA-dependent DNA polymerase). A reverse transcriptase gene is usually indicative of a mobile element such as a retrotransposon or retrovirus. Reverse transcriptases occur in a variety of mobile elements, including retrotransposons, retroviruses, group II introns, bacterial msDNAs, hepadnaviruses, and caulimoviruses. This Pfam entry includes reverse transcriptases not recog…
	543	Sc0000233_1136999_1136685_13	#N/A	C.assamica	Camellia sinensis var. assamica	311594	pfam07727	RVT_2	Reverse transcriptase (RNA-dependent DNA polymerase). A reverse transcriptase gene is usually indicative of a mobile element such as a retrotransposon or retrovirus. Reverse transcriptases occur in a variety of mobile elements, including retrotransposons, retroviruses, group II introns, bacterial msDNAs, hepadnaviruses, and caulimoviruses. This Pfam entry includes reverse transcriptases not recog…
	544	Sc0000240_358156_357563_9	putative RepA-like protein	C.assamica	Camellia sinensis var. assamica	279178	pfam00799	Gemini_AL1	Geminivirus Rep catalytic domain. The AL1 proteins encodes the replication initiator protein (Rep) of geminiviruses, which is a replicon-specific initiator enzyme and is an essential component of the replisome. For geminivirus Rep protein, this N-terminal region is crucial for origin recognition and DNA cleavage and nucleotidyl transfer.
	545	Sc0000240_358156_357563_10	putative RepA-like protein	C.assamica	Camellia sinensis var. assamica	285483	pfam08283	Gemini_AL1_M	Geminivirus Rep protein central domain. This is the cetral domain of the geminivirus Rep proteins.
	546	Sc0000240_358156_357563_12	#N/A	C.assamica	Camellia sinensis var. assamica	306588	pfam00106	adh_short	short chain dehydrogenase. This family contains a wide variety of dehydrogenases.
	547	Sc0000240_358156_357563_12	#N/A	C.assamica	Camellia sinensis var. assamica	316118	pfam13561	adh_short_C2	Enoyl-(Acyl carrier protein) reductase.
	548	Sc0000240_358156_357563_12	#N/A	C.assamica	Camellia sinensis var. assamica	312251	pfam08659	KR	KR domain. This enzymatic domain is part of bacterial polyketide synthases and catalyzes the first step in the reductive modification of the beta-carbonyl centers in the growing polyketide chain. It uses NADPH to reduce the keto group to a hydroxy group.
	549	Sc0000240_358156_357563_13	#N/A	C.assamica	Camellia sinensis var. assamica	306588	pfam00106	adh_short	short chain dehydrogenase. This family contains a wide variety of dehydrogenases.
	550	Sc0000240_358156_357563_13	#N/A	C.assamica	Camellia sinensis var. assamica	316118	pfam13561	adh_short_C2	Enoyl-(Acyl carrier protein) reductase.
	551	Sc0000240_358156_357563_15	capsid protein	C.assamica	Camellia sinensis var. assamica	307130	pfam00844	Gemini_coat	Geminivirus coat protein/nuclear export factor BR1 family. It has been shown that the 104 N-terminal amino acids of the maize streak virus coat protein bind DNA non- specifically. This family also includes various geminivirus movement proteins that are nuclear export factors or shuttles. One member BR1 facilitates the export of both ds and ss DNA form the nucleus.
	552	Sc0000248_650748_650404_3	AC2	C.assamica	Camellia sinensis var. assamica	279747	pfam01440	Gemini_AL2	Geminivirus AL2 protein. Geminiviruses are small, ssDNA-containing plant viruses. Geminiviruses contain three ORFs (designated AL1, AL2, and AL3) that overlap and are specified by multiple polycistronic mRNAs. The AL2 gene product transactivates expression of TGMV coat protein gene, and BR1 movement protein.
	553	Sc0000248_650748_650404_7	replication enhancement protein	C.assamica	Camellia sinensis var. assamica	279715	pfam01407	Gemini_AL3	Geminivirus AL3 protein. Geminiviruses are small, ssDNA-containing plant viruses. Geminiviruses contain three ORFs (designated AL1, AL2, and AL3) that overlap and are specified by multiple polycistronic mRNAs. The AL3 protein comprises approximately 0.05% of the cellular proteins and is present in the soluble and organelle fractions. AL3 may form oligomers. Immunoprecipitation of AL3 in a baculov…
	554	Sc0000248_650748_650404_10	replication-associated protein	C.assamica	Camellia sinensis var. assamica	279178	pfam00799	Gemini_AL1	Geminivirus Rep catalytic domain. The AL1 proteins encodes the replication initiator protein (Rep) of geminiviruses, which is a replicon-specific initiator enzyme and is an essential component of the replisome. For geminivirus Rep protein, this N-terminal region is crucial for origin recognition and DNA cleavage and nucleotidyl transfer.
	555	Sc0000248_650748_650404_15	#N/A	C.assamica	Camellia sinensis var. assamica	306564	pfam00078	RVT_1	Reverse transcriptase (RNA-dependent DNA polymerase). A reverse transcriptase gene is usually indicative of a mobile element such as a retrotransposon or retrovirus. Reverse transcriptases occur in a variety of mobile elements, including retrotransposons, retroviruses, group II introns, bacterial msDNAs, hepadnaviruses, and caulimoviruses.
	556	Sc0000248_652581_652291_3	AC2	C.assamica	Camellia sinensis var. assamica	279747	pfam01440	Gemini_AL2	Geminivirus AL2 protein. Geminiviruses are small, ssDNA-containing plant viruses. Geminiviruses contain three ORFs (designated AL1, AL2, and AL3) that overlap and are specified by multiple polycistronic mRNAs. The AL2 gene product transactivates expression of TGMV coat protein gene, and BR1 movement protein.
	557	Sc0000248_652581_652291_7	replication enhancement protein	C.assamica	Camellia sinensis var. assamica	279715	pfam01407	Gemini_AL3	Geminivirus AL3 protein. Geminiviruses are small, ssDNA-containing plant viruses. Geminiviruses contain three ORFs (designated AL1, AL2, and AL3) that overlap and are specified by multiple polycistronic mRNAs. The AL3 protein comprises approximately 0.05% of the cellular proteins and is present in the soluble and organelle fractions. AL3 may form oligomers. Immunoprecipitation of AL3 in a baculov…
	558	Sc0000248_652581_652291_9	replication-associated protein	C.assamica	Camellia sinensis var. assamica	279178	pfam00799	Gemini_AL1	Geminivirus Rep catalytic domain. The AL1 proteins encodes the replication initiator protein (Rep) of geminiviruses, which is a replicon-specific initiator enzyme and is an essential component of the replisome. For geminivirus Rep protein, this N-terminal region is crucial for origin recognition and DNA cleavage and nucleotidyl transfer.
	559	Sc0000251_1018770_1018312_1	replication enhancer protein	C.assamica	Camellia sinensis var. assamica	279715	pfam01407	Gemini_AL3	Geminivirus AL3 protein. Geminiviruses are small, ssDNA-containing plant viruses. Geminiviruses contain three ORFs (designated AL1, AL2, and AL3) that overlap and are specified by multiple polycistronic mRNAs. The AL3 protein comprises approximately 0.05% of the cellular proteins and is present in the soluble and organelle fractions. AL3 may form oligomers. Immunoprecipitation of AL3 in a baculov…
	560	Sc0000251_1018770_1018312_2	replication-associated protein	C.assamica	Camellia sinensis var. assamica	279178	pfam00799	Gemini_AL1	Geminivirus Rep catalytic domain. The AL1 proteins encodes the replication initiator protein (Rep) of geminiviruses, which is a replicon-specific initiator enzyme and is an essential component of the replisome. For geminivirus Rep protein, this N-terminal region is crucial for origin recognition and DNA cleavage and nucleotidyl transfer.
	561	Sc0000251_1018770_1018312_6	AC1	C.assamica	Camellia sinensis var. assamica	279178	pfam00799	Gemini_AL1	Geminivirus Rep catalytic domain. The AL1 proteins encodes the replication initiator protein (Rep) of geminiviruses, which is a replicon-specific initiator enzyme and is an essential component of the replisome. For geminivirus Rep protein, this N-terminal region is crucial for origin recognition and DNA cleavage and nucleotidyl transfer.
	562	Sc0000251_1018770_1018312_6	AC1	C.assamica	Camellia sinensis var. assamica	285483	pfam08283	Gemini_AL1_M	Geminivirus Rep protein central domain. This is the cetral domain of the geminivirus Rep proteins.
	563	Sc0000251_1018770_1018312_9	replication-associated protein	C.assamica	Camellia sinensis var. assamica	285483	pfam08283	Gemini_AL1_M	Geminivirus Rep protein central domain. This is the cetral domain of the geminivirus Rep proteins.
	564	Sc0000251_1018770_1018312_13	replication-associated protein	C.assamica	Camellia sinensis var. assamica	285483	pfam08283	Gemini_AL1_M	Geminivirus Rep protein central domain. This is the cetral domain of the geminivirus Rep proteins.
	565	Sc0000251_1018770_1018312_15	replication-associated protein	C.assamica	Camellia sinensis var. assamica	285483	pfam08283	Gemini_AL1_M	Geminivirus Rep protein central domain. This is the cetral domain of the geminivirus Rep proteins.
	566	Sc0000251_1018770_1018312_15	replication-associated protein	C.assamica	Camellia sinensis var. assamica	279178	pfam00799	Gemini_AL1	Geminivirus Rep catalytic domain. The AL1 proteins encodes the replication initiator protein (Rep) of geminiviruses, which is a replicon-specific initiator enzyme and is an essential component of the replisome. For geminivirus Rep protein, this N-terminal region is crucial for origin recognition and DNA cleavage and nucleotidyl transfer.
	567	Sc0000251_1021043_1020732_1	AC1	C.assamica	Camellia sinensis var. assamica	279178	pfam00799	Gemini_AL1	Geminivirus Rep catalytic domain. The AL1 proteins encodes the replication initiator protein (Rep) of geminiviruses, which is a replicon-specific initiator enzyme and is an essential component of the replisome. For geminivirus Rep protein, this N-terminal region is crucial for origin recognition and DNA cleavage and nucleotidyl transfer.
	568	Sc0000251_1021043_1020732_1	AC1	C.assamica	Camellia sinensis var. assamica	285483	pfam08283	Gemini_AL1_M	Geminivirus Rep protein central domain. This is the cetral domain of the geminivirus Rep proteins.
	569	Sc0000251_1021043_1020732_4	replication-associated protein	C.assamica	Camellia sinensis var. assamica	285483	pfam08283	Gemini_AL1_M	Geminivirus Rep protein central domain. This is the cetral domain of the geminivirus Rep proteins.
	570	Sc0000251_1021043_1020732_8	replication-associated protein	C.assamica	Camellia sinensis var. assamica	285483	pfam08283	Gemini_AL1_M	Geminivirus Rep protein central domain. This is the cetral domain of the geminivirus Rep proteins.
	571	Sc0000251_1021043_1020732_10	replication-associated protein	C.assamica	Camellia sinensis var. assamica	285483	pfam08283	Gemini_AL1_M	Geminivirus Rep protein central domain. This is the cetral domain of the geminivirus Rep proteins.
	572	Sc0000251_1021043_1020732_10	replication-associated protein	C.assamica	Camellia sinensis var. assamica	279178	pfam00799	Gemini_AL1	Geminivirus Rep catalytic domain. The AL1 proteins encodes the replication initiator protein (Rep) of geminiviruses, which is a replicon-specific initiator enzyme and is an essential component of the replisome. For geminivirus Rep protein, this N-terminal region is crucial for origin recognition and DNA cleavage and nucleotidyl transfer.
	573	Sc0000251_1021043_1020732_12	replication enhancer protein	C.assamica	Camellia sinensis var. assamica	279715	pfam01407	Gemini_AL3	Geminivirus AL3 protein. Geminiviruses are small, ssDNA-containing plant viruses. Geminiviruses contain three ORFs (designated AL1, AL2, and AL3) that overlap and are specified by multiple polycistronic mRNAs. The AL3 protein comprises approximately 0.05% of the cellular proteins and is present in the soluble and organelle fractions. AL3 may form oligomers. Immunoprecipitation of AL3 in a baculov…
	574	Sc0000251_1021043_1020732_13	replication-associated protein	C.assamica	Camellia sinensis var. assamica	279178	pfam00799	Gemini_AL1	Geminivirus Rep catalytic domain. The AL1 proteins encodes the replication initiator protein (Rep) of geminiviruses, which is a replicon-specific initiator enzyme and is an essential component of the replisome. For geminivirus Rep protein, this N-terminal region is crucial for origin recognition and DNA cleavage and nucleotidyl transfer.
	575	Sc0000251_1023466_1023113_5	replication-associated protein	C.assamica	Camellia sinensis var. assamica	285483	pfam08283	Gemini_AL1_M	Geminivirus Rep protein central domain. This is the cetral domain of the geminivirus Rep proteins.
	576	Sc0000251_1023466_1023113_7	replication-associated protein	C.assamica	Camellia sinensis var. assamica	285483	pfam08283	Gemini_AL1_M	Geminivirus Rep protein central domain. This is the cetral domain of the geminivirus Rep proteins.
	577	Sc0000251_1023466_1023113_7	replication-associated protein	C.assamica	Camellia sinensis var. assamica	279178	pfam00799	Gemini_AL1	Geminivirus Rep catalytic domain. The AL1 proteins encodes the replication initiator protein (Rep) of geminiviruses, which is a replicon-specific initiator enzyme and is an essential component of the replisome. For geminivirus Rep protein, this N-terminal region is crucial for origin recognition and DNA cleavage and nucleotidyl transfer.
	578	Sc0000251_1023466_1023113_10	replication enhancer protein	C.assamica	Camellia sinensis var. assamica	279715	pfam01407	Gemini_AL3	Geminivirus AL3 protein. Geminiviruses are small, ssDNA-containing plant viruses. Geminiviruses contain three ORFs (designated AL1, AL2, and AL3) that overlap and are specified by multiple polycistronic mRNAs. The AL3 protein comprises approximately 0.05% of the cellular proteins and is present in the soluble and organelle fractions. AL3 may form oligomers. Immunoprecipitation of AL3 in a baculov…
	579	Sc0000251_1023466_1023113_11	replication-associated protein	C.assamica	Camellia sinensis var. assamica	279178	pfam00799	Gemini_AL1	Geminivirus Rep catalytic domain. The AL1 proteins encodes the replication initiator protein (Rep) of geminiviruses, which is a replicon-specific initiator enzyme and is an essential component of the replisome. For geminivirus Rep protein, this N-terminal region is crucial for origin recognition and DNA cleavage and nucleotidyl transfer.
	580	Sc0000251_1023466_1023113_14	AC1	C.assamica	Camellia sinensis var. assamica	279178	pfam00799	Gemini_AL1	Geminivirus Rep catalytic domain. The AL1 proteins encodes the replication initiator protein (Rep) of geminiviruses, which is a replicon-specific initiator enzyme and is an essential component of the replisome. For geminivirus Rep protein, this N-terminal region is crucial for origin recognition and DNA cleavage and nucleotidyl transfer.
	581	Sc0000251_1023466_1023113_14	AC1	C.assamica	Camellia sinensis var. assamica	285483	pfam08283	Gemini_AL1_M	Geminivirus Rep protein central domain. This is the cetral domain of the geminivirus Rep proteins.
	582	Sc0000251_1023466_1023113_17	replication-associated protein	C.assamica	Camellia sinensis var. assamica	285483	pfam08283	Gemini_AL1_M	Geminivirus Rep protein central domain. This is the cetral domain of the geminivirus Rep proteins.
	583	Sc0000257_1052929_1052627_4	putative RepA-like protein	C.assamica	Camellia sinensis var. assamica	279178	pfam00799	Gemini_AL1	Geminivirus Rep catalytic domain. The AL1 proteins encodes the replication initiator protein (Rep) of geminiviruses, which is a replicon-specific initiator enzyme and is an essential component of the replisome. For geminivirus Rep protein, this N-terminal region is crucial for origin recognition and DNA cleavage and nucleotidyl transfer.
	584	Sc0000257_1052929_1052627_6	BC1	C.assamica	Camellia sinensis var. assamica	307131	pfam00845	Gemini_BL1	Geminivirus BL1 movement protein. Geminiviruses encode two movement proteins that are essential for systemic infection of their host but dispensable for replication and encapsidation.
	585	Sc0000257_1052929_1052627_8	BC1	C.assamica	Camellia sinensis var. assamica	307131	pfam00845	Gemini_BL1	Geminivirus BL1 movement protein. Geminiviruses encode two movement proteins that are essential for systemic infection of their host but dispensable for replication and encapsidation.
	586	Sc0000257_1052929_1052627_11	RepA protein	C.assamica	Camellia sinensis var. assamica	279178	pfam00799	Gemini_AL1	Geminivirus Rep catalytic domain. The AL1 proteins encodes the replication initiator protein (Rep) of geminiviruses, which is a replicon-specific initiator enzyme and is an essential component of the replisome. For geminivirus Rep protein, this N-terminal region is crucial for origin recognition and DNA cleavage and nucleotidyl transfer.
	587	Sc0000257_1055632_1055991_2	RepA protein	C.assamica	Camellia sinensis var. assamica	279178	pfam00799	Gemini_AL1	Geminivirus Rep catalytic domain. The AL1 proteins encodes the replication initiator protein (Rep) of geminiviruses, which is a replicon-specific initiator enzyme and is an essential component of the replisome. For geminivirus Rep protein, this N-terminal region is crucial for origin recognition and DNA cleavage and nucleotidyl transfer.
	588	Sc0000257_1055632_1055991_5	BC1	C.assamica	Camellia sinensis var. assamica	307131	pfam00845	Gemini_BL1	Geminivirus BL1 movement protein. Geminiviruses encode two movement proteins that are essential for systemic infection of their host but dispensable for replication and encapsidation.
	589	Sc0000257_1055632_1055991_7	RepA protein	C.assamica	Camellia sinensis var. assamica	279178	pfam00799	Gemini_AL1	Geminivirus Rep catalytic domain. The AL1 proteins encodes the replication initiator protein (Rep) of geminiviruses, which is a replicon-specific initiator enzyme and is an essential component of the replisome. For geminivirus Rep protein, this N-terminal region is crucial for origin recognition and DNA cleavage and nucleotidyl transfer.
	590	Sc0000257_1055632_1055991_9	BC1	C.assamica	Camellia sinensis var. assamica	307131	pfam00845	Gemini_BL1	Geminivirus BL1 movement protein. Geminiviruses encode two movement proteins that are essential for systemic infection of their host but dispensable for replication and encapsidation.
	591	Sc0000257_1055632_1055991_11	BC1	C.assamica	Camellia sinensis var. assamica	307131	pfam00845	Gemini_BL1	Geminivirus BL1 movement protein. Geminiviruses encode two movement proteins that are essential for systemic infection of their host but dispensable for replication and encapsidation.
	592	Sc0000257_1055632_1055991_15	putative RepA-like protein	C.assamica	Camellia sinensis var. assamica	279178	pfam00799	Gemini_AL1	Geminivirus Rep catalytic domain. The AL1 proteins encodes the replication initiator protein (Rep) of geminiviruses, which is a replicon-specific initiator enzyme and is an essential component of the replisome. For geminivirus Rep protein, this N-terminal region is crucial for origin recognition and DNA cleavage and nucleotidyl transfer.
	593	Sc0000257_1058483_1058749_2	BC1	C.assamica	Camellia sinensis var. assamica	307131	pfam00845	Gemini_BL1	Geminivirus BL1 movement protein. Geminiviruses encode two movement proteins that are essential for systemic infection of their host but dispensable for replication and encapsidation.
	594	Sc0000257_1058483_1058749_4	RepA protein	C.assamica	Camellia sinensis var. assamica	279178	pfam00799	Gemini_AL1	Geminivirus Rep catalytic domain. The AL1 proteins encodes the replication initiator protein (Rep) of geminiviruses, which is a replicon-specific initiator enzyme and is an essential component of the replisome. For geminivirus Rep protein, this N-terminal region is crucial for origin recognition and DNA cleavage and nucleotidyl transfer.
	595	Sc0000257_1058483_1058749_6	BC1	C.assamica	Camellia sinensis var. assamica	307131	pfam00845	Gemini_BL1	Geminivirus BL1 movement protein. Geminiviruses encode two movement proteins that are essential for systemic infection of their host but dispensable for replication and encapsidation.
	596	Sc0000257_1058483_1058749_10	RepA protein	C.assamica	Camellia sinensis var. assamica	279178	pfam00799	Gemini_AL1	Geminivirus Rep catalytic domain. The AL1 proteins encodes the replication initiator protein (Rep) of geminiviruses, which is a replicon-specific initiator enzyme and is an essential component of the replisome. For geminivirus Rep protein, this N-terminal region is crucial for origin recognition and DNA cleavage and nucleotidyl transfer.
	597	Sc0000257_1058483_1058749_14	BC1	C.assamica	Camellia sinensis var. assamica	307131	pfam00845	Gemini_BL1	Geminivirus BL1 movement protein. Geminiviruses encode two movement proteins that are essential for systemic infection of their host but dispensable for replication and encapsidation.
	598	Sc0000257_1058483_1058749_18	putative RepA-like protein	C.assamica	Camellia sinensis var. assamica	279178	pfam00799	Gemini_AL1	Geminivirus Rep catalytic domain. The AL1 proteins encodes the replication initiator protein (Rep) of geminiviruses, which is a replicon-specific initiator enzyme and is an essential component of the replisome. For geminivirus Rep protein, this N-terminal region is crucial for origin recognition and DNA cleavage and nucleotidyl transfer.
	599	Sc0000259_81031_80858_1	replication enhancer	C.assamica	Camellia sinensis var. assamica	279715	pfam01407	Gemini_AL3	Geminivirus AL3 protein. Geminiviruses are small, ssDNA-containing plant viruses. Geminiviruses contain three ORFs (designated AL1, AL2, and AL3) that overlap and are specified by multiple polycistronic mRNAs. The AL3 protein comprises approximately 0.05% of the cellular proteins and is present in the soluble and organelle fractions. AL3 may form oligomers. Immunoprecipitation of AL3 in a baculov…
	600	Sc0000259_81031_80858_2	replication-associated protein	C.assamica	Camellia sinensis var. assamica	285483	pfam08283	Gemini_AL1_M	Geminivirus Rep protein central domain. This is the cetral domain of the geminivirus Rep proteins.
	601	Sc0000259_81031_80858_4	AC2 protein	C.assamica	Camellia sinensis var. assamica	279747	pfam01440	Gemini_AL2	Geminivirus AL2 protein. Geminiviruses are small, ssDNA-containing plant viruses. Geminiviruses contain three ORFs (designated AL1, AL2, and AL3) that overlap and are specified by multiple polycistronic mRNAs. The AL2 gene product transactivates expression of TGMV coat protein gene, and BR1 movement protein.
	602	Sc0000259_83180_82692_2	AC2 protein	C.assamica	Camellia sinensis var. assamica	279747	pfam01440	Gemini_AL2	Geminivirus AL2 protein. Geminiviruses are small, ssDNA-containing plant viruses. Geminiviruses contain three ORFs (designated AL1, AL2, and AL3) that overlap and are specified by multiple polycistronic mRNAs. The AL2 gene product transactivates expression of TGMV coat protein gene, and BR1 movement protein.
	603	Sc0000259_83180_82692_4	replication enhancer	C.assamica	Camellia sinensis var. assamica	279715	pfam01407	Gemini_AL3	Geminivirus AL3 protein. Geminiviruses are small, ssDNA-containing plant viruses. Geminiviruses contain three ORFs (designated AL1, AL2, and AL3) that overlap and are specified by multiple polycistronic mRNAs. The AL3 protein comprises approximately 0.05% of the cellular proteins and is present in the soluble and organelle fractions. AL3 may form oligomers. Immunoprecipitation of AL3 in a baculov…
	604	Sc0000259_83180_82692_6	replication-associated protein	C.assamica	Camellia sinensis var. assamica	285483	pfam08283	Gemini_AL1_M	Geminivirus Rep protein central domain. This is the cetral domain of the geminivirus Rep proteins.
	605	Sc0000259_109988_109536_4	C4 protein	C.assamica	Camellia sinensis var. assamica	279790	pfam01492	Gemini_C4	Geminivirus C4 protein. This family consists of the N terminal region of geminivirus C4 or AC4 proteins. In Tomato yellow leaf curl geminivirus (TYLCV) the C4 protein is necessary for efficient spreading of the virus in tomato plants.
	606	Sc0000259_109988_109536_5	transcriptional activator protein	C.assamica	Camellia sinensis var. assamica	279747	pfam01440	Gemini_AL2	Geminivirus AL2 protein. Geminiviruses are small, ssDNA-containing plant viruses. Geminiviruses contain three ORFs (designated AL1, AL2, and AL3) that overlap and are specified by multiple polycistronic mRNAs. The AL2 gene product transactivates expression of TGMV coat protein gene, and BR1 movement protein.
	607	Sc0000259_109988_109536_12	replication associated protein C1	C.assamica	Camellia sinensis var. assamica	285483	pfam08283	Gemini_AL1_M	Geminivirus Rep protein central domain. This is the cetral domain of the geminivirus Rep proteins.
	608	Sc0000259_109988_109536_21	#N/A	C.assamica	Camellia sinensis var. assamica	316483	pfam13966	zf-RVT	zinc-binding in reverse transcriptase. This domain would appear to be a zinc-binding region of a putative reverse transcriptase.
	609	Sc0000267_54331_54561_9	putative RepA-like protein	C.assamica	Camellia sinensis var. assamica	279178	pfam00799	Gemini_AL1	Geminivirus Rep catalytic domain. The AL1 proteins encodes the replication initiator protein (Rep) of geminiviruses, which is a replicon-specific initiator enzyme and is an essential component of the replisome. For geminivirus Rep protein, this N-terminal region is crucial for origin recognition and DNA cleavage and nucleotidyl transfer.
	610	Sc0000267_54331_54561_12	coat protein	C.assamica	Camellia sinensis var. assamica	307130	pfam00844	Gemini_coat	Geminivirus coat protein/nuclear export factor BR1 family. It has been shown that the 104 N-terminal amino acids of the maize streak virus coat protein bind DNA non- specifically. This family also includes various geminivirus movement proteins that are nuclear export factors or shuttles. One member BR1 facilitates the export of both ds and ss DNA form the nucleus.
	611	Sc0000267_54331_54561_13	movement protein	C.assamica	Camellia sinensis var. assamica	307131	pfam00845	Gemini_BL1	Geminivirus BL1 movement protein. Geminiviruses encode two movement proteins that are essential for systemic infection of their host but dispensable for replication and encapsidation.
	612	Sc0000267_54331_54561_18	BC1	C.assamica	Camellia sinensis var. assamica	307131	pfam00845	Gemini_BL1	Geminivirus BL1 movement protein. Geminiviruses encode two movement proteins that are essential for systemic infection of their host but dispensable for replication and encapsidation.
	613	Sc0000270_287180_286914_2	BC1 protein	C.assamica	Camellia sinensis var. assamica	307131	pfam00845	Gemini_BL1	Geminivirus BL1 movement protein. Geminiviruses encode two movement proteins that are essential for systemic infection of their host but dispensable for replication and encapsidation.
	614	Sc0000270_287180_286914_7	coat protein	C.assamica	Camellia sinensis var. assamica	307130	pfam00844	Gemini_coat	Geminivirus coat protein/nuclear export factor BR1 family. It has been shown that the 104 N-terminal amino acids of the maize streak virus coat protein bind DNA non- specifically. This family also includes various geminivirus movement proteins that are nuclear export factors or shuttles. One member BR1 facilitates the export of both ds and ss DNA form the nucleus.
	615	Sc0000270_287180_286914_10	coat protein	C.assamica	Camellia sinensis var. assamica	307130	pfam00844	Gemini_coat	Geminivirus coat protein/nuclear export factor BR1 family. It has been shown that the 104 N-terminal amino acids of the maize streak virus coat protein bind DNA non- specifically. This family also includes various geminivirus movement proteins that are nuclear export factors or shuttles. One member BR1 facilitates the export of both ds and ss DNA form the nucleus.
	616	Sc0000270_287180_286914_14	BC1 protein	C.assamica	Camellia sinensis var. assamica	307131	pfam00845	Gemini_BL1	Geminivirus BL1 movement protein. Geminiviruses encode two movement proteins that are essential for systemic infection of their host but dispensable for replication and encapsidation.
	617	Sc0000270_287180_286914_17	putative RepA-like protein	C.assamica	Camellia sinensis var. assamica	279178	pfam00799	Gemini_AL1	Geminivirus Rep catalytic domain. The AL1 proteins encodes the replication initiator protein (Rep) of geminiviruses, which is a replicon-specific initiator enzyme and is an essential component of the replisome. For geminivirus Rep protein, this N-terminal region is crucial for origin recognition and DNA cleavage and nucleotidyl transfer.
	618	Sc0000270_287180_286914_19	AC1	C.assamica	Camellia sinensis var. assamica	279178	pfam00799	Gemini_AL1	Geminivirus Rep catalytic domain. The AL1 proteins encodes the replication initiator protein (Rep) of geminiviruses, which is a replicon-specific initiator enzyme and is an essential component of the replisome. For geminivirus Rep protein, this N-terminal region is crucial for origin recognition and DNA cleavage and nucleotidyl transfer.
	619	Sc0000270_287180_286914_20	RepA protein	C.assamica	Camellia sinensis var. assamica	285483	pfam08283	Gemini_AL1_M	Geminivirus Rep protein central domain. This is the cetral domain of the geminivirus Rep proteins.
	620	Sc0000270_288572_288769_2	coat protein	C.assamica	Camellia sinensis var. assamica	307130	pfam00844	Gemini_coat	Geminivirus coat protein/nuclear export factor BR1 family. It has been shown that the 104 N-terminal amino acids of the maize streak virus coat protein bind DNA non- specifically. This family also includes various geminivirus movement proteins that are nuclear export factors or shuttles. One member BR1 facilitates the export of both ds and ss DNA form the nucleus.
	621	Sc0000270_288572_288769_5	BC1 protein	C.assamica	Camellia sinensis var. assamica	307131	pfam00845	Gemini_BL1	Geminivirus BL1 movement protein. Geminiviruses encode two movement proteins that are essential for systemic infection of their host but dispensable for replication and encapsidation.
	622	Sc0000270_288572_288769_8	putative RepA-like protein	C.assamica	Camellia sinensis var. assamica	279178	pfam00799	Gemini_AL1	Geminivirus Rep catalytic domain. The AL1 proteins encodes the replication initiator protein (Rep) of geminiviruses, which is a replicon-specific initiator enzyme and is an essential component of the replisome. For geminivirus Rep protein, this N-terminal region is crucial for origin recognition and DNA cleavage and nucleotidyl transfer.
	623	Sc0000270_288572_288769_10	AC1	C.assamica	Camellia sinensis var. assamica	279178	pfam00799	Gemini_AL1	Geminivirus Rep catalytic domain. The AL1 proteins encodes the replication initiator protein (Rep) of geminiviruses, which is a replicon-specific initiator enzyme and is an essential component of the replisome. For geminivirus Rep protein, this N-terminal region is crucial for origin recognition and DNA cleavage and nucleotidyl transfer.
	624	Sc0000270_288572_288769_11	RepA protein	C.assamica	Camellia sinensis var. assamica	285483	pfam08283	Gemini_AL1_M	Geminivirus Rep protein central domain. This is the cetral domain of the geminivirus Rep proteins.
	625	Sc0000270_288572_288769_15	coat protein	C.assamica	Camellia sinensis var. assamica	307130	pfam00844	Gemini_coat	Geminivirus coat protein/nuclear export factor BR1 family. It has been shown that the 104 N-terminal amino acids of the maize streak virus coat protein bind DNA non- specifically. This family also includes various geminivirus movement proteins that are nuclear export factors or shuttles. One member BR1 facilitates the export of both ds and ss DNA form the nucleus.
	626	Sc0000270_288572_288769_19	BC1 protein	C.assamica	Camellia sinensis var. assamica	307131	pfam00845	Gemini_BL1	Geminivirus BL1 movement protein. Geminiviruses encode two movement proteins that are essential for systemic infection of their host but dispensable for replication and encapsidation.
	627	Sc0000270_291396_291854_4	BC1 protein	C.assamica	Camellia sinensis var. assamica	307131	pfam00845	Gemini_BL1	Geminivirus BL1 movement protein. Geminiviruses encode two movement proteins that are essential for systemic infection of their host but dispensable for replication and encapsidation.
	628	Sc0000270_291396_291854_8	putative RepA-like protein	C.assamica	Camellia sinensis var. assamica	279178	pfam00799	Gemini_AL1	Geminivirus Rep catalytic domain. The AL1 proteins encodes the replication initiator protein (Rep) of geminiviruses, which is a replicon-specific initiator enzyme and is an essential component of the replisome. For geminivirus Rep protein, this N-terminal region is crucial for origin recognition and DNA cleavage and nucleotidyl transfer.
	629	Sc0000270_291396_291854_10	AC1	C.assamica	Camellia sinensis var. assamica	279178	pfam00799	Gemini_AL1	Geminivirus Rep catalytic domain. The AL1 proteins encodes the replication initiator protein (Rep) of geminiviruses, which is a replicon-specific initiator enzyme and is an essential component of the replisome. For geminivirus Rep protein, this N-terminal region is crucial for origin recognition and DNA cleavage and nucleotidyl transfer.
	630	Sc0000270_291396_291854_11	RepA protein	C.assamica	Camellia sinensis var. assamica	285483	pfam08283	Gemini_AL1_M	Geminivirus Rep protein central domain. This is the cetral domain of the geminivirus Rep proteins.
	631	Sc0000270_291396_291854_16	BC1 protein	C.assamica	Camellia sinensis var. assamica	307131	pfam00845	Gemini_BL1	Geminivirus BL1 movement protein. Geminiviruses encode two movement proteins that are essential for systemic infection of their host but dispensable for replication and encapsidation.
	632	Sc0000270_291396_291854_21	coat protein	C.assamica	Camellia sinensis var. assamica	307130	pfam00844	Gemini_coat	Geminivirus coat protein/nuclear export factor BR1 family. It has been shown that the 104 N-terminal amino acids of the maize streak virus coat protein bind DNA non- specifically. This family also includes various geminivirus movement proteins that are nuclear export factors or shuttles. One member BR1 facilitates the export of both ds and ss DNA form the nucleus.
	633	Sc0000289_193890_194198_2	AC3 protein	C.assamica	Camellia sinensis var. assamica	279715	pfam01407	Gemini_AL3	Geminivirus AL3 protein. Geminiviruses are small, ssDNA-containing plant viruses. Geminiviruses contain three ORFs (designated AL1, AL2, and AL3) that overlap and are specified by multiple polycistronic mRNAs. The AL3 protein comprises approximately 0.05% of the cellular proteins and is present in the soluble and organelle fractions. AL3 may form oligomers. Immunoprecipitation of AL3 in a baculov…
	634	Sc0000289_193890_194198_5	Rep/C1	C.assamica	Camellia sinensis var. assamica	279178	pfam00799	Gemini_AL1	Geminivirus Rep catalytic domain. The AL1 proteins encodes the replication initiator protein (Rep) of geminiviruses, which is a replicon-specific initiator enzyme and is an essential component of the replisome. For geminivirus Rep protein, this N-terminal region is crucial for origin recognition and DNA cleavage and nucleotidyl transfer.
	635	Sc0000289_193890_194198_9	replication-associated protein	C.assamica	Camellia sinensis var. assamica	279178	pfam00799	Gemini_AL1	Geminivirus Rep catalytic domain. The AL1 proteins encodes the replication initiator protein (Rep) of geminiviruses, which is a replicon-specific initiator enzyme and is an essential component of the replisome. For geminivirus Rep protein, this N-terminal region is crucial for origin recognition and DNA cleavage and nucleotidyl transfer.
	636	Sc0000289_193890_194198_10	#N/A	C.assamica	Camellia sinensis var. assamica	306564	pfam00078	RVT_1	Reverse transcriptase (RNA-dependent DNA polymerase). A reverse transcriptase gene is usually indicative of a mobile element such as a retrotransposon or retrovirus. Reverse transcriptases occur in a variety of mobile elements, including retrotransposons, retroviruses, group II introns, bacterial msDNAs, hepadnaviruses, and caulimoviruses.
	637	Sc0000293_171564_171499_4	putative RepA-like protein	C.assamica	Camellia sinensis var. assamica	279178	pfam00799	Gemini_AL1	Geminivirus Rep catalytic domain. The AL1 proteins encodes the replication initiator protein (Rep) of geminiviruses, which is a replicon-specific initiator enzyme and is an essential component of the replisome. For geminivirus Rep protein, this N-terminal region is crucial for origin recognition and DNA cleavage and nucleotidyl transfer.
	638	Sc0000293_171564_171499_6	coat protein	C.assamica	Camellia sinensis var. assamica	307130	pfam00844	Gemini_coat	Geminivirus coat protein/nuclear export factor BR1 family. It has been shown that the 104 N-terminal amino acids of the maize streak virus coat protein bind DNA non- specifically. This family also includes various geminivirus movement proteins that are nuclear export factors or shuttles. One member BR1 facilitates the export of both ds and ss DNA form the nucleus.
	639	Sc0000293_171564_171499_8	replication-associated protein	C.assamica	Camellia sinensis var. assamica	279178	pfam00799	Gemini_AL1	Geminivirus Rep catalytic domain. The AL1 proteins encodes the replication initiator protein (Rep) of geminiviruses, which is a replicon-specific initiator enzyme and is an essential component of the replisome. For geminivirus Rep protein, this N-terminal region is crucial for origin recognition and DNA cleavage and nucleotidyl transfer.
	640	Sc0000293_171564_171499_12	movement protein	C.assamica	Camellia sinensis var. assamica	307131	pfam00845	Gemini_BL1	Geminivirus BL1 movement protein. Geminiviruses encode two movement proteins that are essential for systemic infection of their host but dispensable for replication and encapsidation.
	641	Sc0000293_171564_171499_21	AV1 protein	C.assamica	Camellia sinensis var. assamica	307130	pfam00844	Gemini_coat	Geminivirus coat protein/nuclear export factor BR1 family. It has been shown that the 104 N-terminal amino acids of the maize streak virus coat protein bind DNA non- specifically. This family also includes various geminivirus movement proteins that are nuclear export factors or shuttles. One member BR1 facilitates the export of both ds and ss DNA form the nucleus.
	642	Sc0000293_177449_177294_4	putative RepA protein	C.assamica	Camellia sinensis var. assamica	285483	pfam08283	Gemini_AL1_M	Geminivirus Rep protein central domain. This is the cetral domain of the geminivirus Rep proteins.
	643	Sc0000293_177449_177294_9	replication-associated protein	C.assamica	Camellia sinensis var. assamica	279178	pfam00799	Gemini_AL1	Geminivirus Rep catalytic domain. The AL1 proteins encodes the replication initiator protein (Rep) of geminiviruses, which is a replicon-specific initiator enzyme and is an essential component of the replisome. For geminivirus Rep protein, this N-terminal region is crucial for origin recognition and DNA cleavage and nucleotidyl transfer.
	644	Sc0000293_177449_177294_11	AL1	C.assamica	Camellia sinensis var. assamica	279178	pfam00799	Gemini_AL1	Geminivirus Rep catalytic domain. The AL1 proteins encodes the replication initiator protein (Rep) of geminiviruses, which is a replicon-specific initiator enzyme and is an essential component of the replisome. For geminivirus Rep protein, this N-terminal region is crucial for origin recognition and DNA cleavage and nucleotidyl transfer.
	645	Sc0000293_177449_177294_17	AV1 protein	C.assamica	Camellia sinensis var. assamica	307130	pfam00844	Gemini_coat	Geminivirus coat protein/nuclear export factor BR1 family. It has been shown that the 104 N-terminal amino acids of the maize streak virus coat protein bind DNA non- specifically. This family also includes various geminivirus movement proteins that are nuclear export factors or shuttles. One member BR1 facilitates the export of both ds and ss DNA form the nucleus.
	646	Sc0000293_177449_177294_20	#N/A	C.assamica	Camellia sinensis var. assamica	306815	pfam00385	Chromo	Chromo (CHRromatin Organisation MOdifier) domain.
	647	Sc0000293_177449_177294_21	movement protein	C.assamica	Camellia sinensis var. assamica	307131	pfam00845	Gemini_BL1	Geminivirus BL1 movement protein. Geminiviruses encode two movement proteins that are essential for systemic infection of their host but dispensable for replication and encapsidation.
	648	Sc0000293_177449_177294_22	coat protein	C.assamica	Camellia sinensis var. assamica	307130	pfam00844	Gemini_coat	Geminivirus coat protein/nuclear export factor BR1 family. It has been shown that the 104 N-terminal amino acids of the maize streak virus coat protein bind DNA non- specifically. This family also includes various geminivirus movement proteins that are nuclear export factors or shuttles. One member BR1 facilitates the export of both ds and ss DNA form the nucleus.
	649	Sc0000293_177449_177294_23	cell to cell movement protein	C.assamica	Camellia sinensis var. assamica	307131	pfam00845	Gemini_BL1	Geminivirus BL1 movement protein. Geminiviruses encode two movement proteins that are essential for systemic infection of their host but dispensable for replication and encapsidation.
	650	Sc0000293_177449_177294_25	#N/A	C.assamica	Camellia sinensis var. assamica	307008	pfam00665	rve	Integrase core domain. Integrase mediates integration of a DNA copy of the viral genome into the host chromosome. Integrase is composed of three domains. The amino-terminal domain is a zinc binding domain pfam02022. This domain is the central catalytic domain. The carboxyl terminal domain that is a non-specific DNA binding domain pfam00552. The catalytic domain acts as an endonuclease when two nu…
	651	Sc0000293_180316_180035_6	AL1	C.assamica	Camellia sinensis var. assamica	279178	pfam00799	Gemini_AL1	Geminivirus Rep catalytic domain. The AL1 proteins encodes the replication initiator protein (Rep) of geminiviruses, which is a replicon-specific initiator enzyme and is an essential component of the replisome. For geminivirus Rep protein, this N-terminal region is crucial for origin recognition and DNA cleavage and nucleotidyl transfer.
	652	Sc0000293_180316_180035_11	putative RepA protein	C.assamica	Camellia sinensis var. assamica	285483	pfam08283	Gemini_AL1_M	Geminivirus Rep protein central domain. This is the cetral domain of the geminivirus Rep proteins.
	653	Sc0000293_180316_180035_12	coat protein	C.assamica	Camellia sinensis var. assamica	307130	pfam00844	Gemini_coat	Geminivirus coat protein/nuclear export factor BR1 family. It has been shown that the 104 N-terminal amino acids of the maize streak virus coat protein bind DNA non- specifically. This family also includes various geminivirus movement proteins that are nuclear export factors or shuttles. One member BR1 facilitates the export of both ds and ss DNA form the nucleus.
	654	Sc0000293_180316_180035_13	cell to cell movement protein	C.assamica	Camellia sinensis var. assamica	307131	pfam00845	Gemini_BL1	Geminivirus BL1 movement protein. Geminiviruses encode two movement proteins that are essential for systemic infection of their host but dispensable for replication and encapsidation.
	655	Sc0000293_180316_180035_15	#N/A	C.assamica	Camellia sinensis var. assamica	307008	pfam00665	rve	Integrase core domain. Integrase mediates integration of a DNA copy of the viral genome into the host chromosome. Integrase is composed of three domains. The amino-terminal domain is a zinc binding domain pfam02022. This domain is the central catalytic domain. The carboxyl terminal domain that is a non-specific DNA binding domain pfam00552. The catalytic domain acts as an endonuclease when two nu…
	656	Sc0000293_180316_180035_22	#N/A	C.assamica	Camellia sinensis var. assamica	306815	pfam00385	Chromo	Chromo (CHRromatin Organisation MOdifier) domain.
	657	Sc0000295_992331_992954_6	putative RepA-like protein	C.assamica	Camellia sinensis var. assamica	279178	pfam00799	Gemini_AL1	Geminivirus Rep catalytic domain. The AL1 proteins encodes the replication initiator protein (Rep) of geminiviruses, which is a replicon-specific initiator enzyme and is an essential component of the replisome. For geminivirus Rep protein, this N-terminal region is crucial for origin recognition and DNA cleavage and nucleotidyl transfer.
	658	Sc0000295_992331_992954_6	putative RepA-like protein	C.assamica	Camellia sinensis var. assamica	285483	pfam08283	Gemini_AL1_M	Geminivirus Rep protein central domain. This is the cetral domain of the geminivirus Rep proteins.
	659	Sc0000295_992331_992954_7	#N/A	C.assamica	Camellia sinensis var. assamica	307130	pfam00844	Gemini_coat	Geminivirus coat protein/nuclear export factor BR1 family. It has been shown that the 104 N-terminal amino acids of the maize streak virus coat protein bind DNA non- specifically. This family also includes various geminivirus movement proteins that are nuclear export factors or shuttles. One member BR1 facilitates the export of both ds and ss DNA form the nucleus.
	660	Sc0000297_570902_571138_5	replication-associated protein	C.assamica	Camellia sinensis var. assamica	279178	pfam00799	Gemini_AL1	Geminivirus Rep catalytic domain. The AL1 proteins encodes the replication initiator protein (Rep) of geminiviruses, which is a replicon-specific initiator enzyme and is an essential component of the replisome. For geminivirus Rep protein, this N-terminal region is crucial for origin recognition and DNA cleavage and nucleotidyl transfer.
	661	Sc0000306_596954_596748_1	#N/A	C.assamica	Camellia sinensis var. assamica	316719	pfam14223	Retrotran_gag_2	gag-polypeptide of LTR copia-type. This family is found in Plants and fungi, and contains LTR-polyproteins, or retrotransposons of the copia-type.
	662	Sc0000306_596954_596748_2	#N/A	C.assamica	Camellia sinensis var. assamica	316493	pfam13976	gag_pre-integrs	GAG-pre-integrase domain. This domain is found associated with retroviral insertion elements and lies just upstream of the integrase region on the polyproteins.
	663	Sc0000306_596954_596748_3	#N/A	C.assamica	Camellia sinensis var. assamica	307008	pfam00665	rve	Integrase core domain. Integrase mediates integration of a DNA copy of the viral genome into the host chromosome. Integrase is composed of three domains. The amino-terminal domain is a zinc binding domain pfam02022. This domain is the central catalytic domain. The carboxyl terminal domain that is a non-specific DNA binding domain pfam00552. The catalytic domain acts as an endonuclease when two nu…
	664	Sc0000306_596954_596748_3	#N/A	C.assamica	Camellia sinensis var. assamica	316493	pfam13976	gag_pre-integrs	GAG-pre-integrase domain. This domain is found associated with retroviral insertion elements and lies just upstream of the integrase region on the polyproteins.
	665	Sc0000306_596954_596748_5	coat protein	C.assamica	Camellia sinensis var. assamica	307130	pfam00844	Gemini_coat	Geminivirus coat protein/nuclear export factor BR1 family. It has been shown that the 104 N-terminal amino acids of the maize streak virus coat protein bind DNA non- specifically. This family also includes various geminivirus movement proteins that are nuclear export factors or shuttles. One member BR1 facilitates the export of both ds and ss DNA form the nucleus.
	666	Sc0000306_596954_596748_7	movement protein	C.assamica	Camellia sinensis var. assamica	307131	pfam00845	Gemini_BL1	Geminivirus BL1 movement protein. Geminiviruses encode two movement proteins that are essential for systemic infection of their host but dispensable for replication and encapsidation.
	667	Sc0000306_596954_596748_8	BC1 protein	C.assamica	Camellia sinensis var. assamica	307131	pfam00845	Gemini_BL1	Geminivirus BL1 movement protein. Geminiviruses encode two movement proteins that are essential for systemic infection of their host but dispensable for replication and encapsidation.
	668	Sc0000306_596954_596748_11	coat protein	C.assamica	Camellia sinensis var. assamica	307130	pfam00844	Gemini_coat	Geminivirus coat protein/nuclear export factor BR1 family. It has been shown that the 104 N-terminal amino acids of the maize streak virus coat protein bind DNA non- specifically. This family also includes various geminivirus movement proteins that are nuclear export factors or shuttles. One member BR1 facilitates the export of both ds and ss DNA form the nucleus.
	669	Sc0000306_596954_596748_12	putative RepA-like protein	C.assamica	Camellia sinensis var. assamica	279178	pfam00799	Gemini_AL1	Geminivirus Rep catalytic domain. The AL1 proteins encodes the replication initiator protein (Rep) of geminiviruses, which is a replicon-specific initiator enzyme and is an essential component of the replisome. For geminivirus Rep protein, this N-terminal region is crucial for origin recognition and DNA cleavage and nucleotidyl transfer.
	670	Sc0000306_596954_596748_14	coat protein	C.assamica	Camellia sinensis var. assamica	307130	pfam00844	Gemini_coat	Geminivirus coat protein/nuclear export factor BR1 family. It has been shown that the 104 N-terminal amino acids of the maize streak virus coat protein bind DNA non- specifically. This family also includes various geminivirus movement proteins that are nuclear export factors or shuttles. One member BR1 facilitates the export of both ds and ss DNA form the nucleus.
	671	Sc0000306_596954_596748_16	#N/A	C.assamica	Camellia sinensis var. assamica	307008	pfam00665	rve	Integrase core domain. Integrase mediates integration of a DNA copy of the viral genome into the host chromosome. Integrase is composed of three domains. The amino-terminal domain is a zinc binding domain pfam02022. This domain is the central catalytic domain. The carboxyl terminal domain that is a non-specific DNA binding domain pfam00552. The catalytic domain acts as an endonuclease when two nu…
	672	Sc0000306_596954_596748_17	replication-associated protein	C.assamica	Camellia sinensis var. assamica	279178	pfam00799	Gemini_AL1	Geminivirus Rep catalytic domain. The AL1 proteins encodes the replication initiator protein (Rep) of geminiviruses, which is a replicon-specific initiator enzyme and is an essential component of the replisome. For geminivirus Rep protein, this N-terminal region is crucial for origin recognition and DNA cleavage and nucleotidyl transfer.
	673	Sc0000306_603164_603445_6	movement protein	C.assamica	Camellia sinensis var. assamica	307131	pfam00845	Gemini_BL1	Geminivirus BL1 movement protein. Geminiviruses encode two movement proteins that are essential for systemic infection of their host but dispensable for replication and encapsidation.
	674	Sc0000306_603164_603445_10	BC1	C.assamica	Camellia sinensis var. assamica	307131	pfam00845	Gemini_BL1	Geminivirus BL1 movement protein. Geminiviruses encode two movement proteins that are essential for systemic infection of their host but dispensable for replication and encapsidation.
	675	Sc0000306_603164_603445_12	#N/A	C.assamica	Camellia sinensis var. assamica	316719	pfam14223	Retrotran_gag_2	gag-polypeptide of LTR copia-type. This family is found in Plants and fungi, and contains LTR-polyproteins, or retrotransposons of the copia-type.
	676	Sc0000306_603164_603445_13	#N/A	C.assamica	Camellia sinensis var. assamica	316493	pfam13976	gag_pre-integrs	GAG-pre-integrase domain. This domain is found associated with retroviral insertion elements and lies just upstream of the integrase region on the polyproteins.
	677	Sc0000306_603164_603445_14	#N/A	C.assamica	Camellia sinensis var. assamica	307008	pfam00665	rve	Integrase core domain. Integrase mediates integration of a DNA copy of the viral genome into the host chromosome. Integrase is composed of three domains. The amino-terminal domain is a zinc binding domain pfam02022. This domain is the central catalytic domain. The carboxyl terminal domain that is a non-specific DNA binding domain pfam00552. The catalytic domain acts as an endonuclease when two nu…
	678	Sc0000306_603164_603445_14	#N/A	C.assamica	Camellia sinensis var. assamica	316493	pfam13976	gag_pre-integrs	GAG-pre-integrase domain. This domain is found associated with retroviral insertion elements and lies just upstream of the integrase region on the polyproteins.
	679	Sc0000306_603164_603445_16	coat protein	C.assamica	Camellia sinensis var. assamica	307130	pfam00844	Gemini_coat	Geminivirus coat protein/nuclear export factor BR1 family. It has been shown that the 104 N-terminal amino acids of the maize streak virus coat protein bind DNA non- specifically. This family also includes various geminivirus movement proteins that are nuclear export factors or shuttles. One member BR1 facilitates the export of both ds and ss DNA form the nucleus.
	680	Sc0000306_609346_609627_2	putative RepA-like protein	C.assamica	Camellia sinensis var. assamica	285483	pfam08283	Gemini_AL1_M	Geminivirus Rep protein central domain. This is the cetral domain of the geminivirus Rep proteins.
	681	Sc0000306_609346_609627_4	putative RepA-like protein	C.assamica	Camellia sinensis var. assamica	279178	pfam00799	Gemini_AL1	Geminivirus Rep catalytic domain. The AL1 proteins encodes the replication initiator protein (Rep) of geminiviruses, which is a replicon-specific initiator enzyme and is an essential component of the replisome. For geminivirus Rep protein, this N-terminal region is crucial for origin recognition and DNA cleavage and nucleotidyl transfer.
	682	Sc0000306_609346_609627_5	putative Rep protein	C.assamica	Camellia sinensis var. assamica	285483	pfam08283	Gemini_AL1_M	Geminivirus Rep protein central domain. This is the cetral domain of the geminivirus Rep proteins.
	683	Sc0000306_609346_609627_9	movement protein	C.assamica	Camellia sinensis var. assamica	307131	pfam00845	Gemini_BL1	Geminivirus BL1 movement protein. Geminiviruses encode two movement proteins that are essential for systemic infection of their host but dispensable for replication and encapsidation.
	684	Sc0000306_609346_609627_13	BC1	C.assamica	Camellia sinensis var. assamica	307131	pfam00845	Gemini_BL1	Geminivirus BL1 movement protein. Geminiviruses encode two movement proteins that are essential for systemic infection of their host but dispensable for replication and encapsidation.
	685	Sc0000306_609346_609627_18	movement protein	C.assamica	Camellia sinensis var. assamica	307131	pfam00845	Gemini_BL1	Geminivirus BL1 movement protein. Geminiviruses encode two movement proteins that are essential for systemic infection of their host but dispensable for replication and encapsidation.
	686	Sc0000306_614188_613931_1	movement protein	C.assamica	Camellia sinensis var. assamica	307131	pfam00845	Gemini_BL1	Geminivirus BL1 movement protein. Geminiviruses encode two movement proteins that are essential for systemic infection of their host but dispensable for replication and encapsidation.
	687	Sc0000306_614188_613931_6	movement protein	C.assamica	Camellia sinensis var. assamica	307131	pfam00845	Gemini_BL1	Geminivirus BL1 movement protein. Geminiviruses encode two movement proteins that are essential for systemic infection of their host but dispensable for replication and encapsidation.
	688	Sc0000306_614188_613931_8	putative RepA-like protein	C.assamica	Camellia sinensis var. assamica	285483	pfam08283	Gemini_AL1_M	Geminivirus Rep protein central domain. This is the cetral domain of the geminivirus Rep proteins.
	689	Sc0000306_614188_613931_13	putative RepA-like protein	C.assamica	Camellia sinensis var. assamica	279178	pfam00799	Gemini_AL1	Geminivirus Rep catalytic domain. The AL1 proteins encodes the replication initiator protein (Rep) of geminiviruses, which is a replicon-specific initiator enzyme and is an essential component of the replisome. For geminivirus Rep protein, this N-terminal region is crucial for origin recognition and DNA cleavage and nucleotidyl transfer.
	690	Sc0000306_614188_613931_14	putative Rep protein	C.assamica	Camellia sinensis var. assamica	285483	pfam08283	Gemini_AL1_M	Geminivirus Rep protein central domain. This is the cetral domain of the geminivirus Rep proteins.
	691	Sc0000306_615135_614914_3	movement protein	C.assamica	Camellia sinensis var. assamica	307131	pfam00845	Gemini_BL1	Geminivirus BL1 movement protein. Geminiviruses encode two movement proteins that are essential for systemic infection of their host but dispensable for replication and encapsidation.
	692	Sc0000306_615135_614914_5	BC1	C.assamica	Camellia sinensis var. assamica	307131	pfam00845	Gemini_BL1	Geminivirus BL1 movement protein. Geminiviruses encode two movement proteins that are essential for systemic infection of their host but dispensable for replication and encapsidation.
	693	Sc0000306_616503_616667_8	BC1	C.assamica	Camellia sinensis var. assamica	307131	pfam00845	Gemini_BL1	Geminivirus BL1 movement protein. Geminiviruses encode two movement proteins that are essential for systemic infection of their host but dispensable for replication and encapsidation.
	694	Sc0000312_716282_715986_3	#N/A	C.assamica	Camellia sinensis var. assamica	316719	pfam14223	Retrotran_gag_2	gag-polypeptide of LTR copia-type. This family is found in Plants and fungi, and contains LTR-polyproteins, or retrotransposons of the copia-type.
	695	Sc0000312_716282_715986_5	#N/A	C.assamica	Camellia sinensis var. assamica	316719	pfam14223	Retrotran_gag_2	gag-polypeptide of LTR copia-type. This family is found in Plants and fungi, and contains LTR-polyproteins, or retrotransposons of the copia-type.
	696	Sc0000312_716282_715986_7	repA	C.assamica	Camellia sinensis var. assamica	279178	pfam00799	Gemini_AL1	Geminivirus Rep catalytic domain. The AL1 proteins encodes the replication initiator protein (Rep) of geminiviruses, which is a replicon-specific initiator enzyme and is an essential component of the replisome. For geminivirus Rep protein, this N-terminal region is crucial for origin recognition and DNA cleavage and nucleotidyl transfer.
	697	Sc0000314_699194_698916_7	putative RepA-like protein	C.assamica	Camellia sinensis var. assamica	285483	pfam08283	Gemini_AL1_M	Geminivirus Rep protein central domain. This is the cetral domain of the geminivirus Rep proteins.
	698	Sc0000319_871562_872146_3	AC2	C.assamica	Camellia sinensis var. assamica	279747	pfam01440	Gemini_AL2	Geminivirus AL2 protein. Geminiviruses are small, ssDNA-containing plant viruses. Geminiviruses contain three ORFs (designated AL1, AL2, and AL3) that overlap and are specified by multiple polycistronic mRNAs. The AL2 gene product transactivates expression of TGMV coat protein gene, and BR1 movement protein.
	699	Sc0000319_871562_872146_7	replication enhancer protein	C.assamica	Camellia sinensis var. assamica	279715	pfam01407	Gemini_AL3	Geminivirus AL3 protein. Geminiviruses are small, ssDNA-containing plant viruses. Geminiviruses contain three ORFs (designated AL1, AL2, and AL3) that overlap and are specified by multiple polycistronic mRNAs. The AL3 protein comprises approximately 0.05% of the cellular proteins and is present in the soluble and organelle fractions. AL3 may form oligomers. Immunoprecipitation of AL3 in a baculov…
	700	Sc0000319_871562_872146_11	Rep	C.assamica	Camellia sinensis var. assamica	279178	pfam00799	Gemini_AL1	Geminivirus Rep catalytic domain. The AL1 proteins encodes the replication initiator protein (Rep) of geminiviruses, which is a replicon-specific initiator enzyme and is an essential component of the replisome. For geminivirus Rep protein, this N-terminal region is crucial for origin recognition and DNA cleavage and nucleotidyl transfer.
	701	Sc0000319_871562_872146_11	Rep	C.assamica	Camellia sinensis var. assamica	285483	pfam08283	Gemini_AL1_M	Geminivirus Rep protein central domain. This is the cetral domain of the geminivirus Rep proteins.
	702	Sc0000345_509790_510260_9	coat protein	C.assamica	Camellia sinensis var. assamica	307130	pfam00844	Gemini_coat	Geminivirus coat protein/nuclear export factor BR1 family. It has been shown that the 104 N-terminal amino acids of the maize streak virus coat protein bind DNA non- specifically. This family also includes various geminivirus movement proteins that are nuclear export factors or shuttles. One member BR1 facilitates the export of both ds and ss DNA form the nucleus.
	703	Sc0000345_509790_510260_10	putative RepA-like protein	C.assamica	Camellia sinensis var. assamica	279178	pfam00799	Gemini_AL1	Geminivirus Rep catalytic domain. The AL1 proteins encodes the replication initiator protein (Rep) of geminiviruses, which is a replicon-specific initiator enzyme and is an essential component of the replisome. For geminivirus Rep protein, this N-terminal region is crucial for origin recognition and DNA cleavage and nucleotidyl transfer.
	704	Sc0000345_509790_510260_11	putative RepA-like protein	C.assamica	Camellia sinensis var. assamica	285483	pfam08283	Gemini_AL1_M	Geminivirus Rep protein central domain. This is the cetral domain of the geminivirus Rep proteins.
	705	Sc0000345_509790_510260_19	movement protein	C.assamica	Camellia sinensis var. assamica	307131	pfam00845	Gemini_BL1	Geminivirus BL1 movement protein. Geminiviruses encode two movement proteins that are essential for systemic infection of their host but dispensable for replication and encapsidation.
	706	Sc0000375_373529_373266_14	movement protein	C.assamica	Camellia sinensis var. assamica	307131	pfam00845	Gemini_BL1	Geminivirus BL1 movement protein. Geminiviruses encode two movement proteins that are essential for systemic infection of their host but dispensable for replication and encapsidation.
	707	Sc0000375_778356_778619_2	RepA protein	C.assamica	Camellia sinensis var. assamica	279178	pfam00799	Gemini_AL1	Geminivirus Rep catalytic domain. The AL1 proteins encodes the replication initiator protein (Rep) of geminiviruses, which is a replicon-specific initiator enzyme and is an essential component of the replisome. For geminivirus Rep protein, this N-terminal region is crucial for origin recognition and DNA cleavage and nucleotidyl transfer.
	708	Sc0000375_778356_778619_3	#N/A	C.assamica	Camellia sinensis var. assamica	306564	pfam00078	RVT_1	Reverse transcriptase (RNA-dependent DNA polymerase). A reverse transcriptase gene is usually indicative of a mobile element such as a retrotransposon or retrovirus. Reverse transcriptases occur in a variety of mobile elements, including retrotransposons, retroviruses, group II introns, bacterial msDNAs, hepadnaviruses, and caulimoviruses.
	709	Sc0000375_778356_778619_8	movement protein	C.assamica	Camellia sinensis var. assamica	307131	pfam00845	Gemini_BL1	Geminivirus BL1 movement protein. Geminiviruses encode two movement proteins that are essential for systemic infection of their host but dispensable for replication and encapsidation.
	710	Sc0000375_778356_778619_10	coat protein	C.assamica	Camellia sinensis var. assamica	307130	pfam00844	Gemini_coat	Geminivirus coat protein/nuclear export factor BR1 family. It has been shown that the 104 N-terminal amino acids of the maize streak virus coat protein bind DNA non- specifically. This family also includes various geminivirus movement proteins that are nuclear export factors or shuttles. One member BR1 facilitates the export of both ds and ss DNA form the nucleus.
	711	Sc0000381_452588_452860_1	#N/A	C.assamica	Camellia sinensis var. assamica	306564	pfam00078	RVT_1	Reverse transcriptase (RNA-dependent DNA polymerase). A reverse transcriptase gene is usually indicative of a mobile element such as a retrotransposon or retrovirus. Reverse transcriptases occur in a variety of mobile elements, including retrotransposons, retroviruses, group II introns, bacterial msDNAs, hepadnaviruses, and caulimoviruses.
	712	Sc0000385_229358_229173_6	#N/A	C.assamica	Camellia sinensis var. assamica	316197	pfam13650	Asp_protease_2	Aspartyl protease. This family consists of predicted aspartic proteases, typically from 180 to 230 amino acids in length, in MEROPS clan AA. This model describes the well-conserved 121-residue C-terminal region. The poorly conserved, variable length N-terminal region usually contains a predicted transmembrane helix.
	713	Sc0000385_229358_229173_10	coat protein	C.assamica	Camellia sinensis var. assamica	307130	pfam00844	Gemini_coat	Geminivirus coat protein/nuclear export factor BR1 family. It has been shown that the 104 N-terminal amino acids of the maize streak virus coat protein bind DNA non- specifically. This family also includes various geminivirus movement proteins that are nuclear export factors or shuttles. One member BR1 facilitates the export of both ds and ss DNA form the nucleus.
	714	Sc0000385_229358_229173_13	#N/A	C.assamica	Camellia sinensis var. assamica	309014	pfam03732	Retrotrans_gag	Retrotransposon gag protein. Gag or Capsid-like proteins from LTR retrotransposons. There is a central motif QGXXEXXXXXFXXLXXH that is common to Retroviridae gag-proteins, but is poorly conserved.
	715	Sc0000385_233363_233629_10	coat protein	C.assamica	Camellia sinensis var. assamica	307130	pfam00844	Gemini_coat	Geminivirus coat protein/nuclear export factor BR1 family. It has been shown that the 104 N-terminal amino acids of the maize streak virus coat protein bind DNA non- specifically. This family also includes various geminivirus movement proteins that are nuclear export factors or shuttles. One member BR1 facilitates the export of both ds and ss DNA form the nucleus.
	716	Sc0000385_553219_552767_12	replication-associated protein	C.assamica	Camellia sinensis var. assamica	279178	pfam00799	Gemini_AL1	Geminivirus Rep catalytic domain. The AL1 proteins encodes the replication initiator protein (Rep) of geminiviruses, which is a replicon-specific initiator enzyme and is an essential component of the replisome. For geminivirus Rep protein, this N-terminal region is crucial for origin recognition and DNA cleavage and nucleotidyl transfer.
	717	Sc0000385_553219_552767_12	replication-associated protein	C.assamica	Camellia sinensis var. assamica	285483	pfam08283	Gemini_AL1_M	Geminivirus Rep protein central domain. This is the cetral domain of the geminivirus Rep proteins.
	718	Sc0000394_895398_895090_7	movement protein	C.assamica	Camellia sinensis var. assamica	307131	pfam00845	Gemini_BL1	Geminivirus BL1 movement protein. Geminiviruses encode two movement proteins that are essential for systemic infection of their host but dispensable for replication and encapsidation.
	719	Sc0000394_895398_895090_8	putative RepA-like protein	C.assamica	Camellia sinensis var. assamica	279178	pfam00799	Gemini_AL1	Geminivirus Rep catalytic domain. The AL1 proteins encodes the replication initiator protein (Rep) of geminiviruses, which is a replicon-specific initiator enzyme and is an essential component of the replisome. For geminivirus Rep protein, this N-terminal region is crucial for origin recognition and DNA cleavage and nucleotidyl transfer.
	720	Sc0000394_895398_895090_14	coat protein	C.assamica	Camellia sinensis var. assamica	307130	pfam00844	Gemini_coat	Geminivirus coat protein/nuclear export factor BR1 family. It has been shown that the 104 N-terminal amino acids of the maize streak virus coat protein bind DNA non- specifically. This family also includes various geminivirus movement proteins that are nuclear export factors or shuttles. One member BR1 facilitates the export of both ds and ss DNA form the nucleus.
	721	Sc0000394_895398_895090_15	BC1	C.assamica	Camellia sinensis var. assamica	307131	pfam00845	Gemini_BL1	Geminivirus BL1 movement protein. Geminiviruses encode two movement proteins that are essential for systemic infection of their host but dispensable for replication and encapsidation.
	722	Sc0000394_895398_895090_16	putative RepA-like protein	C.assamica	Camellia sinensis var. assamica	285483	pfam08283	Gemini_AL1_M	Geminivirus Rep protein central domain. This is the cetral domain of the geminivirus Rep proteins.
	723	Sc0000394_895398_895090_16	putative RepA-like protein	C.assamica	Camellia sinensis var. assamica	279178	pfam00799	Gemini_AL1	Geminivirus Rep catalytic domain. The AL1 proteins encodes the replication initiator protein (Rep) of geminiviruses, which is a replicon-specific initiator enzyme and is an essential component of the replisome. For geminivirus Rep protein, this N-terminal region is crucial for origin recognition and DNA cleavage and nucleotidyl transfer.
	724	Sc0000394_895398_895090_18	#N/A	C.assamica	Camellia sinensis var. assamica	313997	pfam10950	Organ_specific	Organ specific protein. This eukaryotic family includes a number of plant organ-specific proteins. While their function is unknown, their predicted amino acid sequence suggests that these proteins could be exported and glycosylated.
	725	Sc0000394_895398_895090_19	movement protein	C.assamica	Camellia sinensis var. assamica	307131	pfam00845	Gemini_BL1	Geminivirus BL1 movement protein. Geminiviruses encode two movement proteins that are essential for systemic infection of their host but dispensable for replication and encapsidation.
	726	Sc0000394_895398_895090_22	cell to cell movement protein	C.assamica	Camellia sinensis var. assamica	307131	pfam00845	Gemini_BL1	Geminivirus BL1 movement protein. Geminiviruses encode two movement proteins that are essential for systemic infection of their host but dispensable for replication and encapsidation.
	727	Sc0000394_895398_895090_23	putative RepA-like protein	C.assamica	Camellia sinensis var. assamica	279178	pfam00799	Gemini_AL1	Geminivirus Rep catalytic domain. The AL1 proteins encodes the replication initiator protein (Rep) of geminiviruses, which is a replicon-specific initiator enzyme and is an essential component of the replisome. For geminivirus Rep protein, this N-terminal region is crucial for origin recognition and DNA cleavage and nucleotidyl transfer.
	728	Sc0000394_898709_899068_2	coat protein	C.assamica	Camellia sinensis var. assamica	307130	pfam00844	Gemini_coat	Geminivirus coat protein/nuclear export factor BR1 family. It has been shown that the 104 N-terminal amino acids of the maize streak virus coat protein bind DNA non- specifically. This family also includes various geminivirus movement proteins that are nuclear export factors or shuttles. One member BR1 facilitates the export of both ds and ss DNA form the nucleus.
	729	Sc0000394_898709_899068_3	BC1	C.assamica	Camellia sinensis var. assamica	307131	pfam00845	Gemini_BL1	Geminivirus BL1 movement protein. Geminiviruses encode two movement proteins that are essential for systemic infection of their host but dispensable for replication and encapsidation.
	730	Sc0000394_898709_899068_4	putative RepA-like protein	C.assamica	Camellia sinensis var. assamica	285483	pfam08283	Gemini_AL1_M	Geminivirus Rep protein central domain. This is the cetral domain of the geminivirus Rep proteins.
	731	Sc0000394_898709_899068_4	putative RepA-like protein	C.assamica	Camellia sinensis var. assamica	279178	pfam00799	Gemini_AL1	Geminivirus Rep catalytic domain. The AL1 proteins encodes the replication initiator protein (Rep) of geminiviruses, which is a replicon-specific initiator enzyme and is an essential component of the replisome. For geminivirus Rep protein, this N-terminal region is crucial for origin recognition and DNA cleavage and nucleotidyl transfer.
	732	Sc0000394_898709_899068_5	movement protein	C.assamica	Camellia sinensis var. assamica	307131	pfam00845	Gemini_BL1	Geminivirus BL1 movement protein. Geminiviruses encode two movement proteins that are essential for systemic infection of their host but dispensable for replication and encapsidation.
	733	Sc0000394_898709_899068_7	cell to cell movement protein	C.assamica	Camellia sinensis var. assamica	307131	pfam00845	Gemini_BL1	Geminivirus BL1 movement protein. Geminiviruses encode two movement proteins that are essential for systemic infection of their host but dispensable for replication and encapsidation.
	734	Sc0000394_898709_899068_8	putative RepA-like protein	C.assamica	Camellia sinensis var. assamica	279178	pfam00799	Gemini_AL1	Geminivirus Rep catalytic domain. The AL1 proteins encodes the replication initiator protein (Rep) of geminiviruses, which is a replicon-specific initiator enzyme and is an essential component of the replisome. For geminivirus Rep protein, this N-terminal region is crucial for origin recognition and DNA cleavage and nucleotidyl transfer.
	735	Sc0000394_898709_899068_12	movement protein	C.assamica	Camellia sinensis var. assamica	307131	pfam00845	Gemini_BL1	Geminivirus BL1 movement protein. Geminiviruses encode two movement proteins that are essential for systemic infection of their host but dispensable for replication and encapsidation.
	736	Sc0000394_898709_899068_13	putative RepA-like protein	C.assamica	Camellia sinensis var. assamica	279178	pfam00799	Gemini_AL1	Geminivirus Rep catalytic domain. The AL1 proteins encodes the replication initiator protein (Rep) of geminiviruses, which is a replicon-specific initiator enzyme and is an essential component of the replisome. For geminivirus Rep protein, this N-terminal region is crucial for origin recognition and DNA cleavage and nucleotidyl transfer.
	737	Sc0000394_905058_904777_5	movement protein	C.assamica	Camellia sinensis var. assamica	307131	pfam00845	Gemini_BL1	Geminivirus BL1 movement protein. Geminiviruses encode two movement proteins that are essential for systemic infection of their host but dispensable for replication and encapsidation.
	738	Sc0000394_905058_904777_7	Rep associated protein	C.assamica	Camellia sinensis var. assamica	279178	pfam00799	Gemini_AL1	Geminivirus Rep catalytic domain. The AL1 proteins encodes the replication initiator protein (Rep) of geminiviruses, which is a replicon-specific initiator enzyme and is an essential component of the replisome. For geminivirus Rep protein, this N-terminal region is crucial for origin recognition and DNA cleavage and nucleotidyl transfer.
	739	Sc0000394_906273_906521_9	movement protein	C.assamica	Camellia sinensis var. assamica	307131	pfam00845	Gemini_BL1	Geminivirus BL1 movement protein. Geminiviruses encode two movement proteins that are essential for systemic infection of their host but dispensable for replication and encapsidation.
	740	Sc0000394_906273_906521_11	Rep associated protein	C.assamica	Camellia sinensis var. assamica	279178	pfam00799	Gemini_AL1	Geminivirus Rep catalytic domain. The AL1 proteins encodes the replication initiator protein (Rep) of geminiviruses, which is a replicon-specific initiator enzyme and is an essential component of the replisome. For geminivirus Rep protein, this N-terminal region is crucial for origin recognition and DNA cleavage and nucleotidyl transfer.
	741	Sc0000403_677890_678708_3	TRAP	C.assamica	Camellia sinensis var. assamica	279747	pfam01440	Gemini_AL2	Geminivirus AL2 protein. Geminiviruses are small, ssDNA-containing plant viruses. Geminiviruses contain three ORFs (designated AL1, AL2, and AL3) that overlap and are specified by multiple polycistronic mRNAs. The AL2 gene product transactivates expression of TGMV coat protein gene, and BR1 movement protein.
	742	Sc0000403_677890_678708_5	movement protein	C.assamica	Camellia sinensis var. assamica	307131	pfam00845	Gemini_BL1	Geminivirus BL1 movement protein. Geminiviruses encode two movement proteins that are essential for systemic infection of their host but dispensable for replication and encapsidation.
	743	Sc0000403_677890_678708_7	AC3 protein	C.assamica	Camellia sinensis var. assamica	279715	pfam01407	Gemini_AL3	Geminivirus AL3 protein. Geminiviruses are small, ssDNA-containing plant viruses. Geminiviruses contain three ORFs (designated AL1, AL2, and AL3) that overlap and are specified by multiple polycistronic mRNAs. The AL3 protein comprises approximately 0.05% of the cellular proteins and is present in the soluble and organelle fractions. AL3 may form oligomers. Immunoprecipitation of AL3 in a baculov…
	744	Sc0000403_677890_678708_10	#N/A	C.assamica	Camellia sinensis var. assamica	307130	pfam00844	Gemini_coat	Geminivirus coat protein/nuclear export factor BR1 family. It has been shown that the 104 N-terminal amino acids of the maize streak virus coat protein bind DNA non- specifically. This family also includes various geminivirus movement proteins that are nuclear export factors or shuttles. One member BR1 facilitates the export of both ds and ss DNA form the nucleus.
	745	Sc0000403_677890_678708_11	replication-associated protein	C.assamica	Camellia sinensis var. assamica	279178	pfam00799	Gemini_AL1	Geminivirus Rep catalytic domain. The AL1 proteins encodes the replication initiator protein (Rep) of geminiviruses, which is a replicon-specific initiator enzyme and is an essential component of the replisome. For geminivirus Rep protein, this N-terminal region is crucial for origin recognition and DNA cleavage and nucleotidyl transfer.
	746	Sc0000403_677890_678708_12	replication associated protein C1	C.assamica	Camellia sinensis var. assamica	285483	pfam08283	Gemini_AL1_M	Geminivirus Rep protein central domain. This is the cetral domain of the geminivirus Rep proteins.
	747	Sc0000403_677890_678708_20	movement protein	C.assamica	Camellia sinensis var. assamica	307131	pfam00845	Gemini_BL1	Geminivirus BL1 movement protein. Geminiviruses encode two movement proteins that are essential for systemic infection of their host but dispensable for replication and encapsidation.
	748	Sc0000415_674827_674558_7	#N/A	C.assamica	Camellia sinensis var. assamica	311594	pfam07727	RVT_2	Reverse transcriptase (RNA-dependent DNA polymerase). A reverse transcriptase gene is usually indicative of a mobile element such as a retrotransposon or retrovirus. Reverse transcriptases occur in a variety of mobile elements, including retrotransposons, retroviruses, group II introns, bacterial msDNAs, hepadnaviruses, and caulimoviruses. This Pfam entry includes reverse transcriptases not recog…
	749	Sc0000427_624230_623949_1	BC1 protein	C.assamica	Camellia sinensis var. assamica	307131	pfam00845	Gemini_BL1	Geminivirus BL1 movement protein. Geminiviruses encode two movement proteins that are essential for systemic infection of their host but dispensable for replication and encapsidation.
	750	Sc0000427_624230_623949_3	BC1 protein	C.assamica	Camellia sinensis var. assamica	307131	pfam00845	Gemini_BL1	Geminivirus BL1 movement protein. Geminiviruses encode two movement proteins that are essential for systemic infection of their host but dispensable for replication and encapsidation.
	751	Sc0000427_624230_623949_5	#N/A	C.assamica	Camellia sinensis var. assamica	307008	pfam00665	rve	Integrase core domain. Integrase mediates integration of a DNA copy of the viral genome into the host chromosome. Integrase is composed of three domains. The amino-terminal domain is a zinc binding domain pfam02022. This domain is the central catalytic domain. The carboxyl terminal domain that is a non-specific DNA binding domain pfam00552. The catalytic domain acts as an endonuclease when two nu…
	752	Sc0000427_624230_623949_5	#N/A	C.assamica	Camellia sinensis var. assamica	316493	pfam13976	gag_pre-integrs	GAG-pre-integrase domain. This domain is found associated with retroviral insertion elements and lies just upstream of the integrase region on the polyproteins.
	753	Sc0000427_624230_623949_5	#N/A	C.assamica	Camellia sinensis var. assamica	316719	pfam14223	Retrotran_gag_2	gag-polypeptide of LTR copia-type. This family is found in Plants and fungi, and contains LTR-polyproteins, or retrotransposons of the copia-type.
	754	Sc0000427_624230_623949_7	coat protein	C.assamica	Camellia sinensis var. assamica	307130	pfam00844	Gemini_coat	Geminivirus coat protein/nuclear export factor BR1 family. It has been shown that the 104 N-terminal amino acids of the maize streak virus coat protein bind DNA non- specifically. This family also includes various geminivirus movement proteins that are nuclear export factors or shuttles. One member BR1 facilitates the export of both ds and ss DNA form the nucleus.
	755	Sc0000427_624634_624987_7	coat protein	C.assamica	Camellia sinensis var. assamica	307130	pfam00844	Gemini_coat	Geminivirus coat protein/nuclear export factor BR1 family. It has been shown that the 104 N-terminal amino acids of the maize streak virus coat protein bind DNA non- specifically. This family also includes various geminivirus movement proteins that are nuclear export factors or shuttles. One member BR1 facilitates the export of both ds and ss DNA form the nucleus.
	756	Sc0000427_624634_624987_10	BC1 protein	C.assamica	Camellia sinensis var. assamica	307131	pfam00845	Gemini_BL1	Geminivirus BL1 movement protein. Geminiviruses encode two movement proteins that are essential for systemic infection of their host but dispensable for replication and encapsidation.
	757	Sc0000427_624634_624987_12	BC1 protein	C.assamica	Camellia sinensis var. assamica	307131	pfam00845	Gemini_BL1	Geminivirus BL1 movement protein. Geminiviruses encode two movement proteins that are essential for systemic infection of their host but dispensable for replication and encapsidation.
	758	Sc0000427_624634_624987_14	#N/A	C.assamica	Camellia sinensis var. assamica	316719	pfam14223	Retrotran_gag_2	gag-polypeptide of LTR copia-type. This family is found in Plants and fungi, and contains LTR-polyproteins, or retrotransposons of the copia-type.
	759	Sc0000427_627255_627608_3	putative RepA-like protein	C.assamica	Camellia sinensis var. assamica	279178	pfam00799	Gemini_AL1	Geminivirus Rep catalytic domain. The AL1 proteins encodes the replication initiator protein (Rep) of geminiviruses, which is a replicon-specific initiator enzyme and is an essential component of the replisome. For geminivirus Rep protein, this N-terminal region is crucial for origin recognition and DNA cleavage and nucleotidyl transfer.
	760	Sc0000427_627255_627608_9	BC1 protein	C.assamica	Camellia sinensis var. assamica	307131	pfam00845	Gemini_BL1	Geminivirus BL1 movement protein. Geminiviruses encode two movement proteins that are essential for systemic infection of their host but dispensable for replication and encapsidation.
	761	Sc0000427_627255_627608_11	BC1 protein	C.assamica	Camellia sinensis var. assamica	307131	pfam00845	Gemini_BL1	Geminivirus BL1 movement protein. Geminiviruses encode two movement proteins that are essential for systemic infection of their host but dispensable for replication and encapsidation.
	762	Sc0000427_627255_627608_14	coat protein	C.assamica	Camellia sinensis var. assamica	307130	pfam00844	Gemini_coat	Geminivirus coat protein/nuclear export factor BR1 family. It has been shown that the 104 N-terminal amino acids of the maize streak virus coat protein bind DNA non- specifically. This family also includes various geminivirus movement proteins that are nuclear export factors or shuttles. One member BR1 facilitates the export of both ds and ss DNA form the nucleus.
	763	Sc0000427_630127_630513_7	putative RepA-like protein	C.assamica	Camellia sinensis var. assamica	279178	pfam00799	Gemini_AL1	Geminivirus Rep catalytic domain. The AL1 proteins encodes the replication initiator protein (Rep) of geminiviruses, which is a replicon-specific initiator enzyme and is an essential component of the replisome. For geminivirus Rep protein, this N-terminal region is crucial for origin recognition and DNA cleavage and nucleotidyl transfer.
	764	Sc0000427_630127_630513_12	coat protein	C.assamica	Camellia sinensis var. assamica	307130	pfam00844	Gemini_coat	Geminivirus coat protein/nuclear export factor BR1 family. It has been shown that the 104 N-terminal amino acids of the maize streak virus coat protein bind DNA non- specifically. This family also includes various geminivirus movement proteins that are nuclear export factors or shuttles. One member BR1 facilitates the export of both ds and ss DNA form the nucleus.
	765	Sc0000427_630127_630513_14	BC1 protein	C.assamica	Camellia sinensis var. assamica	307131	pfam00845	Gemini_BL1	Geminivirus BL1 movement protein. Geminiviruses encode two movement proteins that are essential for systemic infection of their host but dispensable for replication and encapsidation.
	766	Sc0000427_630127_630513_16	BC1 protein	C.assamica	Camellia sinensis var. assamica	307131	pfam00845	Gemini_BL1	Geminivirus BL1 movement protein. Geminiviruses encode two movement proteins that are essential for systemic infection of their host but dispensable for replication and encapsidation.
	767	Sc0000431_691873_692088_3	BC1 protein	C.assamica	Camellia sinensis var. assamica	307131	pfam00845	Gemini_BL1	Geminivirus BL1 movement protein. Geminiviruses encode two movement proteins that are essential for systemic infection of their host but dispensable for replication and encapsidation.
	768	Sc0000431_691873_692088_5	coat protein	C.assamica	Camellia sinensis var. assamica	307130	pfam00844	Gemini_coat	Geminivirus coat protein/nuclear export factor BR1 family. It has been shown that the 104 N-terminal amino acids of the maize streak virus coat protein bind DNA non- specifically. This family also includes various geminivirus movement proteins that are nuclear export factors or shuttles. One member BR1 facilitates the export of both ds and ss DNA form the nucleus.
	769	Sc0000431_691873_692088_6	movement protein	C.assamica	Camellia sinensis var. assamica	307131	pfam00845	Gemini_BL1	Geminivirus BL1 movement protein. Geminiviruses encode two movement proteins that are essential for systemic infection of their host but dispensable for replication and encapsidation.
	770	Sc0000431_691873_692088_13	RepA protein	C.assamica	Camellia sinensis var. assamica	285483	pfam08283	Gemini_AL1_M	Geminivirus Rep protein central domain. This is the cetral domain of the geminivirus Rep proteins.
	771	Sc0000431_691873_692088_14	BC1	C.assamica	Camellia sinensis var. assamica	307131	pfam00845	Gemini_BL1	Geminivirus BL1 movement protein. Geminiviruses encode two movement proteins that are essential for systemic infection of their host but dispensable for replication and encapsidation.
	772	Sc0000431_691873_692088_19	capsid protein	C.assamica	Camellia sinensis var. assamica	307130	pfam00844	Gemini_coat	Geminivirus coat protein/nuclear export factor BR1 family. It has been shown that the 104 N-terminal amino acids of the maize streak virus coat protein bind DNA non- specifically. This family also includes various geminivirus movement proteins that are nuclear export factors or shuttles. One member BR1 facilitates the export of both ds and ss DNA form the nucleus.
	773	Sc0000431_694241_694197_2	BC1	C.assamica	Camellia sinensis var. assamica	307131	pfam00845	Gemini_BL1	Geminivirus BL1 movement protein. Geminiviruses encode two movement proteins that are essential for systemic infection of their host but dispensable for replication and encapsidation.
	774	Sc0000431_694241_694197_6	capsid protein	C.assamica	Camellia sinensis var. assamica	307130	pfam00844	Gemini_coat	Geminivirus coat protein/nuclear export factor BR1 family. It has been shown that the 104 N-terminal amino acids of the maize streak virus coat protein bind DNA non- specifically. This family also includes various geminivirus movement proteins that are nuclear export factors or shuttles. One member BR1 facilitates the export of both ds and ss DNA form the nucleus.
	775	Sc0000431_694241_694197_12	RepA protein	C.assamica	Camellia sinensis var. assamica	285483	pfam08283	Gemini_AL1_M	Geminivirus Rep protein central domain. This is the cetral domain of the geminivirus Rep proteins.
	776	Sc0000431_694241_694197_14	BC1 protein	C.assamica	Camellia sinensis var. assamica	307131	pfam00845	Gemini_BL1	Geminivirus BL1 movement protein. Geminiviruses encode two movement proteins that are essential for systemic infection of their host but dispensable for replication and encapsidation.
	777	Sc0000431_694241_694197_16	coat protein	C.assamica	Camellia sinensis var. assamica	307130	pfam00844	Gemini_coat	Geminivirus coat protein/nuclear export factor BR1 family. It has been shown that the 104 N-terminal amino acids of the maize streak virus coat protein bind DNA non- specifically. This family also includes various geminivirus movement proteins that are nuclear export factors or shuttles. One member BR1 facilitates the export of both ds and ss DNA form the nucleus.
	778	Sc0000431_694241_694197_17	movement protein	C.assamica	Camellia sinensis var. assamica	307131	pfam00845	Gemini_BL1	Geminivirus BL1 movement protein. Geminiviruses encode two movement proteins that are essential for systemic infection of their host but dispensable for replication and encapsidation.
	779	Sc0000431_696775_697149_2	coat protein	C.assamica	Camellia sinensis var. assamica	307130	pfam00844	Gemini_coat	Geminivirus coat protein/nuclear export factor BR1 family. It has been shown that the 104 N-terminal amino acids of the maize streak virus coat protein bind DNA non- specifically. This family also includes various geminivirus movement proteins that are nuclear export factors or shuttles. One member BR1 facilitates the export of both ds and ss DNA form the nucleus.
	780	Sc0000431_696775_697149_3	movement protein	C.assamica	Camellia sinensis var. assamica	307131	pfam00845	Gemini_BL1	Geminivirus BL1 movement protein. Geminiviruses encode two movement proteins that are essential for systemic infection of their host but dispensable for replication and encapsidation.
	781	Sc0000431_696775_697149_10	RepA protein	C.assamica	Camellia sinensis var. assamica	285483	pfam08283	Gemini_AL1_M	Geminivirus Rep protein central domain. This is the cetral domain of the geminivirus Rep proteins.
	782	Sc0000431_696775_697149_14	BC1	C.assamica	Camellia sinensis var. assamica	307131	pfam00845	Gemini_BL1	Geminivirus BL1 movement protein. Geminiviruses encode two movement proteins that are essential for systemic infection of their host but dispensable for replication and encapsidation.
	783	Sc0000431_696775_697149_18	capsid protein	C.assamica	Camellia sinensis var. assamica	307130	pfam00844	Gemini_coat	Geminivirus coat protein/nuclear export factor BR1 family. It has been shown that the 104 N-terminal amino acids of the maize streak virus coat protein bind DNA non- specifically. This family also includes various geminivirus movement proteins that are nuclear export factors or shuttles. One member BR1 facilitates the export of both ds and ss DNA form the nucleus.
	784	Sc0000432_517843_517373_8	putative RepA-like protein	C.assamica	Camellia sinensis var. assamica	279178	pfam00799	Gemini_AL1	Geminivirus Rep catalytic domain. The AL1 proteins encodes the replication initiator protein (Rep) of geminiviruses, which is a replicon-specific initiator enzyme and is an essential component of the replisome. For geminivirus Rep protein, this N-terminal region is crucial for origin recognition and DNA cleavage and nucleotidyl transfer.
	785	Sc0000432_517843_517373_8	putative RepA-like protein	C.assamica	Camellia sinensis var. assamica	285483	pfam08283	Gemini_AL1_M	Geminivirus Rep protein central domain. This is the cetral domain of the geminivirus Rep proteins.
	786	Sc0000432_517843_517373_18	putative RepA-like protein	C.assamica	Camellia sinensis var. assamica	279178	pfam00799	Gemini_AL1	Geminivirus Rep catalytic domain. The AL1 proteins encodes the replication initiator protein (Rep) of geminiviruses, which is a replicon-specific initiator enzyme and is an essential component of the replisome. For geminivirus Rep protein, this N-terminal region is crucial for origin recognition and DNA cleavage and nucleotidyl transfer.
	787	Sc0000437_422705_423199_1	putative RepA-like protein	C.assamica	Camellia sinensis var. assamica	279178	pfam00799	Gemini_AL1	Geminivirus Rep catalytic domain. The AL1 proteins encodes the replication initiator protein (Rep) of geminiviruses, which is a replicon-specific initiator enzyme and is an essential component of the replisome. For geminivirus Rep protein, this N-terminal region is crucial for origin recognition and DNA cleavage and nucleotidyl transfer.
	788	Sc0000437_422705_423199_16	coat protein	C.assamica	Camellia sinensis var. assamica	307130	pfam00844	Gemini_coat	Geminivirus coat protein/nuclear export factor BR1 family. It has been shown that the 104 N-terminal amino acids of the maize streak virus coat protein bind DNA non- specifically. This family also includes various geminivirus movement proteins that are nuclear export factors or shuttles. One member BR1 facilitates the export of both ds and ss DNA form the nucleus.
	789	Sc0000441_393091_393450_10	putative RepA-like protein	C.assamica	Camellia sinensis var. assamica	279178	pfam00799	Gemini_AL1	Geminivirus Rep catalytic domain. The AL1 proteins encodes the replication initiator protein (Rep) of geminiviruses, which is a replicon-specific initiator enzyme and is an essential component of the replisome. For geminivirus Rep protein, this N-terminal region is crucial for origin recognition and DNA cleavage and nucleotidyl transfer.
	790	Sc0000441_393091_393450_11	#N/A	C.assamica	Camellia sinensis var. assamica	306564	pfam00078	RVT_1	Reverse transcriptase (RNA-dependent DNA polymerase). A reverse transcriptase gene is usually indicative of a mobile element such as a retrotransposon or retrovirus. Reverse transcriptases occur in a variety of mobile elements, including retrotransposons, retroviruses, group II introns, bacterial msDNAs, hepadnaviruses, and caulimoviruses.
	791	Sc0000441_393091_393450_11	#N/A	C.assamica	Camellia sinensis var. assamica	306563	pfam00077	RVP	Retroviral aspartyl protease. Single domain aspartyl proteases from retroviruses, retrotransposons, and badnaviruses (plant dsDNA viruses). These proteases are generally part of a larger polyprotein; usually pol, more rarely gag. Retroviral proteases appear to be homologous to a single domain of the two-domain eukaryotic aspartyl proteases such as pepsins, cathepsins, and renins (pfam00026).
	792	Sc0000441_393091_393450_12	#N/A	C.assamica	Camellia sinensis var. assamica	306564	pfam00078	RVT_1	Reverse transcriptase (RNA-dependent DNA polymerase). A reverse transcriptase gene is usually indicative of a mobile element such as a retrotransposon or retrovirus. Reverse transcriptases occur in a variety of mobile elements, including retrotransposons, retroviruses, group II introns, bacterial msDNAs, hepadnaviruses, and caulimoviruses.
	793	Sc0000441_393091_393450_17	movement protein	C.assamica	Camellia sinensis var. assamica	307131	pfam00845	Gemini_BL1	Geminivirus BL1 movement protein. Geminiviruses encode two movement proteins that are essential for systemic infection of their host but dispensable for replication and encapsidation.
	794	Sc0000441_393091_393450_18	coat protein	C.assamica	Camellia sinensis var. assamica	307130	pfam00844	Gemini_coat	Geminivirus coat protein/nuclear export factor BR1 family. It has been shown that the 104 N-terminal amino acids of the maize streak virus coat protein bind DNA non- specifically. This family also includes various geminivirus movement proteins that are nuclear export factors or shuttles. One member BR1 facilitates the export of both ds and ss DNA form the nucleus.
	795	Sc0000441_393091_393450_20	#N/A	C.assamica	Camellia sinensis var. assamica	310539	pfam06017	Myosin_TH1	Unconventional myosin tail, actin- and lipid-binding. Unconventional myosins, ie those that are not found in muscle, have the common, classical-type head domain, sometimes a neck with the IQ calmodulin-binding motifs, and then non-standard tails. These tails determine the subcellular localization of the unconventional myosins and also help determine their individual functions. The family carries …
	796	Sc0000462_842882_843091_4	rep protein	C.assamica	Camellia sinensis var. assamica	279178	pfam00799	Gemini_AL1	Geminivirus Rep catalytic domain. The AL1 proteins encodes the replication initiator protein (Rep) of geminiviruses, which is a replicon-specific initiator enzyme and is an essential component of the replisome. For geminivirus Rep protein, this N-terminal region is crucial for origin recognition and DNA cleavage and nucleotidyl transfer.
	797	Sc0000462_842882_843091_11	movement protein	C.assamica	Camellia sinensis var. assamica	307131	pfam00845	Gemini_BL1	Geminivirus BL1 movement protein. Geminiviruses encode two movement proteins that are essential for systemic infection of their host but dispensable for replication and encapsidation.
	798	Sc0000462_842882_843091_14	putative RepA-like protein	C.assamica	Camellia sinensis var. assamica	285483	pfam08283	Gemini_AL1_M	Geminivirus Rep protein central domain. This is the cetral domain of the geminivirus Rep proteins.
	799	Sc0000462_842882_843091_15	BC1	C.assamica	Camellia sinensis var. assamica	307131	pfam00845	Gemini_BL1	Geminivirus BL1 movement protein. Geminiviruses encode two movement proteins that are essential for systemic infection of their host but dispensable for replication and encapsidation.
	800	Sc0000462_842882_843091_18	movement protein	C.assamica	Camellia sinensis var. assamica	307131	pfam00845	Gemini_BL1	Geminivirus BL1 movement protein. Geminiviruses encode two movement proteins that are essential for systemic infection of their host but dispensable for replication and encapsidation.
	801	Sc0000462_843641_844024_3	rep protein	C.assamica	Camellia sinensis var. assamica	279178	pfam00799	Gemini_AL1	Geminivirus Rep catalytic domain. The AL1 proteins encodes the replication initiator protein (Rep) of geminiviruses, which is a replicon-specific initiator enzyme and is an essential component of the replisome. For geminivirus Rep protein, this N-terminal region is crucial for origin recognition and DNA cleavage and nucleotidyl transfer.
	802	Sc0000462_843641_844024_10	movement protein	C.assamica	Camellia sinensis var. assamica	307131	pfam00845	Gemini_BL1	Geminivirus BL1 movement protein. Geminiviruses encode two movement proteins that are essential for systemic infection of their host but dispensable for replication and encapsidation.
	803	Sc0000462_843641_844024_13	putative RepA-like protein	C.assamica	Camellia sinensis var. assamica	285483	pfam08283	Gemini_AL1_M	Geminivirus Rep protein central domain. This is the cetral domain of the geminivirus Rep proteins.
	804	Sc0000462_843641_844024_14	BC1	C.assamica	Camellia sinensis var. assamica	307131	pfam00845	Gemini_BL1	Geminivirus BL1 movement protein. Geminiviruses encode two movement proteins that are essential for systemic infection of their host but dispensable for replication and encapsidation.
	805	Sc0000462_843641_844024_17	movement protein	C.assamica	Camellia sinensis var. assamica	307131	pfam00845	Gemini_BL1	Geminivirus BL1 movement protein. Geminiviruses encode two movement proteins that are essential for systemic infection of their host but dispensable for replication and encapsidation.
	806	Sc0000462_846929_847309_6	movement protein	C.assamica	Camellia sinensis var. assamica	307131	pfam00845	Gemini_BL1	Geminivirus BL1 movement protein. Geminiviruses encode two movement proteins that are essential for systemic infection of their host but dispensable for replication and encapsidation.
	807	Sc0000462_846929_847309_9	putative RepA-like protein	C.assamica	Camellia sinensis var. assamica	285483	pfam08283	Gemini_AL1_M	Geminivirus Rep protein central domain. This is the cetral domain of the geminivirus Rep proteins.
	808	Sc0000462_846929_847309_12	rep protein	C.assamica	Camellia sinensis var. assamica	279178	pfam00799	Gemini_AL1	Geminivirus Rep catalytic domain. The AL1 proteins encodes the replication initiator protein (Rep) of geminiviruses, which is a replicon-specific initiator enzyme and is an essential component of the replisome. For geminivirus Rep protein, this N-terminal region is crucial for origin recognition and DNA cleavage and nucleotidyl transfer.
	809	Sc0000462_846929_847309_15	BC1	C.assamica	Camellia sinensis var. assamica	307131	pfam00845	Gemini_BL1	Geminivirus BL1 movement protein. Geminiviruses encode two movement proteins that are essential for systemic infection of their host but dispensable for replication and encapsidation.
	810	Sc0000462_846929_847309_19	movement protein	C.assamica	Camellia sinensis var. assamica	307131	pfam00845	Gemini_BL1	Geminivirus BL1 movement protein. Geminiviruses encode two movement proteins that are essential for systemic infection of their host but dispensable for replication and encapsidation.
	811	Sc0000467_822303_822662_7	RepA protein	C.assamica	Camellia sinensis var. assamica	279178	pfam00799	Gemini_AL1	Geminivirus Rep catalytic domain. The AL1 proteins encodes the replication initiator protein (Rep) of geminiviruses, which is a replicon-specific initiator enzyme and is an essential component of the replisome. For geminivirus Rep protein, this N-terminal region is crucial for origin recognition and DNA cleavage and nucleotidyl transfer.
	812	Sc0000467_822303_822662_18	#N/A	C.assamica	Camellia sinensis var. assamica	306815	pfam00385	Chromo	Chromo (CHRromatin Organisation MOdifier) domain.
	813	Sc0000467_823242_823066_13	RepA protein	C.assamica	Camellia sinensis var. assamica	279178	pfam00799	Gemini_AL1	Geminivirus Rep catalytic domain. The AL1 proteins encodes the replication initiator protein (Rep) of geminiviruses, which is a replicon-specific initiator enzyme and is an essential component of the replisome. For geminivirus Rep protein, this N-terminal region is crucial for origin recognition and DNA cleavage and nucleotidyl transfer.
	814	Sc0000470_597982_598092_3	replication associated protein	C.assamica	Camellia sinensis var. assamica	285483	pfam08283	Gemini_AL1_M	Geminivirus Rep protein central domain. This is the cetral domain of the geminivirus Rep proteins.
	815	Sc0000470_597982_598092_6	AC1	C.assamica	Camellia sinensis var. assamica	279178	pfam00799	Gemini_AL1	Geminivirus Rep catalytic domain. The AL1 proteins encodes the replication initiator protein (Rep) of geminiviruses, which is a replicon-specific initiator enzyme and is an essential component of the replisome. For geminivirus Rep protein, this N-terminal region is crucial for origin recognition and DNA cleavage and nucleotidyl transfer.
	816	Sc0000470_597982_598092_11	#N/A	C.assamica	Camellia sinensis var. assamica	306564	pfam00078	RVT_1	Reverse transcriptase (RNA-dependent DNA polymerase). A reverse transcriptase gene is usually indicative of a mobile element such as a retrotransposon or retrovirus. Reverse transcriptases occur in a variety of mobile elements, including retrotransposons, retroviruses, group II introns, bacterial msDNAs, hepadnaviruses, and caulimoviruses.
	817	Sc0000470_636020_636604_7	replication-associated protein	C.assamica	Camellia sinensis var. assamica	279178	pfam00799	Gemini_AL1	Geminivirus Rep catalytic domain. The AL1 proteins encodes the replication initiator protein (Rep) of geminiviruses, which is a replicon-specific initiator enzyme and is an essential component of the replisome. For geminivirus Rep protein, this N-terminal region is crucial for origin recognition and DNA cleavage and nucleotidyl transfer.
	818	Sc0000470_636020_636604_7	replication-associated protein	C.assamica	Camellia sinensis var. assamica	285483	pfam08283	Gemini_AL1_M	Geminivirus Rep protein central domain. This is the cetral domain of the geminivirus Rep proteins.
	819	Sc0000470_636020_636604_9	#N/A	C.assamica	Camellia sinensis var. assamica	307008	pfam00665	rve	Integrase core domain. Integrase mediates integration of a DNA copy of the viral genome into the host chromosome. Integrase is composed of three domains. The amino-terminal domain is a zinc binding domain pfam02022. This domain is the central catalytic domain. The carboxyl terminal domain that is a non-specific DNA binding domain pfam00552. The catalytic domain acts as an endonuclease when two nu…
	820	Sc0000470_636020_636604_11	#N/A	C.assamica	Camellia sinensis var. assamica	306564	pfam00078	RVT_1	Reverse transcriptase (RNA-dependent DNA polymerase). A reverse transcriptase gene is usually indicative of a mobile element such as a retrotransposon or retrovirus. Reverse transcriptases occur in a variety of mobile elements, including retrotransposons, retroviruses, group II introns, bacterial msDNAs, hepadnaviruses, and caulimoviruses.
	821	Sc0000470_636020_636604_12	#N/A	C.assamica	Camellia sinensis var. assamica	306564	pfam00078	RVT_1	Reverse transcriptase (RNA-dependent DNA polymerase). A reverse transcriptase gene is usually indicative of a mobile element such as a retrotransposon or retrovirus. Reverse transcriptases occur in a variety of mobile elements, including retrotransposons, retroviruses, group II introns, bacterial msDNAs, hepadnaviruses, and caulimoviruses.
	822	Sc0000473_503941_504222_7	putative RepA-like protein	C.assamica	Camellia sinensis var. assamica	285483	pfam08283	Gemini_AL1_M	Geminivirus Rep protein central domain. This is the cetral domain of the geminivirus Rep proteins.
	823	Sc0000473_503941_504222_11	coat protein	C.assamica	Camellia sinensis var. assamica	307130	pfam00844	Gemini_coat	Geminivirus coat protein/nuclear export factor BR1 family. It has been shown that the 104 N-terminal amino acids of the maize streak virus coat protein bind DNA non- specifically. This family also includes various geminivirus movement proteins that are nuclear export factors or shuttles. One member BR1 facilitates the export of both ds and ss DNA form the nucleus.
	824	Sc0000473_503941_504222_13	coat protein	C.assamica	Camellia sinensis var. assamica	307130	pfam00844	Gemini_coat	Geminivirus coat protein/nuclear export factor BR1 family. It has been shown that the 104 N-terminal amino acids of the maize streak virus coat protein bind DNA non- specifically. This family also includes various geminivirus movement proteins that are nuclear export factors or shuttles. One member BR1 facilitates the export of both ds and ss DNA form the nucleus.
	825	Sc0000473_507576_507857_2	putative RepA-like protein	C.assamica	Camellia sinensis var. assamica	285483	pfam08283	Gemini_AL1_M	Geminivirus Rep protein central domain. This is the cetral domain of the geminivirus Rep proteins.
	826	Sc0000473_507576_507857_5	coat protein	C.assamica	Camellia sinensis var. assamica	307130	pfam00844	Gemini_coat	Geminivirus coat protein/nuclear export factor BR1 family. It has been shown that the 104 N-terminal amino acids of the maize streak virus coat protein bind DNA non- specifically. This family also includes various geminivirus movement proteins that are nuclear export factors or shuttles. One member BR1 facilitates the export of both ds and ss DNA form the nucleus.
	827	Sc0000473_507576_507857_6	coat protein	C.assamica	Camellia sinensis var. assamica	307130	pfam00844	Gemini_coat	Geminivirus coat protein/nuclear export factor BR1 family. It has been shown that the 104 N-terminal amino acids of the maize streak virus coat protein bind DNA non- specifically. This family also includes various geminivirus movement proteins that are nuclear export factors or shuttles. One member BR1 facilitates the export of both ds and ss DNA form the nucleus.
	828	Sc0000503_44655_45026_8	#N/A	C.assamica	Camellia sinensis var. assamica	307008	pfam00665	rve	Integrase core domain. Integrase mediates integration of a DNA copy of the viral genome into the host chromosome. Integrase is composed of three domains. The amino-terminal domain is a zinc binding domain pfam02022. This domain is the central catalytic domain. The carboxyl terminal domain that is a non-specific DNA binding domain pfam00552. The catalytic domain acts as an endonuclease when two nu…
	829	Sc0000503_44655_45026_15	#N/A	C.assamica	Camellia sinensis var. assamica	313476	pfam10250	O-FucT	GDP-fucose protein O-fucosyltransferase. This is a family of conserved proteins representing the enzyme responsible for adding O-fucose to EGF (epidermal growth factor-like) repeats. Six highly conserved cysteines are present in O-FucT-1 as well as a DXD-like motif (ERD), conserved in mammals, Drosophila, and C. elegans. Both features are characteristic of several glycosyltransferase families. Th…
	830	Sc0000503_44655_45026_27	#N/A	C.assamica	Camellia sinensis var. assamica	306636	pfam00162	PGK	Phosphoglycerate kinase.
	831	Sc0000509_344998_344600_6	#N/A	C.assamica	Camellia sinensis var. assamica	306564	pfam00078	RVT_1	Reverse transcriptase (RNA-dependent DNA polymerase). A reverse transcriptase gene is usually indicative of a mobile element such as a retrotransposon or retrovirus. Reverse transcriptases occur in a variety of mobile elements, including retrotransposons, retroviruses, group II introns, bacterial msDNAs, hepadnaviruses, and caulimoviruses.
	832	Sc0000515_507971_507636_8	putative RepA-like protein	C.assamica	Camellia sinensis var. assamica	279178	pfam00799	Gemini_AL1	Geminivirus Rep catalytic domain. The AL1 proteins encodes the replication initiator protein (Rep) of geminiviruses, which is a replicon-specific initiator enzyme and is an essential component of the replisome. For geminivirus Rep protein, this N-terminal region is crucial for origin recognition and DNA cleavage and nucleotidyl transfer.
	833	Sc0000516_403834_403469_9	replication associated protein	C.assamica	Camellia sinensis var. assamica	279178	pfam00799	Gemini_AL1	Geminivirus Rep catalytic domain. The AL1 proteins encodes the replication initiator protein (Rep) of geminiviruses, which is a replicon-specific initiator enzyme and is an essential component of the replisome. For geminivirus Rep protein, this N-terminal region is crucial for origin recognition and DNA cleavage and nucleotidyl transfer.
	834	Sc0000516_403834_403469_15	coat protein	C.assamica	Camellia sinensis var. assamica	307130	pfam00844	Gemini_coat	Geminivirus coat protein/nuclear export factor BR1 family. It has been shown that the 104 N-terminal amino acids of the maize streak virus coat protein bind DNA non- specifically. This family also includes various geminivirus movement proteins that are nuclear export factors or shuttles. One member BR1 facilitates the export of both ds and ss DNA form the nucleus.
	835	Sc0000516_403834_403469_17	BC1	C.assamica	Camellia sinensis var. assamica	307131	pfam00845	Gemini_BL1	Geminivirus BL1 movement protein. Geminiviruses encode two movement proteins that are essential for systemic infection of their host but dispensable for replication and encapsidation.
	836	Sc0000516_423638_423273_11	replication associated protein	C.assamica	Camellia sinensis var. assamica	279178	pfam00799	Gemini_AL1	Geminivirus Rep catalytic domain. The AL1 proteins encodes the replication initiator protein (Rep) of geminiviruses, which is a replicon-specific initiator enzyme and is an essential component of the replisome. For geminivirus Rep protein, this N-terminal region is crucial for origin recognition and DNA cleavage and nucleotidyl transfer.
	837	Sc0000516_423638_423273_14	coat protein	C.assamica	Camellia sinensis var. assamica	307130	pfam00844	Gemini_coat	Geminivirus coat protein/nuclear export factor BR1 family. It has been shown that the 104 N-terminal amino acids of the maize streak virus coat protein bind DNA non- specifically. This family also includes various geminivirus movement proteins that are nuclear export factors or shuttles. One member BR1 facilitates the export of both ds and ss DNA form the nucleus.
	838	Sc0000516_783677_783952_8	putative RepA-like protein	C.assamica	Camellia sinensis var. assamica	279178	pfam00799	Gemini_AL1	Geminivirus Rep catalytic domain. The AL1 proteins encodes the replication initiator protein (Rep) of geminiviruses, which is a replicon-specific initiator enzyme and is an essential component of the replisome. For geminivirus Rep protein, this N-terminal region is crucial for origin recognition and DNA cleavage and nucleotidyl transfer.
	839	Sc0000516_783677_783952_11	movement protein	C.assamica	Camellia sinensis var. assamica	307131	pfam00845	Gemini_BL1	Geminivirus BL1 movement protein. Geminiviruses encode two movement proteins that are essential for systemic infection of their host but dispensable for replication and encapsidation.
	840	Sc0000521_360860_360447_5	BC1 protein	C.assamica	Camellia sinensis var. assamica	307131	pfam00845	Gemini_BL1	Geminivirus BL1 movement protein. Geminiviruses encode two movement proteins that are essential for systemic infection of their host but dispensable for replication and encapsidation.
	841	Sc0000521_360860_360447_11	putative RepA-like protein	C.assamica	Camellia sinensis var. assamica	279178	pfam00799	Gemini_AL1	Geminivirus Rep catalytic domain. The AL1 proteins encodes the replication initiator protein (Rep) of geminiviruses, which is a replicon-specific initiator enzyme and is an essential component of the replisome. For geminivirus Rep protein, this N-terminal region is crucial for origin recognition and DNA cleavage and nucleotidyl transfer.
	842	Sc0000529_4980_5357_11	putative RepA-like protein	C.assamica	Camellia sinensis var. assamica	279178	pfam00799	Gemini_AL1	Geminivirus Rep catalytic domain. The AL1 proteins encodes the replication initiator protein (Rep) of geminiviruses, which is a replicon-specific initiator enzyme and is an essential component of the replisome. For geminivirus Rep protein, this N-terminal region is crucial for origin recognition and DNA cleavage and nucleotidyl transfer.
	843	Sc0000533_592059_592418_10	putative RepA-like protein	C.assamica	Camellia sinensis var. assamica	279178	pfam00799	Gemini_AL1	Geminivirus Rep catalytic domain. The AL1 proteins encodes the replication initiator protein (Rep) of geminiviruses, which is a replicon-specific initiator enzyme and is an essential component of the replisome. For geminivirus Rep protein, this N-terminal region is crucial for origin recognition and DNA cleavage and nucleotidyl transfer.
	844	Sc0000533_592059_592418_10	putative RepA-like protein	C.assamica	Camellia sinensis var. assamica	285483	pfam08283	Gemini_AL1_M	Geminivirus Rep protein central domain. This is the cetral domain of the geminivirus Rep proteins.
	845	Sc0000533_592059_592418_12	#N/A	C.assamica	Camellia sinensis var. assamica	309310	pfam04130	Spc97_Spc98	Spc97 / Spc98 family. The spindle pole body (SPB) functions as the microtubule-organising centre in yeast. Members of this family are spindle pole body (SBP) components such as Spc97 and Spc98 that form a complex with gamma-tubulin. This family of proteins includes the grip motif 1 and grip moti 2. Members of this family all form components of the gamma-tubulin complex, GCP.
	846	Sc0000533_592059_592418_15	#N/A	C.assamica	Camellia sinensis var. assamica	306708	pfam00249	Myb_DNA-binding	Myb-like DNA-binding domain. This family contains the DNA binding domains from Myb proteins, as well as the SANT domain family.
	847	Sc0000537_261729_261971_1	#N/A	C.assamica	Camellia sinensis var. assamica	307008	pfam00665	rve	Integrase core domain. Integrase mediates integration of a DNA copy of the viral genome into the host chromosome. Integrase is composed of three domains. The amino-terminal domain is a zinc binding domain pfam02022. This domain is the central catalytic domain. The carboxyl terminal domain that is a non-specific DNA binding domain pfam00552. The catalytic domain acts as an endonuclease when two nu…
	848	Sc0000537_261729_261971_1	#N/A	C.assamica	Camellia sinensis var. assamica	316493	pfam13976	gag_pre-integrs	GAG-pre-integrase domain. This domain is found associated with retroviral insertion elements and lies just upstream of the integrase region on the polyproteins.
	849	Sc0000537_261729_261971_2	#N/A	C.assamica	Camellia sinensis var. assamica	311594	pfam07727	RVT_2	Reverse transcriptase (RNA-dependent DNA polymerase). A reverse transcriptase gene is usually indicative of a mobile element such as a retrotransposon or retrovirus. Reverse transcriptases occur in a variety of mobile elements, including retrotransposons, retroviruses, group II introns, bacterial msDNAs, hepadnaviruses, and caulimoviruses. This Pfam entry includes reverse transcriptases not recog…
	850	Sc0000537_261729_261971_4	#N/A	C.assamica	Camellia sinensis var. assamica	311594	pfam07727	RVT_2	Reverse transcriptase (RNA-dependent DNA polymerase). A reverse transcriptase gene is usually indicative of a mobile element such as a retrotransposon or retrovirus. Reverse transcriptases occur in a variety of mobile elements, including retrotransposons, retroviruses, group II introns, bacterial msDNAs, hepadnaviruses, and caulimoviruses. This Pfam entry includes reverse transcriptases not recog…
	851	Sc0000537_261729_261971_9	putative RepA-like protein	C.assamica	Camellia sinensis var. assamica	279178	pfam00799	Gemini_AL1	Geminivirus Rep catalytic domain. The AL1 proteins encodes the replication initiator protein (Rep) of geminiviruses, which is a replicon-specific initiator enzyme and is an essential component of the replisome. For geminivirus Rep protein, this N-terminal region is crucial for origin recognition and DNA cleavage and nucleotidyl transfer.
	852	Sc0000537_261729_261971_11	#N/A	C.assamica	Camellia sinensis var. assamica	316719	pfam14223	Retrotran_gag_2	gag-polypeptide of LTR copia-type. This family is found in Plants and fungi, and contains LTR-polyproteins, or retrotransposons of the copia-type.
	853	Sc0000537_262963_263613_1	#N/A	C.assamica	Camellia sinensis var. assamica	307008	pfam00665	rve	Integrase core domain. Integrase mediates integration of a DNA copy of the viral genome into the host chromosome. Integrase is composed of three domains. The amino-terminal domain is a zinc binding domain pfam02022. This domain is the central catalytic domain. The carboxyl terminal domain that is a non-specific DNA binding domain pfam00552. The catalytic domain acts as an endonuclease when two nu…
	854	Sc0000537_262963_263613_1	#N/A	C.assamica	Camellia sinensis var. assamica	316225	pfam13683	rve_3	Integrase core domain.
	855	Sc0000537_262963_263613_2	#N/A	C.assamica	Camellia sinensis var. assamica	311594	pfam07727	RVT_2	Reverse transcriptase (RNA-dependent DNA polymerase). A reverse transcriptase gene is usually indicative of a mobile element such as a retrotransposon or retrovirus. Reverse transcriptases occur in a variety of mobile elements, including retrotransposons, retroviruses, group II introns, bacterial msDNAs, hepadnaviruses, and caulimoviruses. This Pfam entry includes reverse transcriptases not recog…
	856	Sc0000537_262963_263613_4	#N/A	C.assamica	Camellia sinensis var. assamica	311594	pfam07727	RVT_2	Reverse transcriptase (RNA-dependent DNA polymerase). A reverse transcriptase gene is usually indicative of a mobile element such as a retrotransposon or retrovirus. Reverse transcriptases occur in a variety of mobile elements, including retrotransposons, retroviruses, group II introns, bacterial msDNAs, hepadnaviruses, and caulimoviruses. This Pfam entry includes reverse transcriptases not recog…
	857	Sc0000537_262963_263613_9	putative RepA-like protein	C.assamica	Camellia sinensis var. assamica	279178	pfam00799	Gemini_AL1	Geminivirus Rep catalytic domain. The AL1 proteins encodes the replication initiator protein (Rep) of geminiviruses, which is a replicon-specific initiator enzyme and is an essential component of the replisome. For geminivirus Rep protein, this N-terminal region is crucial for origin recognition and DNA cleavage and nucleotidyl transfer.
	858	Sc0000570_119649_119861_5	#N/A	C.assamica	Camellia sinensis var. assamica	311594	pfam07727	RVT_2	Reverse transcriptase (RNA-dependent DNA polymerase). A reverse transcriptase gene is usually indicative of a mobile element such as a retrotransposon or retrovirus. Reverse transcriptases occur in a variety of mobile elements, including retrotransposons, retroviruses, group II introns, bacterial msDNAs, hepadnaviruses, and caulimoviruses. This Pfam entry includes reverse transcriptases not recog…
	859	Sc0000570_119649_119861_7	#N/A	C.assamica	Camellia sinensis var. assamica	311594	pfam07727	RVT_2	Reverse transcriptase (RNA-dependent DNA polymerase). A reverse transcriptase gene is usually indicative of a mobile element such as a retrotransposon or retrovirus. Reverse transcriptases occur in a variety of mobile elements, including retrotransposons, retroviruses, group II introns, bacterial msDNAs, hepadnaviruses, and caulimoviruses. This Pfam entry includes reverse transcriptases not recog…
	860	Sc0000570_119649_119861_12	#N/A	C.assamica	Camellia sinensis var. assamica	307008	pfam00665	rve	Integrase core domain. Integrase mediates integration of a DNA copy of the viral genome into the host chromosome. Integrase is composed of three domains. The amino-terminal domain is a zinc binding domain pfam02022. This domain is the central catalytic domain. The carboxyl terminal domain that is a non-specific DNA binding domain pfam00552. The catalytic domain acts as an endonuclease when two nu…
	861	Sc0000570_119649_119861_17	#N/A	C.assamica	Camellia sinensis var. assamica	309014	pfam03732	Retrotrans_gag	Retrotransposon gag protein. Gag or Capsid-like proteins from LTR retrotransposons. There is a central motif QGXXEXXXXXFXXLXXH that is common to Retroviridae gag-proteins, but is poorly conserved.
	862	Sc0000570_119649_119861_20	#N/A	C.assamica	Camellia sinensis var. assamica	306564	pfam00078	RVT_1	Reverse transcriptase (RNA-dependent DNA polymerase). A reverse transcriptase gene is usually indicative of a mobile element such as a retrotransposon or retrovirus. Reverse transcriptases occur in a variety of mobile elements, including retrotransposons, retroviruses, group II introns, bacterial msDNAs, hepadnaviruses, and caulimoviruses.
	863	Sc0000570_230483_230160_2	#N/A	C.assamica	Camellia sinensis var. assamica	316492	pfam13975	gag-asp_proteas	gag-polyprotein putative aspartyl protease. This family of putative aspartyl proteases is found pre-dominantly in retroviral proteins.
	864	Sc0000570_230483_230160_2	#N/A	C.assamica	Camellia sinensis var. assamica	316197	pfam13650	Asp_protease_2	Aspartyl protease. This family consists of predicted aspartic proteases, typically from 180 to 230 amino acids in length, in MEROPS clan AA. This model describes the well-conserved 121-residue C-terminal region. The poorly conserved, variable length N-terminal region usually contains a predicted transmembrane helix.
	865	Sc0000570_230483_230160_6	#N/A	C.assamica	Camellia sinensis var. assamica	285484	pfam08284	RVP_2	Retroviral aspartyl protease. Single domain aspartyl proteases from retroviruses, retrotransposons, and badnaviruses (plant dsDNA viruses). These proteases are generally part of a larger polyprotein; usually pol, more rarely gag. Retroviral proteases appear to be homologous to a single domain of the two-domain eukaryotic aspartyl proteases
	866	Sc0000570_230483_230160_6	#N/A	C.assamica	Camellia sinensis var. assamica	309014	pfam03732	Retrotrans_gag	Retrotransposon gag protein. Gag or Capsid-like proteins from LTR retrotransposons. There is a central motif QGXXEXXXXXFXXLXXH that is common to Retroviridae gag-proteins, but is poorly conserved.
	867	Sc0000570_230483_230160_12	#N/A	C.assamica	Camellia sinensis var. assamica	306564	pfam00078	RVT_1	Reverse transcriptase (RNA-dependent DNA polymerase). A reverse transcriptase gene is usually indicative of a mobile element such as a retrotransposon or retrovirus. Reverse transcriptases occur in a variety of mobile elements, including retrotransposons, retroviruses, group II introns, bacterial msDNAs, hepadnaviruses, and caulimoviruses.
	868	Sc0000570_230483_230160_22	putative RepA-like protein	C.assamica	Camellia sinensis var. assamica	279178	pfam00799	Gemini_AL1	Geminivirus Rep catalytic domain. The AL1 proteins encodes the replication initiator protein (Rep) of geminiviruses, which is a replicon-specific initiator enzyme and is an essential component of the replisome. For geminivirus Rep protein, this N-terminal region is crucial for origin recognition and DNA cleavage and nucleotidyl transfer.
	869	Sc0000570_230483_230160_22	putative RepA-like protein	C.assamica	Camellia sinensis var. assamica	285483	pfam08283	Gemini_AL1_M	Geminivirus Rep protein central domain. This is the cetral domain of the geminivirus Rep proteins.
	870	Sc0000570_230483_230160_26	#N/A	C.assamica	Camellia sinensis var. assamica	307441	pfam01277	Oleosin	Oleosin.
	871	Sc0000570_230483_230160_28	coat protein	C.assamica	Camellia sinensis var. assamica	307130	pfam00844	Gemini_coat	Geminivirus coat protein/nuclear export factor BR1 family. It has been shown that the 104 N-terminal amino acids of the maize streak virus coat protein bind DNA non- specifically. This family also includes various geminivirus movement proteins that are nuclear export factors or shuttles. One member BR1 facilitates the export of both ds and ss DNA form the nucleus.
	872	Sc0000570_231918_232589_1	#N/A	C.assamica	Camellia sinensis var. assamica	307441	pfam01277	Oleosin	Oleosin.
	873	Sc0000570_231918_232589_3	coat protein	C.assamica	Camellia sinensis var. assamica	307130	pfam00844	Gemini_coat	Geminivirus coat protein/nuclear export factor BR1 family. It has been shown that the 104 N-terminal amino acids of the maize streak virus coat protein bind DNA non- specifically. This family also includes various geminivirus movement proteins that are nuclear export factors or shuttles. One member BR1 facilitates the export of both ds and ss DNA form the nucleus.
	874	Sc0000570_231918_232589_11	putative RepA-like protein	C.assamica	Camellia sinensis var. assamica	279178	pfam00799	Gemini_AL1	Geminivirus Rep catalytic domain. The AL1 proteins encodes the replication initiator protein (Rep) of geminiviruses, which is a replicon-specific initiator enzyme and is an essential component of the replisome. For geminivirus Rep protein, this N-terminal region is crucial for origin recognition and DNA cleavage and nucleotidyl transfer.
	875	Sc0000570_231918_232589_11	putative RepA-like protein	C.assamica	Camellia sinensis var. assamica	285483	pfam08283	Gemini_AL1_M	Geminivirus Rep protein central domain. This is the cetral domain of the geminivirus Rep proteins.
	876	Sc0000570_231918_232589_18	#N/A	C.assamica	Camellia sinensis var. assamica	316492	pfam13975	gag-asp_proteas	gag-polyprotein putative aspartyl protease. This family of putative aspartyl proteases is found pre-dominantly in retroviral proteins.
	877	Sc0000570_231918_232589_18	#N/A	C.assamica	Camellia sinensis var. assamica	316197	pfam13650	Asp_protease_2	Aspartyl protease. This family consists of predicted aspartic proteases, typically from 180 to 230 amino acids in length, in MEROPS clan AA. This model describes the well-conserved 121-residue C-terminal region. The poorly conserved, variable length N-terminal region usually contains a predicted transmembrane helix.
	878	Sc0000570_231918_232589_22	#N/A	C.assamica	Camellia sinensis var. assamica	309014	pfam03732	Retrotrans_gag	Retrotransposon gag protein. Gag or Capsid-like proteins from LTR retrotransposons. There is a central motif QGXXEXXXXXFXXLXXH that is common to Retroviridae gag-proteins, but is poorly conserved.
	879	Sc0000575_203670_203942_10	putative RepA-like protein	C.assamica	Camellia sinensis var. assamica	279178	pfam00799	Gemini_AL1	Geminivirus Rep catalytic domain. The AL1 proteins encodes the replication initiator protein (Rep) of geminiviruses, which is a replicon-specific initiator enzyme and is an essential component of the replisome. For geminivirus Rep protein, this N-terminal region is crucial for origin recognition and DNA cleavage and nucleotidyl transfer.
	880	Sc0000575_203670_203942_12	putative RepA-like protein	C.assamica	Camellia sinensis var. assamica	279178	pfam00799	Gemini_AL1	Geminivirus Rep catalytic domain. The AL1 proteins encodes the replication initiator protein (Rep) of geminiviruses, which is a replicon-specific initiator enzyme and is an essential component of the replisome. For geminivirus Rep protein, this N-terminal region is crucial for origin recognition and DNA cleavage and nucleotidyl transfer.
	881	Sc0000575_203670_203942_21	coat protein	C.assamica	Camellia sinensis var. assamica	307130	pfam00844	Gemini_coat	Geminivirus coat protein/nuclear export factor BR1 family. It has been shown that the 104 N-terminal amino acids of the maize streak virus coat protein bind DNA non- specifically. This family also includes various geminivirus movement proteins that are nuclear export factors or shuttles. One member BR1 facilitates the export of both ds and ss DNA form the nucleus.
	882	Sc0000575_205105_205377_7	putative RepA-like protein	C.assamica	Camellia sinensis var. assamica	279178	pfam00799	Gemini_AL1	Geminivirus Rep catalytic domain. The AL1 proteins encodes the replication initiator protein (Rep) of geminiviruses, which is a replicon-specific initiator enzyme and is an essential component of the replisome. For geminivirus Rep protein, this N-terminal region is crucial for origin recognition and DNA cleavage and nucleotidyl transfer.
	883	Sc0000575_205105_205377_9	putative RepA-like protein	C.assamica	Camellia sinensis var. assamica	279178	pfam00799	Gemini_AL1	Geminivirus Rep catalytic domain. The AL1 proteins encodes the replication initiator protein (Rep) of geminiviruses, which is a replicon-specific initiator enzyme and is an essential component of the replisome. For geminivirus Rep protein, this N-terminal region is crucial for origin recognition and DNA cleavage and nucleotidyl transfer.
	884	Sc0000575_205105_205377_18	coat protein	C.assamica	Camellia sinensis var. assamica	307130	pfam00844	Gemini_coat	Geminivirus coat protein/nuclear export factor BR1 family. It has been shown that the 104 N-terminal amino acids of the maize streak virus coat protein bind DNA non- specifically. This family also includes various geminivirus movement proteins that are nuclear export factors or shuttles. One member BR1 facilitates the export of both ds and ss DNA form the nucleus.
	885	Sc0000575_208420_208554_1	putative RepA-like protein	C.assamica	Camellia sinensis var. assamica	279178	pfam00799	Gemini_AL1	Geminivirus Rep catalytic domain. The AL1 proteins encodes the replication initiator protein (Rep) of geminiviruses, which is a replicon-specific initiator enzyme and is an essential component of the replisome. For geminivirus Rep protein, this N-terminal region is crucial for origin recognition and DNA cleavage and nucleotidyl transfer.
	886	Sc0000575_208420_208554_11	putative RepA-like protein	C.assamica	Camellia sinensis var. assamica	279178	pfam00799	Gemini_AL1	Geminivirus Rep catalytic domain. The AL1 proteins encodes the replication initiator protein (Rep) of geminiviruses, which is a replicon-specific initiator enzyme and is an essential component of the replisome. For geminivirus Rep protein, this N-terminal region is crucial for origin recognition and DNA cleavage and nucleotidyl transfer.
	887	Sc0000578_325886_326521_2	transcriptional transactivator protein	C.assamica	Camellia sinensis var. assamica	279747	pfam01440	Gemini_AL2	Geminivirus AL2 protein. Geminiviruses are small, ssDNA-containing plant viruses. Geminiviruses contain three ORFs (designated AL1, AL2, and AL3) that overlap and are specified by multiple polycistronic mRNAs. The AL2 gene product transactivates expression of TGMV coat protein gene, and BR1 movement protein.
	888	Sc0000578_325886_326521_5	#N/A	C.assamica	Camellia sinensis var. assamica	306564	pfam00078	RVT_1	Reverse transcriptase (RNA-dependent DNA polymerase). A reverse transcriptase gene is usually indicative of a mobile element such as a retrotransposon or retrovirus. Reverse transcriptases occur in a variety of mobile elements, including retrotransposons, retroviruses, group II introns, bacterial msDNAs, hepadnaviruses, and caulimoviruses.
	889	Sc0000578_325886_326521_7	replication-associated protein	C.assamica	Camellia sinensis var. assamica	285483	pfam08283	Gemini_AL1_M	Geminivirus Rep protein central domain. This is the cetral domain of the geminivirus Rep proteins.
	890	Sc0000578_325886_326521_7	replication-associated protein	C.assamica	Camellia sinensis var. assamica	279178	pfam00799	Gemini_AL1	Geminivirus Rep catalytic domain. The AL1 proteins encodes the replication initiator protein (Rep) of geminiviruses, which is a replicon-specific initiator enzyme and is an essential component of the replisome. For geminivirus Rep protein, this N-terminal region is crucial for origin recognition and DNA cleavage and nucleotidyl transfer.
	891	Sc0000594_604634_604050_1	#N/A	C.assamica	Camellia sinensis var. assamica	316483	pfam13966	zf-RVT	zinc-binding in reverse transcriptase. This domain would appear to be a zinc-binding region of a putative reverse transcriptase.
	892	Sc0000594_604634_604050_2	replication-associated protein	C.assamica	Camellia sinensis var. assamica	279178	pfam00799	Gemini_AL1	Geminivirus Rep catalytic domain. The AL1 proteins encodes the replication initiator protein (Rep) of geminiviruses, which is a replicon-specific initiator enzyme and is an essential component of the replisome. For geminivirus Rep protein, this N-terminal region is crucial for origin recognition and DNA cleavage and nucleotidyl transfer.
	893	Sc0000594_604634_604050_3	replication associated protein	C.assamica	Camellia sinensis var. assamica	285483	pfam08283	Gemini_AL1_M	Geminivirus Rep protein central domain. This is the cetral domain of the geminivirus Rep proteins.
	894	Sc0000594_604634_604050_5	AC4 protein	C.assamica	Camellia sinensis var. assamica	279790	pfam01492	Gemini_C4	Geminivirus C4 protein. This family consists of the N terminal region of geminivirus C4 or AC4 proteins. In Tomato yellow leaf curl geminivirus (TYLCV) the C4 protein is necessary for efficient spreading of the virus in tomato plants.
	895	Sc0000594_604634_604050_11	AC2 protein	C.assamica	Camellia sinensis var. assamica	279747	pfam01440	Gemini_AL2	Geminivirus AL2 protein. Geminiviruses are small, ssDNA-containing plant viruses. Geminiviruses contain three ORFs (designated AL1, AL2, and AL3) that overlap and are specified by multiple polycistronic mRNAs. The AL2 gene product transactivates expression of TGMV coat protein gene, and BR1 movement protein.
	896	Sc0000594_604634_604050_12	AC3 protein	C.assamica	Camellia sinensis var. assamica	279715	pfam01407	Gemini_AL3	Geminivirus AL3 protein. Geminiviruses are small, ssDNA-containing plant viruses. Geminiviruses contain three ORFs (designated AL1, AL2, and AL3) that overlap and are specified by multiple polycistronic mRNAs. The AL3 protein comprises approximately 0.05% of the cellular proteins and is present in the soluble and organelle fractions. AL3 may form oligomers. Immunoprecipitation of AL3 in a baculov…
	897	Sc0000594_604634_604050_14	replication enhancer	C.assamica	Camellia sinensis var. assamica	279715	pfam01407	Gemini_AL3	Geminivirus AL3 protein. Geminiviruses are small, ssDNA-containing plant viruses. Geminiviruses contain three ORFs (designated AL1, AL2, and AL3) that overlap and are specified by multiple polycistronic mRNAs. The AL3 protein comprises approximately 0.05% of the cellular proteins and is present in the soluble and organelle fractions. AL3 may form oligomers. Immunoprecipitation of AL3 in a baculov…
	898	Sc0000594_604634_604050_15	replication-associated protein	C.assamica	Camellia sinensis var. assamica	279178	pfam00799	Gemini_AL1	Geminivirus Rep catalytic domain. The AL1 proteins encodes the replication initiator protein (Rep) of geminiviruses, which is a replicon-specific initiator enzyme and is an essential component of the replisome. For geminivirus Rep protein, this N-terminal region is crucial for origin recognition and DNA cleavage and nucleotidyl transfer.
	899	Sc0000594_604634_604050_15	replication-associated protein	C.assamica	Camellia sinensis var. assamica	285483	pfam08283	Gemini_AL1_M	Geminivirus Rep protein central domain. This is the cetral domain of the geminivirus Rep proteins.
	900	Sc0000594_604634_604050_29	#N/A	C.assamica	Camellia sinensis var. assamica	306564	pfam00078	RVT_1	Reverse transcriptase (RNA-dependent DNA polymerase). A reverse transcriptase gene is usually indicative of a mobile element such as a retrotransposon or retrovirus. Reverse transcriptases occur in a variety of mobile elements, including retrotransposons, retroviruses, group II introns, bacterial msDNAs, hepadnaviruses, and caulimoviruses.
	901	Sc0000594_607150_606566_5	AC2 protein	C.assamica	Camellia sinensis var. assamica	279747	pfam01440	Gemini_AL2	Geminivirus AL2 protein. Geminiviruses are small, ssDNA-containing plant viruses. Geminiviruses contain three ORFs (designated AL1, AL2, and AL3) that overlap and are specified by multiple polycistronic mRNAs. The AL2 gene product transactivates expression of TGMV coat protein gene, and BR1 movement protein.
	902	Sc0000594_607150_606566_6	AC3 protein	C.assamica	Camellia sinensis var. assamica	279715	pfam01407	Gemini_AL3	Geminivirus AL3 protein. Geminiviruses are small, ssDNA-containing plant viruses. Geminiviruses contain three ORFs (designated AL1, AL2, and AL3) that overlap and are specified by multiple polycistronic mRNAs. The AL3 protein comprises approximately 0.05% of the cellular proteins and is present in the soluble and organelle fractions. AL3 may form oligomers. Immunoprecipitation of AL3 in a baculov…
	903	Sc0000594_607150_606566_10	replication enhancer	C.assamica	Camellia sinensis var. assamica	279715	pfam01407	Gemini_AL3	Geminivirus AL3 protein. Geminiviruses are small, ssDNA-containing plant viruses. Geminiviruses contain three ORFs (designated AL1, AL2, and AL3) that overlap and are specified by multiple polycistronic mRNAs. The AL3 protein comprises approximately 0.05% of the cellular proteins and is present in the soluble and organelle fractions. AL3 may form oligomers. Immunoprecipitation of AL3 in a baculov…
	904	Sc0000594_607150_606566_11	replication-associated protein	C.assamica	Camellia sinensis var. assamica	279178	pfam00799	Gemini_AL1	Geminivirus Rep catalytic domain. The AL1 proteins encodes the replication initiator protein (Rep) of geminiviruses, which is a replicon-specific initiator enzyme and is an essential component of the replisome. For geminivirus Rep protein, this N-terminal region is crucial for origin recognition and DNA cleavage and nucleotidyl transfer.
	905	Sc0000594_607150_606566_11	replication-associated protein	C.assamica	Camellia sinensis var. assamica	285483	pfam08283	Gemini_AL1_M	Geminivirus Rep protein central domain. This is the cetral domain of the geminivirus Rep proteins.
	906	Sc0000594_607150_606566_15	#N/A	C.assamica	Camellia sinensis var. assamica	316483	pfam13966	zf-RVT	zinc-binding in reverse transcriptase. This domain would appear to be a zinc-binding region of a putative reverse transcriptase.
	907	Sc0000594_607150_606566_16	replication-associated protein	C.assamica	Camellia sinensis var. assamica	279178	pfam00799	Gemini_AL1	Geminivirus Rep catalytic domain. The AL1 proteins encodes the replication initiator protein (Rep) of geminiviruses, which is a replicon-specific initiator enzyme and is an essential component of the replisome. For geminivirus Rep protein, this N-terminal region is crucial for origin recognition and DNA cleavage and nucleotidyl transfer.
	908	Sc0000594_607150_606566_17	replication associated protein	C.assamica	Camellia sinensis var. assamica	285483	pfam08283	Gemini_AL1_M	Geminivirus Rep protein central domain. This is the cetral domain of the geminivirus Rep proteins.
	909	Sc0000594_607150_606566_19	AC4 protein	C.assamica	Camellia sinensis var. assamica	279790	pfam01492	Gemini_C4	Geminivirus C4 protein. This family consists of the N terminal region of geminivirus C4 or AC4 proteins. In Tomato yellow leaf curl geminivirus (TYLCV) the C4 protein is necessary for efficient spreading of the virus in tomato plants.
	910	Sc0000594_607150_606566_26	#N/A	C.assamica	Camellia sinensis var. assamica	306564	pfam00078	RVT_1	Reverse transcriptase (RNA-dependent DNA polymerase). A reverse transcriptase gene is usually indicative of a mobile element such as a retrotransposon or retrovirus. Reverse transcriptases occur in a variety of mobile elements, including retrotransposons, retroviruses, group II introns, bacterial msDNAs, hepadnaviruses, and caulimoviruses.
	911	Sc0000594_607150_606566_26	#N/A	C.assamica	Camellia sinensis var. assamica	316483	pfam13966	zf-RVT	zinc-binding in reverse transcriptase. This domain would appear to be a zinc-binding region of a putative reverse transcriptase.
	912	Sc0000595_291671_291351_9	movement protein	C.assamica	Camellia sinensis var. assamica	307131	pfam00845	Gemini_BL1	Geminivirus BL1 movement protein. Geminiviruses encode two movement proteins that are essential for systemic infection of their host but dispensable for replication and encapsidation.
	913	Sc0000595_291671_291351_13	AV1 protein	C.assamica	Camellia sinensis var. assamica	307130	pfam00844	Gemini_coat	Geminivirus coat protein/nuclear export factor BR1 family. It has been shown that the 104 N-terminal amino acids of the maize streak virus coat protein bind DNA non- specifically. This family also includes various geminivirus movement proteins that are nuclear export factors or shuttles. One member BR1 facilitates the export of both ds and ss DNA form the nucleus.
	914	Sc0000613_766109_766402_8	#N/A	C.assamica	Camellia sinensis var. assamica	306564	pfam00078	RVT_1	Reverse transcriptase (RNA-dependent DNA polymerase). A reverse transcriptase gene is usually indicative of a mobile element such as a retrotransposon or retrovirus. Reverse transcriptases occur in a variety of mobile elements, including retrotransposons, retroviruses, group II introns, bacterial msDNAs, hepadnaviruses, and caulimoviruses.
	915	Sc0000613_766109_766402_9	#N/A	C.assamica	Camellia sinensis var. assamica	316018	pfam13456	RVT_3	Reverse transcriptase-like. This domain is found in plants and appears to be part of a retrotransposon.
	916	Sc0000617_496253_495954_6	BC1	C.assamica	Camellia sinensis var. assamica	307131	pfam00845	Gemini_BL1	Geminivirus BL1 movement protein. Geminiviruses encode two movement proteins that are essential for systemic infection of their host but dispensable for replication and encapsidation.
	917	Sc0000617_496253_495954_7	putative RepA-like protein	C.assamica	Camellia sinensis var. assamica	285483	pfam08283	Gemini_AL1_M	Geminivirus Rep protein central domain. This is the cetral domain of the geminivirus Rep proteins.
	918	Sc0000617_496253_495954_11	coat protein	C.assamica	Camellia sinensis var. assamica	307130	pfam00844	Gemini_coat	Geminivirus coat protein/nuclear export factor BR1 family. It has been shown that the 104 N-terminal amino acids of the maize streak virus coat protein bind DNA non- specifically. This family also includes various geminivirus movement proteins that are nuclear export factors or shuttles. One member BR1 facilitates the export of both ds and ss DNA form the nucleus.
	919	Sc0000617_496253_495954_12	putative RepA-like protein	C.assamica	Camellia sinensis var. assamica	279178	pfam00799	Gemini_AL1	Geminivirus Rep catalytic domain. The AL1 proteins encodes the replication initiator protein (Rep) of geminiviruses, which is a replicon-specific initiator enzyme and is an essential component of the replisome. For geminivirus Rep protein, this N-terminal region is crucial for origin recognition and DNA cleavage and nucleotidyl transfer.
	920	Sc0000617_496253_495954_18	cell to cell movement protein	C.assamica	Camellia sinensis var. assamica	307131	pfam00845	Gemini_BL1	Geminivirus BL1 movement protein. Geminiviruses encode two movement proteins that are essential for systemic infection of their host but dispensable for replication and encapsidation.
	921	Sc0000620_149209_149499_1	putative Rep protein	C.assamica	Camellia sinensis var. assamica	285483	pfam08283	Gemini_AL1_M	Geminivirus Rep protein central domain. This is the cetral domain of the geminivirus Rep proteins.
	922	Sc0000620_149209_149499_7	movement protein	C.assamica	Camellia sinensis var. assamica	307131	pfam00845	Gemini_BL1	Geminivirus BL1 movement protein. Geminiviruses encode two movement proteins that are essential for systemic infection of their host but dispensable for replication and encapsidation.
	923	Sc0000620_214512_214691_6	movement protein	C.assamica	Camellia sinensis var. assamica	307131	pfam00845	Gemini_BL1	Geminivirus BL1 movement protein. Geminiviruses encode two movement proteins that are essential for systemic infection of their host but dispensable for replication and encapsidation.
	924	Sc0000620_214512_214691_9	coat protein	C.assamica	Camellia sinensis var. assamica	307130	pfam00844	Gemini_coat	Geminivirus coat protein/nuclear export factor BR1 family. It has been shown that the 104 N-terminal amino acids of the maize streak virus coat protein bind DNA non- specifically. This family also includes various geminivirus movement proteins that are nuclear export factors or shuttles. One member BR1 facilitates the export of both ds and ss DNA form the nucleus.
	925	Sc0000620_214512_214691_15	#N/A	C.assamica	Camellia sinensis var. assamica	309014	pfam03732	Retrotrans_gag	Retrotransposon gag protein. Gag or Capsid-like proteins from LTR retrotransposons. There is a central motif QGXXEXXXXXFXXLXXH that is common to Retroviridae gag-proteins, but is poorly conserved.
	926	Sc0000628_772075_771770_24	coat protein	C.assamica	Camellia sinensis var. assamica	307130	pfam00844	Gemini_coat	Geminivirus coat protein/nuclear export factor BR1 family. It has been shown that the 104 N-terminal amino acids of the maize streak virus coat protein bind DNA non- specifically. This family also includes various geminivirus movement proteins that are nuclear export factors or shuttles. One member BR1 facilitates the export of both ds and ss DNA form the nucleus.
	927	Sc0000628_781911_782270_7	movement protein	C.assamica	Camellia sinensis var. assamica	307131	pfam00845	Gemini_BL1	Geminivirus BL1 movement protein. Geminiviruses encode two movement proteins that are essential for systemic infection of their host but dispensable for replication and encapsidation.
	928	Sc0000628_781911_782270_12	coat protein	C.assamica	Camellia sinensis var. assamica	307130	pfam00844	Gemini_coat	Geminivirus coat protein/nuclear export factor BR1 family. It has been shown that the 104 N-terminal amino acids of the maize streak virus coat protein bind DNA non- specifically. This family also includes various geminivirus movement proteins that are nuclear export factors or shuttles. One member BR1 facilitates the export of both ds and ss DNA form the nucleus.
	929	Sc0000628_781911_782270_13	BC1 protein	C.assamica	Camellia sinensis var. assamica	307131	pfam00845	Gemini_BL1	Geminivirus BL1 movement protein. Geminiviruses encode two movement proteins that are essential for systemic infection of their host but dispensable for replication and encapsidation.
	930	Sc0000628_781911_782270_17	#N/A	C.assamica	Camellia sinensis var. assamica	307131	pfam00845	Gemini_BL1	Geminivirus BL1 movement protein. Geminiviruses encode two movement proteins that are essential for systemic infection of their host but dispensable for replication and encapsidation.
	931	Sc0000628_786218_786039_3	#N/A	C.assamica	Camellia sinensis var. assamica	307131	pfam00845	Gemini_BL1	Geminivirus BL1 movement protein. Geminiviruses encode two movement proteins that are essential for systemic infection of their host but dispensable for replication and encapsidation.
	932	Sc0000628_786218_786039_11	movement protein	C.assamica	Camellia sinensis var. assamica	307131	pfam00845	Gemini_BL1	Geminivirus BL1 movement protein. Geminiviruses encode two movement proteins that are essential for systemic infection of their host but dispensable for replication and encapsidation.
	933	Sc0000628_786218_786039_16	coat protein	C.assamica	Camellia sinensis var. assamica	307130	pfam00844	Gemini_coat	Geminivirus coat protein/nuclear export factor BR1 family. It has been shown that the 104 N-terminal amino acids of the maize streak virus coat protein bind DNA non- specifically. This family also includes various geminivirus movement proteins that are nuclear export factors or shuttles. One member BR1 facilitates the export of both ds and ss DNA form the nucleus.
	934	Sc0000628_786218_786039_17	BC1 protein	C.assamica	Camellia sinensis var. assamica	307131	pfam00845	Gemini_BL1	Geminivirus BL1 movement protein. Geminiviruses encode two movement proteins that are essential for systemic infection of their host but dispensable for replication and encapsidation.
	935	Sc0000631_590702_591223_13	putative RepA-like protein	C.assamica	Camellia sinensis var. assamica	285483	pfam08283	Gemini_AL1_M	Geminivirus Rep protein central domain. This is the cetral domain of the geminivirus Rep proteins.
	936	Sc0000643_762958_762623_5	putative Rep protein	C.assamica	Camellia sinensis var. assamica	285483	pfam08283	Gemini_AL1_M	Geminivirus Rep protein central domain. This is the cetral domain of the geminivirus Rep proteins.
	937	Sc0000643_762958_762623_10	putative RepA-like protein	C.assamica	Camellia sinensis var. assamica	279178	pfam00799	Gemini_AL1	Geminivirus Rep catalytic domain. The AL1 proteins encodes the replication initiator protein (Rep) of geminiviruses, which is a replicon-specific initiator enzyme and is an essential component of the replisome. For geminivirus Rep protein, this N-terminal region is crucial for origin recognition and DNA cleavage and nucleotidyl transfer.
	938	Sc0000643_762958_762623_10	putative RepA-like protein	C.assamica	Camellia sinensis var. assamica	285483	pfam08283	Gemini_AL1_M	Geminivirus Rep protein central domain. This is the cetral domain of the geminivirus Rep proteins.
	939	Sc0000643_762958_762623_11	#N/A	C.assamica	Camellia sinensis var. assamica	311594	pfam07727	RVT_2	Reverse transcriptase (RNA-dependent DNA polymerase). A reverse transcriptase gene is usually indicative of a mobile element such as a retrotransposon or retrovirus. Reverse transcriptases occur in a variety of mobile elements, including retrotransposons, retroviruses, group II introns, bacterial msDNAs, hepadnaviruses, and caulimoviruses. This Pfam entry includes reverse transcriptases not recog…
	940	Sc0000643_762958_762623_12	movement protein	C.assamica	Camellia sinensis var. assamica	307131	pfam00845	Gemini_BL1	Geminivirus BL1 movement protein. Geminiviruses encode two movement proteins that are essential for systemic infection of their host but dispensable for replication and encapsidation.
	941	Sc0000643_762958_762623_13	coat protein	C.assamica	Camellia sinensis var. assamica	307130	pfam00844	Gemini_coat	Geminivirus coat protein/nuclear export factor BR1 family. It has been shown that the 104 N-terminal amino acids of the maize streak virus coat protein bind DNA non- specifically. This family also includes various geminivirus movement proteins that are nuclear export factors or shuttles. One member BR1 facilitates the export of both ds and ss DNA form the nucleus.
	942	Sc0000645_729800_730033_1	transcriptional transactivator protein	C.assamica	Camellia sinensis var. assamica	279747	pfam01440	Gemini_AL2	Geminivirus AL2 protein. Geminiviruses are small, ssDNA-containing plant viruses. Geminiviruses contain three ORFs (designated AL1, AL2, and AL3) that overlap and are specified by multiple polycistronic mRNAs. The AL2 gene product transactivates expression of TGMV coat protein gene, and BR1 movement protein.
	943	Sc0000645_729800_730033_5	movement protein	C.assamica	Camellia sinensis var. assamica	307131	pfam00845	Gemini_BL1	Geminivirus BL1 movement protein. Geminiviruses encode two movement proteins that are essential for systemic infection of their host but dispensable for replication and encapsidation.
	944	Sc0000645_729800_730033_6	replication enhancer	C.assamica	Camellia sinensis var. assamica	279715	pfam01407	Gemini_AL3	Geminivirus AL3 protein. Geminiviruses are small, ssDNA-containing plant viruses. Geminiviruses contain three ORFs (designated AL1, AL2, and AL3) that overlap and are specified by multiple polycistronic mRNAs. The AL3 protein comprises approximately 0.05% of the cellular proteins and is present in the soluble and organelle fractions. AL3 may form oligomers. Immunoprecipitation of AL3 in a baculov…
	945	Sc0000645_729800_730033_7	#N/A	C.assamica	Camellia sinensis var. assamica	306564	pfam00078	RVT_1	Reverse transcriptase (RNA-dependent DNA polymerase). A reverse transcriptase gene is usually indicative of a mobile element such as a retrotransposon or retrovirus. Reverse transcriptases occur in a variety of mobile elements, including retrotransposons, retroviruses, group II introns, bacterial msDNAs, hepadnaviruses, and caulimoviruses.
	946	Sc0000645_729800_730033_8	MP protein	C.assamica	Camellia sinensis var. assamica	307131	pfam00845	Gemini_BL1	Geminivirus BL1 movement protein. Geminiviruses encode two movement proteins that are essential for systemic infection of their host but dispensable for replication and encapsidation.
	947	Sc0000645_729800_730033_11	AC1	C.assamica	Camellia sinensis var. assamica	285483	pfam08283	Gemini_AL1_M	Geminivirus Rep protein central domain. This is the cetral domain of the geminivirus Rep proteins.
	948	Sc0000645_731078_731347_1	transcriptional transactivator protein	C.assamica	Camellia sinensis var. assamica	279747	pfam01440	Gemini_AL2	Geminivirus AL2 protein. Geminiviruses are small, ssDNA-containing plant viruses. Geminiviruses contain three ORFs (designated AL1, AL2, and AL3) that overlap and are specified by multiple polycistronic mRNAs. The AL2 gene product transactivates expression of TGMV coat protein gene, and BR1 movement protein.
	949	Sc0000645_731078_731347_5	movement protein	C.assamica	Camellia sinensis var. assamica	307131	pfam00845	Gemini_BL1	Geminivirus BL1 movement protein. Geminiviruses encode two movement proteins that are essential for systemic infection of their host but dispensable for replication and encapsidation.
	950	Sc0000645_731078_731347_6	replication enhancer	C.assamica	Camellia sinensis var. assamica	279715	pfam01407	Gemini_AL3	Geminivirus AL3 protein. Geminiviruses are small, ssDNA-containing plant viruses. Geminiviruses contain three ORFs (designated AL1, AL2, and AL3) that overlap and are specified by multiple polycistronic mRNAs. The AL3 protein comprises approximately 0.05% of the cellular proteins and is present in the soluble and organelle fractions. AL3 may form oligomers. Immunoprecipitation of AL3 in a baculov…
	951	Sc0000645_731078_731347_7	#N/A	C.assamica	Camellia sinensis var. assamica	306564	pfam00078	RVT_1	Reverse transcriptase (RNA-dependent DNA polymerase). A reverse transcriptase gene is usually indicative of a mobile element such as a retrotransposon or retrovirus. Reverse transcriptases occur in a variety of mobile elements, including retrotransposons, retroviruses, group II introns, bacterial msDNAs, hepadnaviruses, and caulimoviruses.
	952	Sc0000645_731078_731347_9	#N/A	C.assamica	Camellia sinensis var. assamica	307008	pfam00665	rve	Integrase core domain. Integrase mediates integration of a DNA copy of the viral genome into the host chromosome. Integrase is composed of three domains. The amino-terminal domain is a zinc binding domain pfam02022. This domain is the central catalytic domain. The carboxyl terminal domain that is a non-specific DNA binding domain pfam00552. The catalytic domain acts as an endonuclease when two nu…
	953	Sc0000645_731078_731347_10	MP protein	C.assamica	Camellia sinensis var. assamica	307131	pfam00845	Gemini_BL1	Geminivirus BL1 movement protein. Geminiviruses encode two movement proteins that are essential for systemic infection of their host but dispensable for replication and encapsidation.
	954	Sc0000645_731078_731347_13	AC1	C.assamica	Camellia sinensis var. assamica	285483	pfam08283	Gemini_AL1_M	Geminivirus Rep protein central domain. This is the cetral domain of the geminivirus Rep proteins.
	955	Sc0000654_306390_305527_3	transactivator protein	C.assamica	Camellia sinensis var. assamica	279747	pfam01440	Gemini_AL2	Geminivirus AL2 protein. Geminiviruses are small, ssDNA-containing plant viruses. Geminiviruses contain three ORFs (designated AL1, AL2, and AL3) that overlap and are specified by multiple polycistronic mRNAs. The AL2 gene product transactivates expression of TGMV coat protein gene, and BR1 movement protein.
	956	Sc0000654_306390_305527_8	AC1	C.assamica	Camellia sinensis var. assamica	285483	pfam08283	Gemini_AL1_M	Geminivirus Rep protein central domain. This is the cetral domain of the geminivirus Rep proteins.
	957	Sc0000654_306390_305527_9	BC1	C.assamica	Camellia sinensis var. assamica	307131	pfam00845	Gemini_BL1	Geminivirus BL1 movement protein. Geminiviruses encode two movement proteins that are essential for systemic infection of their host but dispensable for replication and encapsidation.
	958	Sc0000655_358997_358362_3	C2 protein	C.assamica	Camellia sinensis var. assamica	279747	pfam01440	Gemini_AL2	Geminivirus AL2 protein. Geminiviruses are small, ssDNA-containing plant viruses. Geminiviruses contain three ORFs (designated AL1, AL2, and AL3) that overlap and are specified by multiple polycistronic mRNAs. The AL2 gene product transactivates expression of TGMV coat protein gene, and BR1 movement protein.
	959	Sc0000655_358997_358362_10	AC3 protein	C.assamica	Camellia sinensis var. assamica	279715	pfam01407	Gemini_AL3	Geminivirus AL3 protein. Geminiviruses are small, ssDNA-containing plant viruses. Geminiviruses contain three ORFs (designated AL1, AL2, and AL3) that overlap and are specified by multiple polycistronic mRNAs. The AL3 protein comprises approximately 0.05% of the cellular proteins and is present in the soluble and organelle fractions. AL3 may form oligomers. Immunoprecipitation of AL3 in a baculov…
	960	Sc0000655_358997_358362_11	replication initiator protein	C.assamica	Camellia sinensis var. assamica	279178	pfam00799	Gemini_AL1	Geminivirus Rep catalytic domain. The AL1 proteins encodes the replication initiator protein (Rep) of geminiviruses, which is a replicon-specific initiator enzyme and is an essential component of the replisome. For geminivirus Rep protein, this N-terminal region is crucial for origin recognition and DNA cleavage and nucleotidyl transfer.
	961	Sc0000655_358997_358362_12	AC1	C.assamica	Camellia sinensis var. assamica	285483	pfam08283	Gemini_AL1_M	Geminivirus Rep protein central domain. This is the cetral domain of the geminivirus Rep proteins.
	962	Sc0000655_358997_358362_14	movement protein	C.assamica	Camellia sinensis var. assamica	307131	pfam00845	Gemini_BL1	Geminivirus BL1 movement protein. Geminiviruses encode two movement proteins that are essential for systemic infection of their host but dispensable for replication and encapsidation.
	963	Sc0000659_554037_553735_6	putative RepA-like protein	C.assamica	Camellia sinensis var. assamica	279178	pfam00799	Gemini_AL1	Geminivirus Rep catalytic domain. The AL1 proteins encodes the replication initiator protein (Rep) of geminiviruses, which is a replicon-specific initiator enzyme and is an essential component of the replisome. For geminivirus Rep protein, this N-terminal region is crucial for origin recognition and DNA cleavage and nucleotidyl transfer.
	964	Sc0000659_554037_553735_6	putative RepA-like protein	C.assamica	Camellia sinensis var. assamica	285483	pfam08283	Gemini_AL1_M	Geminivirus Rep protein central domain. This is the cetral domain of the geminivirus Rep proteins.
	965	Sc0000676_13722_13423_6	#N/A	C.assamica	Camellia sinensis var. assamica	307131	pfam00845	Gemini_BL1	Geminivirus BL1 movement protein. Geminiviruses encode two movement proteins that are essential for systemic infection of their host but dispensable for replication and encapsidation.
	966	Sc0000676_13722_13423_13	#N/A	C.assamica	Camellia sinensis var. assamica	307131	pfam00845	Gemini_BL1	Geminivirus BL1 movement protein. Geminiviruses encode two movement proteins that are essential for systemic infection of their host but dispensable for replication and encapsidation.
	967	Sc0000676_13722_13423_14	AC1	C.assamica	Camellia sinensis var. assamica	279178	pfam00799	Gemini_AL1	Geminivirus Rep catalytic domain. The AL1 proteins encodes the replication initiator protein (Rep) of geminiviruses, which is a replicon-specific initiator enzyme and is an essential component of the replisome. For geminivirus Rep protein, this N-terminal region is crucial for origin recognition and DNA cleavage and nucleotidyl transfer.
	968	Sc0000676_13722_13423_14	AC1	C.assamica	Camellia sinensis var. assamica	285483	pfam08283	Gemini_AL1_M	Geminivirus Rep protein central domain. This is the cetral domain of the geminivirus Rep proteins.
	969	Sc0000676_16742_17083_8	#N/A	C.assamica	Camellia sinensis var. assamica	307131	pfam00845	Gemini_BL1	Geminivirus BL1 movement protein. Geminiviruses encode two movement proteins that are essential for systemic infection of their host but dispensable for replication and encapsidation.
	970	Sc0000676_16742_17083_9	AC1	C.assamica	Camellia sinensis var. assamica	279178	pfam00799	Gemini_AL1	Geminivirus Rep catalytic domain. The AL1 proteins encodes the replication initiator protein (Rep) of geminiviruses, which is a replicon-specific initiator enzyme and is an essential component of the replisome. For geminivirus Rep protein, this N-terminal region is crucial for origin recognition and DNA cleavage and nucleotidyl transfer.
	971	Sc0000676_16742_17083_9	AC1	C.assamica	Camellia sinensis var. assamica	285483	pfam08283	Gemini_AL1_M	Geminivirus Rep protein central domain. This is the cetral domain of the geminivirus Rep proteins.
	972	Sc0000676_16742_17083_17	#N/A	C.assamica	Camellia sinensis var. assamica	307131	pfam00845	Gemini_BL1	Geminivirus BL1 movement protein. Geminiviruses encode two movement proteins that are essential for systemic infection of their host but dispensable for replication and encapsidation.
	973	Sc0000691_114508_114158_3	replication initiator protein	C.assamica	Camellia sinensis var. assamica	285483	pfam08283	Gemini_AL1_M	Geminivirus Rep protein central domain. This is the cetral domain of the geminivirus Rep proteins.
	974	Sc0000691_114508_114158_9	replication associated protein	C.assamica	Camellia sinensis var. assamica	279178	pfam00799	Gemini_AL1	Geminivirus Rep catalytic domain. The AL1 proteins encodes the replication initiator protein (Rep) of geminiviruses, which is a replicon-specific initiator enzyme and is an essential component of the replisome. For geminivirus Rep protein, this N-terminal region is crucial for origin recognition and DNA cleavage and nucleotidyl transfer.
	975	Sc0000691_114508_114158_9	replication associated protein	C.assamica	Camellia sinensis var. assamica	285483	pfam08283	Gemini_AL1_M	Geminivirus Rep protein central domain. This is the cetral domain of the geminivirus Rep proteins.
	976	Sc0000691_114508_114158_16	#N/A	C.assamica	Camellia sinensis var. assamica	306581	pfam00098	zf-CCHC	Zinc knuckle. The zinc knuckle is a zinc binding motif composed of the the following CX2CX4HX4C where X can be any amino acid. The motifs are mostly from retroviral gag proteins (nucleocapsid). Prototype structure is from HIV. Also contains members involved in eukaryotic gene regulation, such as C. elegans GLH-1. Structure is an 18-residue zinc finger.
	977	Sc0000691_114508_114158_17	#N/A	C.assamica	Camellia sinensis var. assamica	306563	pfam00077	RVP	Retroviral aspartyl protease. Single domain aspartyl proteases from retroviruses, retrotransposons, and badnaviruses (plant dsDNA viruses). These proteases are generally part of a larger polyprotein; usually pol, more rarely gag. Retroviral proteases appear to be homologous to a single domain of the two-domain eukaryotic aspartyl proteases such as pepsins, cathepsins, and renins (pfam00026).
	978	Sc0000691_114508_114158_22	#N/A	C.assamica	Camellia sinensis var. assamica	279452	pfam01107	MP	Viral movement protein (MP). This family includes a variety of movement proteins (MP)s. The MP is necessary for the initial cell-to-cell movement during the early stages of a viral infection. This movement is active, and it is known that the MP interacts with the plasmodesmata and possesses the ability to bind to RNA to achieve its role. This family also includes consists of virus movement protei…
	979	Sc0000703_91886_92203_12	replication associated protein	C.assamica	Camellia sinensis var. assamica	285483	pfam08283	Gemini_AL1_M	Geminivirus Rep protein central domain. This is the cetral domain of the geminivirus Rep proteins.
	980	Sc0000703_91886_92203_15	Rep protein	C.assamica	Camellia sinensis var. assamica	306564	pfam00078	RVT_1	Reverse transcriptase (RNA-dependent DNA polymerase). A reverse transcriptase gene is usually indicative of a mobile element such as a retrotransposon or retrovirus. Reverse transcriptases occur in a variety of mobile elements, including retrotransposons, retroviruses, group II introns, bacterial msDNAs, hepadnaviruses, and caulimoviruses.
	981	Sc0000703_91886_92203_15	Rep protein	C.assamica	Camellia sinensis var. assamica	279178	pfam00799	Gemini_AL1	Geminivirus Rep catalytic domain. The AL1 proteins encodes the replication initiator protein (Rep) of geminiviruses, which is a replicon-specific initiator enzyme and is an essential component of the replisome. For geminivirus Rep protein, this N-terminal region is crucial for origin recognition and DNA cleavage and nucleotidyl transfer.
	982	Sc0000703_101945_101841_9	#N/A	C.assamica	Camellia sinensis var. assamica	306564	pfam00078	RVT_1	Reverse transcriptase (RNA-dependent DNA polymerase). A reverse transcriptase gene is usually indicative of a mobile element such as a retrotransposon or retrovirus. Reverse transcriptases occur in a variety of mobile elements, including retrotransposons, retroviruses, group II introns, bacterial msDNAs, hepadnaviruses, and caulimoviruses.
	983	Sc0000710_283930_284259_9	putative RepA-like protein	C.assamica	Camellia sinensis var. assamica	279178	pfam00799	Gemini_AL1	Geminivirus Rep catalytic domain. The AL1 proteins encodes the replication initiator protein (Rep) of geminiviruses, which is a replicon-specific initiator enzyme and is an essential component of the replisome. For geminivirus Rep protein, this N-terminal region is crucial for origin recognition and DNA cleavage and nucleotidyl transfer.
	984	Sc0000711_723109_723717_1	replicase protein	C.assamica	Camellia sinensis var. assamica	279178	pfam00799	Gemini_AL1	Geminivirus Rep catalytic domain. The AL1 proteins encodes the replication initiator protein (Rep) of geminiviruses, which is a replicon-specific initiator enzyme and is an essential component of the replisome. For geminivirus Rep protein, this N-terminal region is crucial for origin recognition and DNA cleavage and nucleotidyl transfer.
	985	Sc0000711_723109_723717_2	transcription activator protein	C.assamica	Camellia sinensis var. assamica	279747	pfam01440	Gemini_AL2	Geminivirus AL2 protein. Geminiviruses are small, ssDNA-containing plant viruses. Geminiviruses contain three ORFs (designated AL1, AL2, and AL3) that overlap and are specified by multiple polycistronic mRNAs. The AL2 gene product transactivates expression of TGMV coat protein gene, and BR1 movement protein.
	986	Sc0000711_723109_723717_4	AC3 protein	C.assamica	Camellia sinensis var. assamica	279715	pfam01407	Gemini_AL3	Geminivirus AL3 protein. Geminiviruses are small, ssDNA-containing plant viruses. Geminiviruses contain three ORFs (designated AL1, AL2, and AL3) that overlap and are specified by multiple polycistronic mRNAs. The AL3 protein comprises approximately 0.05% of the cellular proteins and is present in the soluble and organelle fractions. AL3 may form oligomers. Immunoprecipitation of AL3 in a baculov…
	987	Sc0000711_723109_723717_7	replication associated protein	C.assamica	Camellia sinensis var. assamica	285483	pfam08283	Gemini_AL1_M	Geminivirus Rep protein central domain. This is the cetral domain of the geminivirus Rep proteins.
	988	Sc0000711_723109_723717_7	replication associated protein	C.assamica	Camellia sinensis var. assamica	279178	pfam00799	Gemini_AL1	Geminivirus Rep catalytic domain. The AL1 proteins encodes the replication initiator protein (Rep) of geminiviruses, which is a replicon-specific initiator enzyme and is an essential component of the replisome. For geminivirus Rep protein, this N-terminal region is crucial for origin recognition and DNA cleavage and nucleotidyl transfer.
	989	Sc0000711_723109_723717_13	replication associated protein	C.assamica	Camellia sinensis var. assamica	285483	pfam08283	Gemini_AL1_M	Geminivirus Rep protein central domain. This is the cetral domain of the geminivirus Rep proteins.
	990	Sc0000711_724964_724530_10	replication associated protein	C.assamica	Camellia sinensis var. assamica	285483	pfam08283	Gemini_AL1_M	Geminivirus Rep protein central domain. This is the cetral domain of the geminivirus Rep proteins.
	991	Sc0000711_724964_724530_11	replication associated protein	C.assamica	Camellia sinensis var. assamica	285483	pfam08283	Gemini_AL1_M	Geminivirus Rep protein central domain. This is the cetral domain of the geminivirus Rep proteins.
	992	Sc0000711_724964_724530_11	replication associated protein	C.assamica	Camellia sinensis var. assamica	279178	pfam00799	Gemini_AL1	Geminivirus Rep catalytic domain. The AL1 proteins encodes the replication initiator protein (Rep) of geminiviruses, which is a replicon-specific initiator enzyme and is an essential component of the replisome. For geminivirus Rep protein, this N-terminal region is crucial for origin recognition and DNA cleavage and nucleotidyl transfer.
	993	Sc0000711_724964_724530_15	replicase protein	C.assamica	Camellia sinensis var. assamica	279178	pfam00799	Gemini_AL1	Geminivirus Rep catalytic domain. The AL1 proteins encodes the replication initiator protein (Rep) of geminiviruses, which is a replicon-specific initiator enzyme and is an essential component of the replisome. For geminivirus Rep protein, this N-terminal region is crucial for origin recognition and DNA cleavage and nucleotidyl transfer.
	994	Sc0000711_724964_724530_16	transcription activator protein	C.assamica	Camellia sinensis var. assamica	279747	pfam01440	Gemini_AL2	Geminivirus AL2 protein. Geminiviruses are small, ssDNA-containing plant viruses. Geminiviruses contain three ORFs (designated AL1, AL2, and AL3) that overlap and are specified by multiple polycistronic mRNAs. The AL2 gene product transactivates expression of TGMV coat protein gene, and BR1 movement protein.
	995	Sc0000711_724964_724530_18	AC3 protein	C.assamica	Camellia sinensis var. assamica	279715	pfam01407	Gemini_AL3	Geminivirus AL3 protein. Geminiviruses are small, ssDNA-containing plant viruses. Geminiviruses contain three ORFs (designated AL1, AL2, and AL3) that overlap and are specified by multiple polycistronic mRNAs. The AL3 protein comprises approximately 0.05% of the cellular proteins and is present in the soluble and organelle fractions. AL3 may form oligomers. Immunoprecipitation of AL3 in a baculov…
	996	Sc0000720_187282_187449_1	movement protein	C.assamica	Camellia sinensis var. assamica	307131	pfam00845	Gemini_BL1	Geminivirus BL1 movement protein. Geminiviruses encode two movement proteins that are essential for systemic infection of their host but dispensable for replication and encapsidation.
	997	Sc0000720_187282_187449_8	coat protein	C.assamica	Camellia sinensis var. assamica	307130	pfam00844	Gemini_coat	Geminivirus coat protein/nuclear export factor BR1 family. It has been shown that the 104 N-terminal amino acids of the maize streak virus coat protein bind DNA non- specifically. This family also includes various geminivirus movement proteins that are nuclear export factors or shuttles. One member BR1 facilitates the export of both ds and ss DNA form the nucleus.
	998	Sc0000720_187282_187449_10	putative RepA-like protein	C.assamica	Camellia sinensis var. assamica	285483	pfam08283	Gemini_AL1_M	Geminivirus Rep protein central domain. This is the cetral domain of the geminivirus Rep proteins.
	999	Sc0000720_187282_187449_12	coat protein	C.assamica	Camellia sinensis var. assamica	307130	pfam00844	Gemini_coat	Geminivirus coat protein/nuclear export factor BR1 family. It has been shown that the 104 N-terminal amino acids of the maize streak virus coat protein bind DNA non- specifically. This family also includes various geminivirus movement proteins that are nuclear export factors or shuttles. One member BR1 facilitates the export of both ds and ss DNA form the nucleus.
	1000	Sc0000720_187282_187449_17	putative RepA-like protein	C.assamica	Camellia sinensis var. assamica	279178	pfam00799	Gemini_AL1	Geminivirus Rep catalytic domain. The AL1 proteins encodes the replication initiator protein (Rep) of geminiviruses, which is a replicon-specific initiator enzyme and is an essential component of the replisome. For geminivirus Rep protein, this N-terminal region is crucial for origin recognition and DNA cleavage and nucleotidyl transfer.
	1001	Sc0000720_187282_187449_18	movement protein	C.assamica	Camellia sinensis var. assamica	307131	pfam00845	Gemini_BL1	Geminivirus BL1 movement protein. Geminiviruses encode two movement proteins that are essential for systemic infection of their host but dispensable for replication and encapsidation.
	1002	Sc0000720_187282_187449_19	putative RepA-like protein	C.assamica	Camellia sinensis var. assamica	279178	pfam00799	Gemini_AL1	Geminivirus Rep catalytic domain. The AL1 proteins encodes the replication initiator protein (Rep) of geminiviruses, which is a replicon-specific initiator enzyme and is an essential component of the replisome. For geminivirus Rep protein, this N-terminal region is crucial for origin recognition and DNA cleavage and nucleotidyl transfer.
	1003	Sc0000720_190681_190971_1	movement protein	C.assamica	Camellia sinensis var. assamica	307131	pfam00845	Gemini_BL1	Geminivirus BL1 movement protein. Geminiviruses encode two movement proteins that are essential for systemic infection of their host but dispensable for replication and encapsidation.
	1004	Sc0000720_190681_190971_6	coat protein	C.assamica	Camellia sinensis var. assamica	307130	pfam00844	Gemini_coat	Geminivirus coat protein/nuclear export factor BR1 family. It has been shown that the 104 N-terminal amino acids of the maize streak virus coat protein bind DNA non- specifically. This family also includes various geminivirus movement proteins that are nuclear export factors or shuttles. One member BR1 facilitates the export of both ds and ss DNA form the nucleus.
	1005	Sc0000720_190681_190971_8	putative RepA-like protein	C.assamica	Camellia sinensis var. assamica	285483	pfam08283	Gemini_AL1_M	Geminivirus Rep protein central domain. This is the cetral domain of the geminivirus Rep proteins.
	1006	Sc0000720_190681_190971_10	coat protein	C.assamica	Camellia sinensis var. assamica	307130	pfam00844	Gemini_coat	Geminivirus coat protein/nuclear export factor BR1 family. It has been shown that the 104 N-terminal amino acids of the maize streak virus coat protein bind DNA non- specifically. This family also includes various geminivirus movement proteins that are nuclear export factors or shuttles. One member BR1 facilitates the export of both ds and ss DNA form the nucleus.
	1007	Sc0000720_190681_190971_13	putative RepA-like protein	C.assamica	Camellia sinensis var. assamica	279178	pfam00799	Gemini_AL1	Geminivirus Rep catalytic domain. The AL1 proteins encodes the replication initiator protein (Rep) of geminiviruses, which is a replicon-specific initiator enzyme and is an essential component of the replisome. For geminivirus Rep protein, this N-terminal region is crucial for origin recognition and DNA cleavage and nucleotidyl transfer.
	1008	Sc0000720_190681_190971_14	movement protein	C.assamica	Camellia sinensis var. assamica	307131	pfam00845	Gemini_BL1	Geminivirus BL1 movement protein. Geminiviruses encode two movement proteins that are essential for systemic infection of their host but dispensable for replication and encapsidation.
	1009	Sc0000720_190681_190971_15	putative RepA-like protein	C.assamica	Camellia sinensis var. assamica	279178	pfam00799	Gemini_AL1	Geminivirus Rep catalytic domain. The AL1 proteins encodes the replication initiator protein (Rep) of geminiviruses, which is a replicon-specific initiator enzyme and is an essential component of the replisome. For geminivirus Rep protein, this N-terminal region is crucial for origin recognition and DNA cleavage and nucleotidyl transfer.
	1010	Sc0000720_190681_190971_18	#N/A	C.assamica	Camellia sinensis var. assamica	311594	pfam07727	RVT_2	Reverse transcriptase (RNA-dependent DNA polymerase). A reverse transcriptase gene is usually indicative of a mobile element such as a retrotransposon or retrovirus. Reverse transcriptases occur in a variety of mobile elements, including retrotransposons, retroviruses, group II introns, bacterial msDNAs, hepadnaviruses, and caulimoviruses. This Pfam entry includes reverse transcriptases not recog…
	1011	Sc0000733_41163_41366_2	AC2 protein	C.assamica	Camellia sinensis var. assamica	279747	pfam01440	Gemini_AL2	Geminivirus AL2 protein. Geminiviruses are small, ssDNA-containing plant viruses. Geminiviruses contain three ORFs (designated AL1, AL2, and AL3) that overlap and are specified by multiple polycistronic mRNAs. The AL2 gene product transactivates expression of TGMV coat protein gene, and BR1 movement protein.
	1012	Sc0000733_41163_41366_4	replication associated protein	C.assamica	Camellia sinensis var. assamica	279178	pfam00799	Gemini_AL1	Geminivirus Rep catalytic domain. The AL1 proteins encodes the replication initiator protein (Rep) of geminiviruses, which is a replicon-specific initiator enzyme and is an essential component of the replisome. For geminivirus Rep protein, this N-terminal region is crucial for origin recognition and DNA cleavage and nucleotidyl transfer.
	1013	Sc0000733_41163_41366_7	AC3 protein	C.assamica	Camellia sinensis var. assamica	279715	pfam01407	Gemini_AL3	Geminivirus AL3 protein. Geminiviruses are small, ssDNA-containing plant viruses. Geminiviruses contain three ORFs (designated AL1, AL2, and AL3) that overlap and are specified by multiple polycistronic mRNAs. The AL3 protein comprises approximately 0.05% of the cellular proteins and is present in the soluble and organelle fractions. AL3 may form oligomers. Immunoprecipitation of AL3 in a baculov…
	1014	Sc0000733_41163_41366_14	AC1	C.assamica	Camellia sinensis var. assamica	285483	pfam08283	Gemini_AL1_M	Geminivirus Rep protein central domain. This is the cetral domain of the geminivirus Rep proteins.
	1015	Sc0000733_41163_41366_16	#N/A	C.assamica	Camellia sinensis var. assamica	306815	pfam00385	Chromo	Chromo (CHRromatin Organisation MOdifier) domain.
	1016	Sc0000733_43219_42977_3	#N/A	C.assamica	Camellia sinensis var. assamica	306815	pfam00385	Chromo	Chromo (CHRromatin Organisation MOdifier) domain.
	1017	Sc0000733_43219_42977_10	AC1	C.assamica	Camellia sinensis var. assamica	285483	pfam08283	Gemini_AL1_M	Geminivirus Rep protein central domain. This is the cetral domain of the geminivirus Rep proteins.
	1018	Sc0000733_43219_42977_13	AC2 protein	C.assamica	Camellia sinensis var. assamica	279747	pfam01440	Gemini_AL2	Geminivirus AL2 protein. Geminiviruses are small, ssDNA-containing plant viruses. Geminiviruses contain three ORFs (designated AL1, AL2, and AL3) that overlap and are specified by multiple polycistronic mRNAs. The AL2 gene product transactivates expression of TGMV coat protein gene, and BR1 movement protein.
	1019	Sc0000733_43219_42977_15	replication associated protein	C.assamica	Camellia sinensis var. assamica	279178	pfam00799	Gemini_AL1	Geminivirus Rep catalytic domain. The AL1 proteins encodes the replication initiator protein (Rep) of geminiviruses, which is a replicon-specific initiator enzyme and is an essential component of the replisome. For geminivirus Rep protein, this N-terminal region is crucial for origin recognition and DNA cleavage and nucleotidyl transfer.
	1020	Sc0000733_43219_42977_18	AC3 protein	C.assamica	Camellia sinensis var. assamica	279715	pfam01407	Gemini_AL3	Geminivirus AL3 protein. Geminiviruses are small, ssDNA-containing plant viruses. Geminiviruses contain three ORFs (designated AL1, AL2, and AL3) that overlap and are specified by multiple polycistronic mRNAs. The AL3 protein comprises approximately 0.05% of the cellular proteins and is present in the soluble and organelle fractions. AL3 may form oligomers. Immunoprecipitation of AL3 in a baculov…
	1021	Sc0000733_185111_184974_3	transcriptional transactivator protein	C.assamica	Camellia sinensis var. assamica	279747	pfam01440	Gemini_AL2	Geminivirus AL2 protein. Geminiviruses are small, ssDNA-containing plant viruses. Geminiviruses contain three ORFs (designated AL1, AL2, and AL3) that overlap and are specified by multiple polycistronic mRNAs. The AL2 gene product transactivates expression of TGMV coat protein gene, and BR1 movement protein.
	1022	Sc0000733_185111_184974_7	replication enhancer protein	C.assamica	Camellia sinensis var. assamica	279715	pfam01407	Gemini_AL3	Geminivirus AL3 protein. Geminiviruses are small, ssDNA-containing plant viruses. Geminiviruses contain three ORFs (designated AL1, AL2, and AL3) that overlap and are specified by multiple polycistronic mRNAs. The AL3 protein comprises approximately 0.05% of the cellular proteins and is present in the soluble and organelle fractions. AL3 may form oligomers. Immunoprecipitation of AL3 in a baculov…
	1023	Sc0000733_185111_184974_11	#N/A	C.assamica	Camellia sinensis var. assamica	309014	pfam03732	Retrotrans_gag	Retrotransposon gag protein. Gag or Capsid-like proteins from LTR retrotransposons. There is a central motif QGXXEXXXXXFXXLXXH that is common to Retroviridae gag-proteins, but is poorly conserved.
	1024	Sc0000733_185111_184974_13	replication associated protein	C.assamica	Camellia sinensis var. assamica	285483	pfam08283	Gemini_AL1_M	Geminivirus Rep protein central domain. This is the cetral domain of the geminivirus Rep proteins.
	1025	Sc0000733_185111_184974_13	replication associated protein	C.assamica	Camellia sinensis var. assamica	279178	pfam00799	Gemini_AL1	Geminivirus Rep catalytic domain. The AL1 proteins encodes the replication initiator protein (Rep) of geminiviruses, which is a replicon-specific initiator enzyme and is an essential component of the replisome. For geminivirus Rep protein, this N-terminal region is crucial for origin recognition and DNA cleavage and nucleotidyl transfer.
	1026	Sc0000733_185111_184974_14	replication associated protein	C.assamica	Camellia sinensis var. assamica	285483	pfam08283	Gemini_AL1_M	Geminivirus Rep protein central domain. This is the cetral domain of the geminivirus Rep proteins.
	1027	Sc0000733_185111_184974_15	replication-associated protein	C.assamica	Camellia sinensis var. assamica	279178	pfam00799	Gemini_AL1	Geminivirus Rep catalytic domain. The AL1 proteins encodes the replication initiator protein (Rep) of geminiviruses, which is a replicon-specific initiator enzyme and is an essential component of the replisome. For geminivirus Rep protein, this N-terminal region is crucial for origin recognition and DNA cleavage and nucleotidyl transfer.
	1028	Sc0000733_185111_184974_18	replication enhancer protein	C.assamica	Camellia sinensis var. assamica	279715	pfam01407	Gemini_AL3	Geminivirus AL3 protein. Geminiviruses are small, ssDNA-containing plant viruses. Geminiviruses contain three ORFs (designated AL1, AL2, and AL3) that overlap and are specified by multiple polycistronic mRNAs. The AL3 protein comprises approximately 0.05% of the cellular proteins and is present in the soluble and organelle fractions. AL3 may form oligomers. Immunoprecipitation of AL3 in a baculov…
	1029	Sc0000733_185111_184974_23	replication associated protein	C.assamica	Camellia sinensis var. assamica	279747	pfam01440	Gemini_AL2	Geminivirus AL2 protein. Geminiviruses are small, ssDNA-containing plant viruses. Geminiviruses contain three ORFs (designated AL1, AL2, and AL3) that overlap and are specified by multiple polycistronic mRNAs. The AL2 gene product transactivates expression of TGMV coat protein gene, and BR1 movement protein.
	1030	Sc0000733_187127_186417_3	transcriptional transactivator protein	C.assamica	Camellia sinensis var. assamica	279747	pfam01440	Gemini_AL2	Geminivirus AL2 protein. Geminiviruses are small, ssDNA-containing plant viruses. Geminiviruses contain three ORFs (designated AL1, AL2, and AL3) that overlap and are specified by multiple polycistronic mRNAs. The AL2 gene product transactivates expression of TGMV coat protein gene, and BR1 movement protein.
	1031	Sc0000733_187127_186417_7	replication enhancer protein	C.assamica	Camellia sinensis var. assamica	279715	pfam01407	Gemini_AL3	Geminivirus AL3 protein. Geminiviruses are small, ssDNA-containing plant viruses. Geminiviruses contain three ORFs (designated AL1, AL2, and AL3) that overlap and are specified by multiple polycistronic mRNAs. The AL3 protein comprises approximately 0.05% of the cellular proteins and is present in the soluble and organelle fractions. AL3 may form oligomers. Immunoprecipitation of AL3 in a baculov…
	1032	Sc0000733_187127_186417_11	replication associated protein	C.assamica	Camellia sinensis var. assamica	285483	pfam08283	Gemini_AL1_M	Geminivirus Rep protein central domain. This is the cetral domain of the geminivirus Rep proteins.
	1033	Sc0000733_187127_186417_11	replication associated protein	C.assamica	Camellia sinensis var. assamica	279178	pfam00799	Gemini_AL1	Geminivirus Rep catalytic domain. The AL1 proteins encodes the replication initiator protein (Rep) of geminiviruses, which is a replicon-specific initiator enzyme and is an essential component of the replisome. For geminivirus Rep protein, this N-terminal region is crucial for origin recognition and DNA cleavage and nucleotidyl transfer.
	1034	Sc0000733_187127_186417_12	replication associated protein	C.assamica	Camellia sinensis var. assamica	285483	pfam08283	Gemini_AL1_M	Geminivirus Rep protein central domain. This is the cetral domain of the geminivirus Rep proteins.
	1035	Sc0000733_187127_186417_13	replication-associated protein	C.assamica	Camellia sinensis var. assamica	279178	pfam00799	Gemini_AL1	Geminivirus Rep catalytic domain. The AL1 proteins encodes the replication initiator protein (Rep) of geminiviruses, which is a replicon-specific initiator enzyme and is an essential component of the replisome. For geminivirus Rep protein, this N-terminal region is crucial for origin recognition and DNA cleavage and nucleotidyl transfer.
	1036	Sc0000733_187127_186417_16	replication enhancer protein	C.assamica	Camellia sinensis var. assamica	279715	pfam01407	Gemini_AL3	Geminivirus AL3 protein. Geminiviruses are small, ssDNA-containing plant viruses. Geminiviruses contain three ORFs (designated AL1, AL2, and AL3) that overlap and are specified by multiple polycistronic mRNAs. The AL3 protein comprises approximately 0.05% of the cellular proteins and is present in the soluble and organelle fractions. AL3 may form oligomers. Immunoprecipitation of AL3 in a baculov…
	1037	Sc0000733_187127_186417_20	replication associated protein	C.assamica	Camellia sinensis var. assamica	279747	pfam01440	Gemini_AL2	Geminivirus AL2 protein. Geminiviruses are small, ssDNA-containing plant viruses. Geminiviruses contain three ORFs (designated AL1, AL2, and AL3) that overlap and are specified by multiple polycistronic mRNAs. The AL2 gene product transactivates expression of TGMV coat protein gene, and BR1 movement protein.
	1038	Sc0000736_532503_533120_3	#N/A	C.assamica	Camellia sinensis var. assamica	316018	pfam13456	RVT_3	Reverse transcriptase-like. This domain is found in plants and appears to be part of a retrotransposon.
	1039	Sc0000736_532503_533120_6	#N/A	C.assamica	Camellia sinensis var. assamica	307008	pfam00665	rve	Integrase core domain. Integrase mediates integration of a DNA copy of the viral genome into the host chromosome. Integrase is composed of three domains. The amino-terminal domain is a zinc binding domain pfam02022. This domain is the central catalytic domain. The carboxyl terminal domain that is a non-specific DNA binding domain pfam00552. The catalytic domain acts as an endonuclease when two nu…
	1040	Sc0000742_49578_49859_1	#N/A	C.assamica	Camellia sinensis var. assamica	316493	pfam13976	gag_pre-integrs	GAG-pre-integrase domain. This domain is found associated with retroviral insertion elements and lies just upstream of the integrase region on the polyproteins.
	1041	Sc0000742_49578_49859_2	#N/A	C.assamica	Camellia sinensis var. assamica	316493	pfam13976	gag_pre-integrs	GAG-pre-integrase domain. This domain is found associated with retroviral insertion elements and lies just upstream of the integrase region on the polyproteins.
	1042	Sc0000742_49578_49859_5	putative RepA-like protein	C.assamica	Camellia sinensis var. assamica	279178	pfam00799	Gemini_AL1	Geminivirus Rep catalytic domain. The AL1 proteins encodes the replication initiator protein (Rep) of geminiviruses, which is a replicon-specific initiator enzyme and is an essential component of the replisome. For geminivirus Rep protein, this N-terminal region is crucial for origin recognition and DNA cleavage and nucleotidyl transfer.
[truncated: 10,166 more rows]
