# Supplementary material for: Large-scale survey reveals pervasiveness and potential function of endogenous geminiviral sequences in plants
Source: Virus Evol. 2020 Sep 21;6(2):veaa071. doi: 10.1093/ve/veaa071 (PMC7758297; doi:10.1093/ve/veaa071)
Supplement: veaa071_Supplementary_Data [file veaa071_supplementary_data.zip › Table S6.xls]

## Sheet: Sheet1
	Supplementary Table 6: List of Rpsblast based functional annotation of domains with identified viral-like Rep genes across complete plant transcriptomes.
	Serial no	Accession	Plant species	Host Domains	Other-Gemini (AC4 5 2, AL3, BL1, C4, coat, mov, V2)	REP (AL1 M, AL1, AL2)
	1	GELW02	Taxillus chinensis	5	4	13
	2	GEFQ01	Camellia sinensis	4	2	3
	3	GFMV01	Camellia sinensis	4	0	2
	4	GFSL01	Camellia sasanqua	4	1	4
	5	GCRZ01	Camellia taliensis	3	2	1
	6	GFBT01	Nymphoides peltata	3	0	9
	7	GFMU01	Camellia sinensis	3	1	5
	8	GFZM02	Camellia chekiangoleosa	3	2	7
	9	GBSJ01	Diospyros lotus	2	4	17
	10	GGGQ01	Tagetes erecta	2	0	3
	11	GGEB01	Camellia sinensis	1	0	1
	12	GABJ01	Caragana korshinskii	0	1	2
	13	GAJR01	Gentiana macrophylla	0	2	2
	14	GARM01	Camellia sinensis	0	0	4
	15	GAVZ01	Tripterygium wilfordii	0	2	2
	16	GAXU01	Capsicum annuum	0	6	4
	17	GAXV01	Capsicum annuum	0	4	2
	18	GAYR01	Solanum melongena	0	1	6
	19	GAYS01	Solanum incanum	0	2	12
	20	GBDN01	Dahlia pinnata	0	0	1
	21	GBGZ01	Solanum melongena	0	1	6
	22	GBHI01	Camellia oleifera	0	0	2
	23	GBKQ01	Camellia sinensis	0	1	2
	24	GBSD01	Corchorus capsularis	0	1	2
	25	GDHR01	Luffa aegyptiaca	0	0	1
	26	GDQL01	Casuarina equisetifolia	0	0	2
	27	GEER01	Camellia reticulata	0	1	7
	28	GEFW01	Atractylodes lancea	0	0	2
	29	GEFY01	Camellia oleifera	0	0	1
	30	GEFZ01	Atractylodes lancea	0	0	2
	31	GEOH01	Ambrosia trifida	0	0	3
	32	GFCO01	Murraya koenigii	0	1	1
	33	GFFN01	Phlox cuspidata	0	0	1
	34	GFFQ01	Phlox roemeriana	0	0	1
	35	GFFR01	Phlox drummondii	0	1	4
	36	GFGL01	Tectona grandis	0	0	4
	37	GFVJ01	Megathyrsus maximus	0	1	2
	38	GFWB01	Ambrosia artemisiifolia	0	0	3
	39	GFWS01	Ambrosia artemisiifolia	0	0	1
