# Supplementary material for: Large-scale survey reveals pervasiveness and potential function of endogenous geminiviral sequences in plants
Source: Virus Evol. 2020 Sep 21;6(2):veaa071. doi: 10.1093/ve/veaa071 (PMC7758297; doi:10.1093/ve/veaa071)
Supplement: veaa071_Supplementary_Data [file veaa071_supplementary_data.zip › Table S7.xls]

## Sheet: Sheet1
	Supplementary Table 7: Classification information of all identified viral-like Rep protein sequences using CLANS analyses
	Serial no	Sequences	Reference	Groups	Group-Status
	1	Gen_C.assamica.128	EGV	Cluster.0	Known
	2	Gen_C.assamica.759	EGV	Cluster.0	Known
	3	Gen_C.assamica.243	EGV	Cluster.0	Known
	4	Gen_C.assamica.745	EGV	Cluster.0	Known
	5	Gen_C.assamica.626	EGV	Cluster.0	Known
	6	Gen_C.assamica.462	EGV	Cluster.0	Known
	7	Gen_C.assamica.506	EGV	Cluster.0	Known
	8	Gen_C.assamica.554	EGV	Cluster.0	Known
	9	Gen_C.assamica.147	EGV	Cluster.0	Known
	10	Gen_C.assamica.343	EGV	Cluster.0	Known
	11	Gen_C.assamica.950	EGV	Cluster.0	Known
	12	Gen_C.assamica.1138	EGV	Cluster.0	Known
	13	Gen_C.assamica.964	EGV	Cluster.0	Known
	14	Gen_C.assamica.70	EGV	Cluster.0	Known
	15	Gen_C.assamica.205	EGV	Cluster.0	Known
	16	Gen_C.assamica.146	EGV	Cluster.0	Known
	17	Gen_C.assamica.904	EGV	Cluster.0	Known
	18	Gen_C.assamica.76	EGV	Cluster.0	Known
	19	Gen_C.assamica.115	EGV	Cluster.0	Known
	20	Gen_C.assamica.633	EGV	Cluster.0	Known
	21	Gen_C.assamica.211	EGV	Cluster.0	Known
	22	Gen_C.assamica.345	EGV	Cluster.0	Known
	23	Gen_C.assamica.885	EGV	Cluster.0	Known
	24	Gen_C.assamica.773	EGV	Cluster.0	Known
	25	Gen_C.assamica.185	EGV	Cluster.0	Known
	26	Gen_C.assamica.351	EGV	Cluster.0	Known
	27	Gen_C.assamica.519	EGV	Cluster.0	Known
	28	Gen_C.assamica.41	EGV	Cluster.0	Known
	29	Gen_C.assamica.433	EGV	Cluster.0	Known
	30	Gen_C.assamica.652	EGV	Cluster.0	Known
	31	Gen_C.assamica.680	EGV	Cluster.0	Known
	32	Gen_C.assamica.327	EGV	Cluster.0	Known
	33	Gen_C.assamica.188	EGV	Cluster.0	Known
	34	Gen_C.assamica.982	EGV	Cluster.0	Known
	35	Gen_C.assamica.224	EGV	Cluster.0	Known
	36	Gen_C.assamica.898	EGV	Cluster.0	Known
	37	Gen_C.assamica.531	EGV	Cluster.0	Known
	38	Gen_C.assamica.869	EGV	Cluster.0	Known
	39	Gen_C.assamica.81	EGV	Cluster.0	Known
	40	Gen_C.assamica.1035	EGV	Cluster.0	Known
	41	Gen_C.assamica.628	EGV	Cluster.0	Known
	42	Gen_C.assamica.27	EGV	Cluster.0	Known
	43	Gen_C.assamica.429	EGV	Cluster.0	Known
	44	Gen_C.assamica.746	EGV	Cluster.0	Known
	45	Gen_C.assamica.496	EGV	Cluster.0	Known
	46	Gen_C.assamica.527	EGV	Cluster.0	Known
	47	Gen_C.assamica.223	EGV	Cluster.0	Known
	48	Gen_C.assamica.347	EGV	Cluster.0	Known
	49	Gen_C.assamica.671	EGV	Cluster.0	Known
	50	Gen_C.assamica.582	EGV	Cluster.0	Known
	51	Gen_C.assamica.43	EGV	Cluster.0	Known
	52	Gen_C.assamica.306	EGV	Cluster.0	Known
	53	Gen_C.assamica.407	EGV	Cluster.0	Known
	54	Gen_C.assamica.1086	EGV	Cluster.0	Known
	55	Gen_C.assamica.688	EGV	Cluster.0	Known
	56	Gen_C.assamica.1090	EGV	Cluster.0	Known
	57	Gen_C.assamica.907	EGV	Cluster.0	Known
	58	Gen_C.assamica.532	EGV	Cluster.0	Known
	59	Gen_C.assamica.528	EGV	Cluster.0	Known
	60	Gen_C.assamica.97	EGV	Cluster.0	Known
	61	Gen_C.assamica.281	EGV	Cluster.0	Known
	62	Gen_C.assamica.68	EGV	Cluster.0	Known
	63	Gen_C.assamica.15	EGV	Cluster.0	Known
	64	Gen_C.assamica.289	EGV	Cluster.0	Known
	65	Gen_C.assamica.844_2	EGV	Cluster.0	Known
	66	Gen_C.assamica.740	EGV	Cluster.0	Known
	67	Gen_C.assamica.283	EGV	Cluster.0	Known
	68	Gen_C.assamica.5	EGV	Cluster.0	Known
	69	Gen_C.assamica.828	EGV	Cluster.0	Known
	70	Gen_C.assamica.685	EGV	Cluster.0	Known
	71	Gen_C.assamica.261	EGV	Cluster.0	Known
	72	Gen_C.assamica.879	EGV	Cluster.0	Known
	73	Gen_C.assamica.923	EGV	Cluster.0	Known
	74	Gen_C.assamica.362	EGV	Cluster.0	Known
	75	Gen_C.assamica.938	EGV	Cluster.0	Known
	76	Gen_C.assamica.40	EGV	Cluster.0	Known
	77	Gen_C.assamica.226	EGV	Cluster.0	Known
	78	Gen_C.assamica.197	EGV	Cluster.0	Known
	79	Gen_C.assamica.1057	EGV	Cluster.0	Known
	80	Gen_C.assamica.1049	EGV	Cluster.0	Known
	81	Gen_C.assamica.198	EGV	Cluster.0	Known
	82	Gen_C.assamica.113	EGV	Cluster.0	Known
	83	Gen_C.assamica.106	EGV	Cluster.0	Known
	84	Gen_C.assamica.711	EGV	Cluster.0	Known
	85	Gen_C.assamica.1131	EGV	Cluster.0	Known
	86	Gen_C.assamica.712	EGV	Cluster.0	Known
	87	Gen_C.assamica.380	EGV	Cluster.0	Known
	88	Gen_C.assamica.2	EGV	Cluster.0	Known
	89	Gen_C.assamica.1046	EGV	Cluster.0	Known
	90	Gen_C.assamica.119	EGV	Cluster.0	Known
	91	Gen_C.assamica.200	EGV	Cluster.0	Known
	92	Gen_C.assamica.524	EGV	Cluster.0	Known
	93	Gen_C.assamica.565	EGV	Cluster.0	Known
	94	Gen_C.assamica.131	EGV	Cluster.0	Known
	95	Gen_C.assamica.1021	EGV	Cluster.0	Known
	96	Gen_C.assamica.11	EGV	Cluster.0	Known
	97	Gen_C.assamica.421	EGV	Cluster.0	Known
	98	Gen_C.assamica.17_2	EGV	Cluster.0	Known
	99	Gen_C.assamica.265	EGV	Cluster.0	Known
	100	Gen_C.assamica.192	EGV	Cluster.0	Known
	101	Gen_C.assamica.544	EGV	Cluster.0	Known
	102	Gen_C.assamica.815	EGV	Cluster.0	Known
	103	Gen_C.assamica.886	EGV	Cluster.0	Known
	104	Gen_C.assamica.641	EGV	Cluster.0	Known
	105	Gen_C.assamica.340	EGV	Cluster.0	Known
	106	Gen_C.assamica.1055	EGV	Cluster.0	Known
	107	Gen_C.assamica.305	EGV	Cluster.0	Known
	108	Gen_C.assamica.1015	EGV	Cluster.0	Known
	109	Gen_C.assamica.196	EGV	Cluster.0	Known
	110	Gen_C.assamica.385	EGV	Cluster.0	Known
	111	Gen_C.assamica.826	EGV	Cluster.0	Known
	112	Gen_C.assamica.137	EGV	Cluster.0	Known
	113	Gen_C.assamica.130	EGV	Cluster.0	Known
	114	Gen_C.assamica.492	EGV	Cluster.0	Known
	115	Gen_C.assamica.767	EGV	Cluster.0	Known
	116	Gen_C.assamica.339	EGV	Cluster.0	Known
	117	Gen_C.assamica.1016	EGV	Cluster.0	Known
	118	Gen_C.assamica.910	EGV	Cluster.0	Known
	119	Gen_C.assamica.1126	EGV	Cluster.0	Known
	120	Gen_C.assamica.563	EGV	Cluster.0	Known
	121	Gen_C.sinensis.192	EGV	Cluster.0	Known
	122	Gen_C.sinensis.1021	EGV	Cluster.0	Known
	123	Gen_C.sinensis.49	EGV	Cluster.0	Known
	124	Gen_C.sinensis.150	EGV	Cluster.0	Known
	125	Gen_C.sinensis.698	EGV	Cluster.0	Known
	126	Gen_C.sinensis.153	EGV	Cluster.0	Known
	127	Gen_C.sinensis.452	EGV	Cluster.0	Known
	128	Gen_C.sinensis.371	EGV	Cluster.0	Known
	129	Gen_C.sinensis.531	EGV	Cluster.0	Known
	130	Gen_C.sinensis.708	EGV	Cluster.0	Known
	131	Gen_C.sinensis.380	EGV	Cluster.0	Known
	132	Gen_C.sinensis.1016	EGV	Cluster.0	Known
	133	Gen_C.sinensis.114	EGV	Cluster.0	Known
	134	Gen_C.sinensis.1085	EGV	Cluster.0	Known
	135	Gen_C.sinensis.1080	EGV	Cluster.0	Known
	136	Gen_C.sinensis.515	EGV	Cluster.0	Known
	137	Gen_C.sinensis.764	EGV	Cluster.0	Known
	138	Gen_C.sinensis.266	EGV	Cluster.0	Known
	139	Gen_C.sinensis.1153	EGV	Cluster.0	Known
	140	Gen_C.sinensis.758	EGV	Cluster.0	Known
	141	Gen_C.sinensis.995	EGV	Cluster.0	Known
	142	Gen_C.sinensis.978	EGV	Cluster.0	Known
	143	Gen_C.sinensis.131	EGV	Cluster.0	Known
	144	Gen_C.sinensis.61	EGV	Cluster.0	Known
	145	Gen_C.sinensis.683	EGV	Cluster.0	Known
	146	Gen_C.sinensis.35	EGV	Cluster.0	Known
	147	Gen_C.sinensis.1088	EGV	Cluster.0	Known
	148	Gen_C.sinensis.56	EGV	Cluster.0	Known
	149	Gen_C.sinensis.929	EGV	Cluster.0	Known
	150	Gen_C.sinensis.372	EGV	Cluster.0	Known
	151	Gen_C.sinensis.413	EGV	Cluster.0	Known
	152	Gen_C.sinensis.619	EGV	Cluster.0	Known
	153	Gen_C.sinensis.621	EGV	Cluster.0	Known
	154	Gen_C.sinensis.528	EGV	Cluster.0	Known
	155	Gen_C.sinensis.843	EGV	Cluster.0	Known
	156	Gen_C.sinensis.935	EGV	Cluster.0	Known
	157	Gen_C.sinensis.936	EGV	Cluster.0	Known
	158	Gen_C.sinensis.127	EGV	Cluster.0	Known
	159	Gen_C.sinensis.572	EGV	Cluster.0	Known
	160	Gen_C.sinensis.1034	EGV	Cluster.0	Known
	161	Gen_C.sinensis.1226	EGV	Cluster.0	Known
	162	Gen_C.sinensis.714	EGV	Cluster.0	Known
	163	Gen_C.sinensis.744	EGV	Cluster.0	Known
	164	Gen_C.sinensis.34	EGV	Cluster.0	Known
	165	Gen_C.sinensis.420	EGV	Cluster.0	Known
	166	Gen_C.sinensis.289	EGV	Cluster.0	Known
	167	Gen_C.sinensis.108	EGV	Cluster.0	Known
	168	Gen_C.sinensis.1005	EGV	Cluster.0	Known
	169	Gen_C.sinensis.839	EGV	Cluster.0	Known
	170	Gen_C.sinensis.257	EGV	Cluster.0	Known
	171	Gen_C.sinensis.961	EGV	Cluster.0	Known
	172	Gen_C.sinensis.932	EGV	Cluster.0	Known
	173	Gen_C.sinensis.800	EGV	Cluster.0	Known
	174	Gen_C.sinensis.958	EGV	Cluster.0	Known
	175	Gen_C.sinensis.930	EGV	Cluster.0	Known
	176	Gen_C.sinensis.337	EGV	Cluster.0	Known
	177	Gen_C.sinensis.321	EGV	Cluster.0	Known
	178	Gen_C.sinensis.931	EGV	Cluster.0	Known
	179	Gen_C.sinensis.568	EGV	Cluster.0	Known
	180	Gen_C.sinensis.1126	EGV	Cluster.0	Known
	181	Gen_C.sinensis.293	EGV	Cluster.0	Known
	182	Gen_C.sinensis.256	EGV	Cluster.0	Known
	183	Gen_C.sinensis.772	EGV	Cluster.0	Known
	184	Gen_C.sinensis.749	EGV	Cluster.0	Known
	185	Gen_C.sinensis.514	EGV	Cluster.0	Known
	186	Gen_C.sinensis.976	EGV	Cluster.0	Known
	187	Gen_C.sinensis.1169	EGV	Cluster.0	Known
	188	Gen_C.sinensis.47	EGV	Cluster.0	Known
	189	Gen_C.sinensis.136	EGV	Cluster.0	Known
	190	Gen_C.sinensis.539	EGV	Cluster.0	Known
	191	Gen_C.sinensis.58	EGV	Cluster.0	Known
	192	Gen_C.sinensis.968	EGV	Cluster.0	Known
	193	Gen_C.sinensis.353	EGV	Cluster.0	Known
	194	Gen_C.sinensis.1174	EGV	Cluster.0	Known
	195	Gen_C.sinensis.987	EGV	Cluster.0	Known
	196	Gen_C.sinensis.59_2	EGV	Cluster.0	Known
	197	Gen_C.sinensis.746	EGV	Cluster.0	Known
	198	Gen_C.sinensis.503	EGV	Cluster.0	Known
	199	Gen_C.sinensis.896	EGV	Cluster.0	Known
	200	Gen_C.sinensis.981	EGV	Cluster.0	Known
	201	Gen_C.sinensis.441	EGV	Cluster.0	Known
	202	Gen_C.sinensis.1081	EGV	Cluster.0	Known
	203	Gen_C.sinensis.977	EGV	Cluster.0	Known
	204	Gen_C.sinensis.713	EGV	Cluster.0	Known
	205	Gen_C.sinensis.538	EGV	Cluster.0	Known
	206	Gen_C.sinensis.392	EGV	Cluster.0	Known
	207	Gen_C.sinensis.1102	EGV	Cluster.0	Known
	208	Gen_C.sinensis.110	EGV	Cluster.0	Known
	209	Gen_C.sinensis.504	EGV	Cluster.0	Known
	210	Gen_C.sinensis.1032	EGV	Cluster.0	Known
	211	Gen_C.sinensis.98	EGV	Cluster.0	Known
	212	Gen_C.sinensis.750	EGV	Cluster.0	Known
	213	Gen_C.sinensis.377	EGV	Cluster.0	Known
	214	Gen_Vaccinum_corymbosum.5	EGV	Cluster.0	Known
	215	Gen_Vaccinum_corymbosum.6	EGV	Cluster.0	Known
	216	Gen_Vaccinum_corymbosum.2	EGV	Cluster.0	Known
	217	Gen_Vaccinum_macrocarpon.36	EGV	Cluster.0	Known
	218	Gen_Vaccinum_macrocarpon.59	EGV	Cluster.0	Known
	219	Gen_Vaccinum_macrocarpon.63	EGV	Cluster.0	Known
	220	Tr_GBKQ01.1.1_Camellia_sinensis	EGV	Cluster.0	Known
	221	Tr_GCRZ01.1.2_Camellia_taliensis	EGV	Cluster.0	Known
	222	Tr_GEER01.1.3_Camellia_reticulata	EGV	Cluster.0	Known
	223	Tr_GEFQ01.1.4_Camellia_sinensis	EGV	Cluster.0	Known
	224	Tr_GEFQ01.1.2_Camellia_sinensis	EGV	Cluster.0	Known
	225	Tr_GEFY01.1.1_Camellia_oleifera	EGV	Cluster.0	Known
	226	Tr_GFMU01.1.1_Camellia_sinensis	EGV	Cluster.0	Known
	227	Tr_GFZM02.1.4_Camellia_chekiangoleosa	EGV	Cluster.0	Known
	228	Tr_GFZM02.1.1_Camellia_chekiangoleosa	EGV	Cluster.0	Known
	229	Gen_Monotropa.44	EGV	Cluster.0	Known
	230	Gen_Monotropa.86	EGV	Cluster.0	Known
	231	Gen_Monotropa.10	EGV	Cluster.0	Known
	232	Gen_Monotropa.55	EGV	Cluster.0	Known
	233	Ref_YP_009553592.1_Camellia_chlorotic_dwarf-associated_virus	Unclassified geminiviruses	Cluster.0	Known
	234	Gen_Dioscorea_alata.31_2	EGV	Cluster.1	Known
	235	Gen_Dioscorea_alata.132	EGV	Cluster.1	Known
	236	Gen_Dioscorea_alata.89	EGV	Cluster.1	Known
	237	Gen_Dioscorea_alata.141	EGV	Cluster.1	Known
	238	Gen_Dioscorea_alata.108_2	EGV	Cluster.1	Known
	239	Gen_Dioscorea_alata.15	EGV	Cluster.1	Known
	240	Gen_Dioscorea_alata.80_3	EGV	Cluster.1	Known
	241	Gen_Dioscorea_alata.156	EGV	Cluster.1	Known
	242	Gen_Dioscorea_alata.131	EGV	Cluster.1	Known
	243	Gen_Dioscorea_alata.81	EGV	Cluster.1	Known
	244	Gen_Dioscorea_alata.24_2	EGV	Cluster.1	Known
	245	Gen_Dioscorea_alata.130	EGV	Cluster.1	Known
	246	Gen_Dioscorea_alata.51	EGV	Cluster.1	Known
	247	Gen_Dioscorea_alata.79	EGV	Cluster.1	Known
	248	Gen_Dioscorea_alata.102	EGV	Cluster.1	Known
	249	Gen_Dioscorea_alata.121_3	EGV	Cluster.1	Known
	250	Gen_Dioscorea_alata.1725_	EGV	Cluster.1	Known
	251	Gen_Dioscorea_alata.164	EGV	Cluster.1	Known
	252	Gen_Dioscorea_alata.146	EGV	Cluster.1	Known
	253	Gen_Dioscorea_alata.70	EGV	Cluster.1	Known
	254	Gen_Dioscorea_alata.58_2	EGV	Cluster.1	Known
	255	Gen_Dioscorea_alata.1432	EGV	Cluster.1	Known
	256	Gen_Dioscorea_alata.19	EGV	Cluster.1	Known
	257	Gen_Dioscorea_alata.13	EGV	Cluster.1	Known
	258	Gen_Dioscorea_alata.149_3	EGV	Cluster.1	Known
	259	Gen_Dioscorea_alata.17_2	EGV	Cluster.1	Known
	260	Gen_Dioscorea_alata.76	EGV	Cluster.1	Known
	261	Gen_Dioscorea_alata.78	EGV	Cluster.1	Known
	262	Gen_Dioscorea_alata.27_2	EGV	Cluster.1	Known
	263	Gen_Dioscorea_alata.151	EGV	Cluster.1	Known
	264	Gen_Dioscorea_alata.187	EGV	Cluster.1	Known
	265	Gen_Dioscorea_alata.98_2	EGV	Cluster.1	Known
	266	Gen_Dioscorea_alata.128	EGV	Cluster.1	Known
	267	Gen_Dioscorea_alata.10	EGV	Cluster.1	Known
	268	Gen_Dioscorea_alata.72	EGV	Cluster.1	Known
	269	Gen_Dioscorea_alata.100	EGV	Cluster.1	Known
	270	Gen_Dioscorea_alata.29	EGV	Cluster.1	Known
	271	Gen_Dioscorea_alata.30	EGV	Cluster.1	Known
	272	Gen_Dioscorea_alata.174	EGV	Cluster.1	Known
	273	Gen_Dioscorea_alata.171_2	EGV	Cluster.1	Known
	274	Gen_Dioscorea_alata.179	EGV	Cluster.1	Known
	275	Gen_Dioscorea_alata.127	EGV	Cluster.1	Known
	276	Gen_Dioscorea_alata.18_4_	EGV	Cluster.1	Known
	277	Gen_Dioscorea_alata.183	EGV	Cluster.1	Known
	278	Gen_Dioscorea_alata.157_2	EGV	Cluster.1	Known
	279	Gen_Dioscorea_alata.6	EGV	Cluster.1	Known
	280	Gen_Dioscorea_alata.120	EGV	Cluster.1	Known
	281	Gen_Dioscorea_alata.7_2	EGV	Cluster.1	Known
	282	Gen_Dioscorea_alata.152	EGV	Cluster.1	Known
	283	Gen_Dioscorea_alata.36	EGV	Cluster.1	Known
	284	Gen_Dioscorea_alata.82	EGV	Cluster.1	Known
	285	Gen_Dioscorea_alata.74	EGV	Cluster.1	Known
	286	Gen_Dioscorea_alata.54	EGV	Cluster.1	Known
	287	Gen_Helianthus_annuus.2	EGV	Cluster.1	Known
	288	Gen_Nicotiana_tabacum.169	EGV	Cluster.1	Known
	289	Gen_Nicotiana_tomentosiformis.107	EGV	Cluster.1	Known
	290	Gen_Olea_europaea_451_v1.0.2	EGV	Cluster.1	Known
	291	Gen_Solanum_melongena_r2.5.1.1	EGV	Cluster.1	Known
	292	Gen_Monotropa.3	EGV	Cluster.1	Known
	293	Ref_P14991.2_M24597_Beet_curly_top_virus_California_Logan	Curtovirus	Cluster.1	Known
	294	Ref_AY548948.1_AY548948_Beet_curly_top_virus_isolate_spinach_3	Curtovirus	Cluster.1	Known
	295	Ref_AAA20513.1_U02311_Beet_severe_curly_top_virus	Curtovirus	Cluster.1	Known
	296	Ref_P03567.1_K02029_Tomato_golden_mosaic_virus_Yellow_vein	Begomovirus	Cluster.1	Known
	297	Ref_P0CK40.1_D00201_Bean_golden_yellow_mosaic_virus	Begomovirus	Cluster.1	Known
	298	Ref_AAD47173.1_5_AF104036_Sweet_potato_leaf_curl_virus	Begomovirus	Cluster.1	Known
	299	Ref_AAL05272.1_4_AY044133_Macroptilium_mosaic_Puerto_Rico_virus	Begomovirus	Cluster.1	Known
	300	Ref_YP_009506409.1_AF029217_Cowpea_golden_mosaic_virus	Begomovirus	Cluster.1	Known
	301	Ref_CAA43466.1_5X61153_Tomato_yellow_leaf_curl_Sardinia_virus	Begomovirus	Cluster.1	Known
	302	Ref_CAM58879.1_5_AM501481_Cotton_leaf_curl_Rajasthan_virus	Begomovirus	Cluster.1	Known
	303	Ref_ABG26019.1_5_DQ641692_Clerodendrum_golden_mosaic_virus	Begomovirus	Cluster.1	Known
	304	Ref_AAL05287.1_5_AY044137_Tomato_leaf_curl_Sudan_virus	Begomovirus	Cluster.1	Known
	305	Ref_BAC55592.1_5_AB100304_Tomato_leaf_curl_Java_virus	Begomovirus	Cluster.1	Known
	306	Ref_CAD54827.1_5_AJ512761_Tobacco_leaf_curl_Yunnan_virus	Begomovirus	Cluster.1	Known
	307	Ref_BAF49380.1_5_AB236325_Honeysuckle_yellow_vein_virus	Begomovirus	Cluster.1	Known
	308	Ref_AAG27475.1_5_AF311734_Tomato_yellow_leaf_curl_China_virus	Begomovirus	Cluster.1	Known
	309	Ref_AF379637_AAK59260_Beet_curly_top_virus	Curtovirus	Cluster.1	Known
	310	Ref_EU921828_ACH48060_Pepper_yellow_dwarf_virus	Curtovirus	Cluster.1	Known
	311	Ref_FJ665283_ACN42980_Bean_golden_mosaic_virus	Begomovirus	Cluster.1	Known
	312	Ref_FJ665630_ACO88017_Eragrostis_curvula_streak_virus	Eragrovirus	Cluster.1	Known
	313	Ref_FJ665634_ACO88029_Eragrostis_curvula_streak_virus	Eragrovirus	Cluster.1	Known
	314	Ref_FM877473_CAT00008_African_cassava_mosaic_virus	Begomovirus	Cluster.1	Known
	315	Ref_GU734126_ADM64623_Spinach_severe_curly_top_virus	Curtovirus	Cluster.1	Known
	316	Ref_HCU49907_AAB18926_Horseradish_curly_top_virus	Curtovirus	Cluster.1	Known
	317	Ref_JF502373_AFB83502_Cotton_leaf_curl_Burewala_virus	Begomovirus	Cluster.1	Known
	318	Ref_KC108902_AGA19555_Turnip_curly_top_virus	Turncurtovirus	Cluster.1	Known
	319	Ref_KC706535_AGH29605_Sida_micrantha_mosaic_virus	Begomovirus	Cluster.1	Known
	320	Ref_KM386645_AJZ68898_Apple_geminivirus	Unclassified geminiviruses	Cluster.1	Known
	321	Ref_KT388086_ALR86871_Turnip_leaf_roll_virus	Turncurtovirus	Cluster.1	Known
	322	Ref_KT388088_ALR86883_Turnip_leaf_roll_virus	Turncurtovirus	Cluster.1	Known
	323	Ref_KX618694_AOT85623_Grapevine_geminivirus_A	Unclassified geminiviruses	Cluster.1	Known
	324	Ref_NC3778178_YP_3778178_Turnip_curly_top_virus	Turncurtovirus	Cluster.1	Known
	325	Ref_X84735_CAA59223_Tomato_pseudocurly_top_virus	Topocuvirus	Cluster.1	Known
	326	Gen_Oryza_longistaminata.1	EGV	Cluster.10	Known
	327	Ref_ASH99142_Giant_panda_associated_gemycircularvirus	Outgroup	Cluster.10	Known
	328	Ref_YP_009115508_Sewageassociated_gemycircularvirus	Outgroup	Cluster.10	Known
	343	Gen_C.sinensis.702	EGV	Cluster.16	Known
	344	Ref_JQ920490_AFN40144_Citrus_chlorotic_dwarf_associated_virus	Unclassified geminiviruses	Cluster.16	Known
	427	Ref_P60470_Phytoplasma	Outgroup	Cluster.27	Known
	428	Ref_WP_015083745_Wheat_blue_dwarf_phytoplasma	Outgroup	Cluster.27	Known
	431	Ref_JQ901105_AHL69795_Grapevine_red_blotch_virus	Grablovirus	Cluster.29	Known
	432	Ref_JX559642_AFV73367_Grapevine_red_blotch_virus	Grablovirus	Cluster.29	Known
	433	Tr_GFBT01.1.2_Nymphoides_peltata	EGV	Cluster.3	Known
	434	Tr_GFBT01.1.6_Nymphoides_peltata	EGV	Cluster.3	Known
	435	Tr_GFVJ01.1.3_Megathyrsus_maximus	EGV	Cluster.3	Known
	436	Ref_CAO98856.1_3_AM850136_Chickpea_chlorotic_dwarf_virus	Mastrevirus	Cluster.3	Known
	437	Ref_ADQ52698.1_3_GU256532_Chickpea_redleaf_virus	Mastrevirus	Cluster.3	Known
	438	Ref_ADQ52687.1_3_GU256530_Chickpea_chlorosis_virus	Mastrevirus	Cluster.3	Known
	439	Ref_AEE92743.1_3_JF508490_Eragrostis_minor_streak_virus	Mastrevirus	Cluster.3	Known
	440	Ref_CAP58243.1_3_AM922261_Wheat_dwarf_virus	Mastrevirus	Cluster.3	Known
	441	Ref_ADN93260.1_3_HM122238_Digitaria_didactyla_striate_mosaic_virus	Mastrevirus	Cluster.3	Known
	442	Ref_ADT91305.1_3_HQ113104_Bromus_catharticus_striate_mosaic_virus	Mastrevirus	Cluster.3	Known
	443	Ref_AEL29996.1_3_JF905486_Paspalum_striate_mosaic_virus	Mastrevirus	Cluster.3	Known
	444	Ref_DQ458791_ABE67102_Chickpea_chlorotic_dwarf_virus	Mastrevirus	Cluster.3	Known
	445	Ref_EF536860_ABS10875_Wheat_dwarf_virus	Mastrevirus	Cluster.3	Known
	446	Ref_HQ443515_ADV51529_Spinach_curly_top_Arizona_virus	Becurtovirus	Cluster.30	Known
	447	Ref_KP410285_AKJ80161_Beet_curly_top_Iran_virus	Becurtovirus	Cluster.30	Known
	450	Gen_C.assamica.237	EGV	Cluster.4	Known
	451	Gen_C.assamica.57	EGV	Cluster.4	Known
	452	Gen_C.sinensis.570	EGV	Cluster.4	Known
	453	Gen_C.sinensis.459	EGV	Cluster.4	Known
	454	Gen_C.sinensis.555	EGV	Cluster.4	Known
	455	Gen_Mdomestica.v1.0.1	EGV	Cluster.4	Known
	456	Tr_GAVZ01.1.1_Tripterygium_wilfordii	EGV	Cluster.4	Known
	457	Tr_GFZM02.1.5_Camellia_chekiangoleosa	EGV	Cluster.4	Known
	458	Ref_JX094280_AFP53912_French_bean_severe_leaf_curl_virus	Capulavirus	Cluster.4	Known
	459	Ref_KT214373_ANA76277_Alfalfa_leaf_curl_virus	Capulavirus	Cluster.4	Known
	460	Ref_KT214386_ANA76366_Euphorbia_caputmedusae_latent_virus	Capulavirus	Cluster.4	Known
	461	Ref_KT214389_ANA76386_Plantago_lanceolata_latent_virus	Capulavirus	Cluster.4	Known
	329	Gen_Macadamia_integrifolia.11	EGV	Cluster.11	Unknown
	330	Gen_Macadamia_integrifolia.6	EGV	Cluster.11	Unknown
	331	Gen_Macadamia_integrifolia.4	EGV	Cluster.11	Unknown
	332	Tr_GABJ01.1.1_Caragana_korshinskii	EGV	Cluster.12	Unknown
	333	Tr_GAXU01.1.1_Capsicum_annuum	EGV	Cluster.12	Unknown
	334	Tr_GAYR01.1.1_Solanum_melongena	EGV	Cluster.12	Unknown
	335	Gen_C.assamica.1173	EGV	Cluster.13	Unknown
	336	Gen_C.sinensis.647	EGV	Cluster.13	Unknown
	337	Gen_C.sinensis.78	EGV	Cluster.13	Unknown
	338	Gen_C.assamica.640	EGV	Cluster.14	Unknown
	339	Gen_C.assamica.992	EGV	Cluster.14	Unknown
	340	Gen_C.sinensis.176	EGV	Cluster.14	Unknown
	341	Gen_C.sinensis.1208	EGV	Cluster.15	Unknown
	342	Gen_C.sinensis.92	EGV	Cluster.15	Unknown
	345	Tr_GEFW01.1.1_Atractylodes_lancea	EGV	Cluster.17	Unknown
	346	Tr_GEFZ01.1.1_Atractylodes_lancea	EGV	Cluster.17	Unknown
	347	Tr_GBSJ01.1.6_Diospyros_lotus	EGV	Cluster.18	Unknown
	348	Tr_GBSJ01.1.2_Diospyros_lotus	EGV	Cluster.18	Unknown
	349	Tr_GAYS01.1.2_Solanum_incanum	EGV	Cluster.19	Unknown
	350	Tr_GBGZ01.1.1_Solanum_melongena	EGV	Cluster.19	Unknown
	351	Gen_C.assamica.1174	EGV	Cluster.2	Unknown
	352	Gen_C.assamica.297	EGV	Cluster.2	Unknown
	353	Gen_C.assamica.966	EGV	Cluster.2	Unknown
	354	Gen_C.assamica.280	EGV	Cluster.2	Unknown
	355	Gen_C.assamica.604	EGV	Cluster.2	Unknown
	356	Gen_C.assamica.415	EGV	Cluster.2	Unknown
	357	Gen_C.assamica.837	EGV	Cluster.2	Unknown
	358	Gen_C.assamica.620	EGV	Cluster.2	Unknown
	359	Gen_C.assamica.311	EGV	Cluster.2	Unknown
	360	Gen_C.assamica.1036	EGV	Cluster.2	Unknown
	361	Gen_C.assamica.465	EGV	Cluster.2	Unknown
	362	Gen_C.assamica.287	EGV	Cluster.2	Unknown
	363	Gen_C.assamica.1119	EGV	Cluster.2	Unknown
	364	Gen_C.assamica.222	EGV	Cluster.2	Unknown
	365	Gen_C.assamica.658	EGV	Cluster.2	Unknown
	366	Gen_C.assamica.860_3	EGV	Cluster.2	Unknown
	367	Gen_C.assamica.800	EGV	Cluster.2	Unknown
	368	Gen_C.assamica.700	EGV	Cluster.2	Unknown
	369	Gen_C.assamica.754	EGV	Cluster.2	Unknown
	370	Gen_C.assamica.924	EGV	Cluster.2	Unknown
	371	Gen_Coffea_pseudomolecules.31	EGV	Cluster.2	Unknown
	372	Gen_Coffea_pseudomolecules.17	EGV	Cluster.2	Unknown
	373	Gen_Coffea_pseudomolecules.32	EGV	Cluster.2	Unknown
	374	Gen_C.sinensis.148	EGV	Cluster.2	Unknown
	375	Gen_C.sinensis.454	EGV	Cluster.2	Unknown
	376	Gen_C.sinensis.765	EGV	Cluster.2	Unknown
	377	Gen_C.sinensis.1204	EGV	Cluster.2	Unknown
	378	Gen_C.sinensis.895	EGV	Cluster.2	Unknown
	379	Gen_C.sinensis.210	EGV	Cluster.2	Unknown
	380	Gen_C.sinensis.842	EGV	Cluster.2	Unknown
	381	Gen_C.sinensis.818	EGV	Cluster.2	Unknown
	382	Gen_C.sinensis.990	EGV	Cluster.2	Unknown
	383	Gen_C.sinensis.1096	EGV	Cluster.2	Unknown
	384	Gen_C.sinensis.805	EGV	Cluster.2	Unknown
	385	Gen_C.sinensis.1098	EGV	Cluster.2	Unknown
	386	Gen_C.sinensis.421	EGV	Cluster.2	Unknown
	387	Gen_C.sinensis.1054	EGV	Cluster.2	Unknown
	388	Gen_C.sinensis.549	EGV	Cluster.2	Unknown
	389	Gen_C.sinensis.637	EGV	Cluster.2	Unknown
	390	Gen_C.sinensis.500	EGV	Cluster.2	Unknown
	391	Gen_C.sinensis.419	EGV	Cluster.2	Unknown
	392	Gen_C.sinensis.82	EGV	Cluster.2	Unknown
	393	Gen_C.sinensis.584	EGV	Cluster.2	Unknown
	394	Gen_C.sinensis.147	EGV	Cluster.2	Unknown
	395	Gen_C.sinensis.681	EGV	Cluster.2	Unknown
	396	Gen_C.sinensis.254	EGV	Cluster.2	Unknown
	397	Gen_C.sinensis.184	EGV	Cluster.2	Unknown
	398	Gen_C.sinensis.5	EGV	Cluster.2	Unknown
	399	Gen_Dioscorea_alata.168	EGV	Cluster.2	Unknown
	400	Gen_Dioscorea_alata.73	EGV	Cluster.2	Unknown
	401	Gen_Lactuca_sativa.1	EGV	Cluster.2	Unknown
	402	Gen_Macadamia_integrifolia.14	EGV	Cluster.2	Unknown
	403	Gen_Macadamia_integrifolia.13	EGV	Cluster.2	Unknown
	404	Gen_Macadamia_integrifolia.2	EGV	Cluster.2	Unknown
	405	Tr_GBSJ01.1.8_Diospyros_lotus	EGV	Cluster.2	Unknown
	406	Tr_GBSJ01.1.12_Diospyros_lotus	EGV	Cluster.2	Unknown
	407	Tr_GFGL01.1.2_Tectona_grandis	EGV	Cluster.2	Unknown
	408	Tr_GFMU01.1.2_Camellia_sinensis	EGV	Cluster.2	Unknown
	409	Tr_GFMV01.1.2_Camellia_sinensis	EGV	Cluster.2	Unknown
	410	Tr_GFSL01.1.1_Camellia_sasanqua	EGV	Cluster.2	Unknown
	411	Tr_GFZM02.1.2_Camellia_chekiangoleosa	EGV	Cluster.2	Unknown
	412	Gen_Argania_spinosa.6	EGV	Cluster.2	Unknown
	413	Gen_Vaccinum_macrocarpon.35	EGV	Cluster.20	Unknown
	414	Gen_Vaccinum_macrocarpon.21	EGV	Cluster.20	Unknown
	415	Gen_C.assamica.449_2	EGV	Cluster.21	Unknown
	416	Gen_C.sinensis.240_3	EGV	Cluster.21	Unknown
	417	Tr_GAXU01.1.3_Capsicum_annuum	EGV	Cluster.22	Unknown
	418	Tr_GBSD01.1.1_Corchorus_capsularis	EGV	Cluster.22	Unknown
	419	Gen_C.assamica.405	EGV	Cluster.23	Unknown
	420	Gen_C.sinensis.458	EGV	Cluster.23	Unknown
	421	Gen_Helianthus_annuus.3	EGV	Cluster.24	Unknown
	422	Gen_Helianthus_annuus.4	EGV	Cluster.24	Unknown
	423	Gen_C.assamica.111	EGV	Cluster.25	Unknown
	424	Gen_Vaccinum_corymbosum.13	EGV	Cluster.25	Unknown
	425	Gen_C.assamica.552	EGV	Cluster.26	Unknown
	426	Gen_C.assamica.249	EGV	Cluster.26	Unknown
	429	Gen_C.assamica.948	EGV	Cluster.28	Unknown
	430	Gen_C.sinensis.1180	EGV	Cluster.28	Unknown
	448	Gen_C.assamica.792	EGV	Cluster.31	Unknown
	449	Gen_C.sinensis.1086	EGV	Cluster.31	Unknown
	462	Gen_Coffea_pseudomolecules.19	EGV	Cluster.5	Unknown
	463	Gen_Coffea_pseudomolecules.20	EGV	Cluster.5	Unknown
	464	Gen_Coffea_pseudomolecules.16	EGV	Cluster.5	Unknown
	465	Gen_Coffea_pseudomolecules.9	EGV	Cluster.5	Unknown
	466	Gen_Coffea_pseudomolecules.14	EGV	Cluster.5	Unknown
	467	Gen_Coffea_pseudomolecules.10	EGV	Cluster.5	Unknown
	468	Gen_Coffea_pseudomolecules.12	EGV	Cluster.5	Unknown
	469	Gen_Coffea_pseudomolecules.13	EGV	Cluster.5	Unknown
	470	Tr_GAJR01.1.1_Gentiana_macrophylla	EGV	Cluster.6	Unknown
	471	Tr_GBDN01.1.1_Dahlia_pinnata	EGV	Cluster.6	Unknown
	472	Tr_GEOH01.1.3_Ambrosia_trifida	EGV	Cluster.6	Unknown
	473	Tr_GEOH01.1.1_Ambrosia_trifida	EGV	Cluster.6	Unknown
	474	Tr_GFWB01.1.2_Ambrosia_artemisiifolia	EGV	Cluster.6	Unknown
	475	Tr_GFWB01.1.1_Ambrosia_artemisiifolia	EGV	Cluster.6	Unknown
	476	Gen_C.assamica.548	EGV	Cluster.7	Unknown
	477	Gen_C.assamica.1113	EGV	Cluster.7	Unknown
	478	Gen_C.assamica.274	EGV	Cluster.7	Unknown
	479	Gen_C.assamica.556	EGV	Cluster.7	Unknown
	480	Gen_C.assamica.1017	EGV	Cluster.7	Unknown
	481	Gen_Dioscorea_alata.101	EGV	Cluster.8	Unknown
	482	Gen_Dioscorea_alata.34	EGV	Cluster.8	Unknown
	483	Gen_Dioscorea_alata.124	EGV	Cluster.8	Unknown
	484	Gen_Dioscorea_alata.50	EGV	Cluster.8	Unknown
	485	Gen_Argania_spinosa.8	EGV	Cluster.9	Unknown
	486	Gen_Argania_spinosa.13	EGV	Cluster.9	Unknown
	487	Gen_Argania_spinosa.1	EGV	Cluster.9	Unknown
	488	Gen_AmTr_v1_0.1	EGV	orphan	orphan
	489	Gen_C.assamica.1139	EGV	orphan	orphan
	490	Gen_C.assamica.441	EGV	orphan	orphan
	491	Gen_C.assamica.520	EGV	orphan	orphan
	492	Gen_C.assamica.806	EGV	orphan	orphan
	493	Gen_C.assamica.1137	EGV	orphan	orphan
	494	Gen_C.assamica.517	EGV	orphan	orphan
	495	Gen_C.assamica.1053	EGV	orphan	orphan
	496	Gen_C.assamica.341	EGV	orphan	orphan
	497	Gen_C.assamica.991	EGV	orphan	orphan
	498	Gen_C.assamica.186	EGV	orphan	orphan
	499	Gen_C.assamica.610	EGV	orphan	orphan
	500	Gen_Coffea_pseudomolecules.6	EGV	orphan	orphan
	501	Gen_Coffea_pseudomolecules.15	EGV	orphan	orphan
	502	Gen_Coffea_pseudomolecules.8	EGV	orphan	orphan
	503	Gen_Coffea_pseudomolecules.2	EGV	orphan	orphan
	504	Gen_C.sinensis.245	EGV	orphan	orphan
	505	Gen_C.sinensis.853	EGV	orphan	orphan
	506	Gen_C.sinensis.1167	EGV	orphan	orphan
	507	Gen_C.sinensis.599	EGV	orphan	orphan
	508	Gen_C.sinensis.598	EGV	orphan	orphan
	509	Gen_C.sinensis.355	EGV	orphan	orphan
	510	Gen_C.sinensis.1060	EGV	orphan	orphan
	511	Gen_C.sinensis.934	EGV	orphan	orphan
	512	Gen_C.sinensis.933	EGV	orphan	orphan
	513	Gen_C.sinensis.1111	EGV	orphan	orphan
	514	Gen_C.sinensis.374	EGV	orphan	orphan
	515	Gen_C.sinensis.1184	EGV	orphan	orphan
	516	Gen_C.sinensis.1112	EGV	orphan	orphan
	517	Gen_C.sinensis.1014	EGV	orphan	orphan
	518	Gen_C.sinensis.425	EGV	orphan	orphan
	519	Gen_C.sinensis.970	EGV	orphan	orphan
	520	Gen_Dioscorea_alata.117	EGV	orphan	orphan
	521	Gen_Dioscorea_alata.61	EGV	orphan	orphan
	522	Gen_Dioscorea_alata.111	EGV	orphan	orphan
	523	Gen_Dioscorea_alata.173	EGV	orphan	orphan
	524	Gen_Dioscorea_alata.182	EGV	orphan	orphan
	525	Gen_Dioscorea_alata.133	EGV	orphan	orphan
	526	Gen_Dioscorea_alata.5	EGV	orphan	orphan
	527	Gen_Dioscorea_alata.154	EGV	orphan	orphan
	528	Gen_Dioscorea_alata.125	EGV	orphan	orphan
	529	Gen_Dioscorea_alata.138	EGV	orphan	orphan
	530	Gen_Dioscorea_alata.49	EGV	orphan	orphan
	531	Gen_Dioscorea_alata.59	EGV	orphan	orphan
	532	Gen_Dioscorea_alata.96	EGV	orphan	orphan
	533	Gen_Nicotiana_tabacum.134	EGV	orphan	orphan
	534	Gen_Nicotiana_tabacum.137	EGV	orphan	orphan
	535	Gen_Ptrichocarpa_210_v3.0.1	EGV	orphan	orphan
	536	Gen_Vaccinum_macrocarpon.41	EGV	orphan	orphan
	537	Gen_Vaccinum_macrocarpon.43	EGV	orphan	orphan
	538	Gen_Vaccinum_macrocarpon.61	EGV	orphan	orphan
	539	Gen_Vaccinum_macrocarpon.39	EGV	orphan	orphan
	540	Gen_Vaccinum_macrocarpon.56	EGV	orphan	orphan
	541	Gen_Vaccinum_macrocarpon.422	EGV	orphan	orphan
	542	Gen_Vaccinum_macrocarpon.50	EGV	orphan	orphan
	543	Tr_GAXV01.1.1_Capsicum_annuum	EGV	orphan	orphan
	544	Tr_GAYS01.1.3_Solanum_incanum	EGV	orphan	orphan
	545	Tr_GBKQ01.1.4_Camellia_sinensis	EGV	orphan	orphan
	546	Tr_GBSJ01.1.4_Diospyros_lotus	EGV	orphan	orphan
	547	Tr_GBSJ01.1.19_Diospyros_lotus	EGV	orphan	orphan
	548	Tr_GBSJ01.1.1_Diospyros_lotus	EGV	orphan	orphan
	549	Tr_GDQL01.1.1_Casuarina_equisetifolia	EGV	orphan	orphan
	550	Tr_GEFQ01.1.1_Camellia_sinensis	EGV	orphan	orphan
	551	Tr_GELW02.1.8_Taxillus_chinensis	EGV	orphan	orphan
	552	Tr_GELW02.1.2_Taxillus_chinensis	EGV	orphan	orphan
	553	Tr_GELW02.1.9_Taxillus_chinensis	EGV	orphan	orphan
	554	Tr_GELW02.1.1_Taxillus_chinensis	EGV	orphan	orphan
	555	Tr_GEOH01.1.5_Ambrosia_trifida	EGV	orphan	orphan
	556	Tr_GFFN01.1.1_Phlox_cuspidata	EGV	orphan	orphan
	557	Tr_GFFQ01.1.1_Phlox_roemeriana	EGV	orphan	orphan
	558	Tr_GFMV01.1.3_Camellia_sinensis	EGV	orphan	orphan
	559	Tr_GFVJ01.1.2_Megathyrsus_maximus	EGV	orphan	orphan
	560	Tr_GGGQ01.1.1_Tagetes_erecta	EGV	orphan	orphan
	561	Gen_Argania_spinosa.4	EGV	orphan	orphan
	562	Gen_Argania_spinosa.14	EGV	orphan	orphan
	563	Gen_Argania_spinosa.10	EGV	orphan	orphan
	564	Gen_Argania_spinosa.5	EGV	orphan	orphan
	565	Gen_Argania_spinosa.9	EGV	orphan	orphan
	566	Gen_Embelia_ribes.1	EGV	orphan	orphan
	567	Gen_Embelia_ribes.3	EGV	orphan	orphan
	568	Gen_Monotropa.1	EGV	orphan	orphan
	569	Ref_AF003952_AAB65397_Maize_streak_virus	Mastrevirus	orphan	orphan
	570	Ref_KR131749_AKM94185_Mulberry_crinkleassociated_virus	Unclassified geminiviruses	orphan	orphan
