# Supplementary material for: Large-scale survey reveals pervasiveness and potential function of endogenous geminiviral sequences in plants
Source: Virus Evol. 2020 Sep 21;6(2):veaa071. doi: 10.1093/ve/veaa071 (PMC7758297; doi:10.1093/ve/veaa071)
Supplement: veaa071_Supplementary_Data [file veaa071_supplementary_data.zip › Table S8.xls]

## Sheet: Sheet1
	Supplementary Table 8: List of Ericales plant genomes and transcriptomes with viral-like Rep genes found in the initial search
	Serial no	Family	Plant species	Source
	1	Ericales	Vaccinium corymbosum	Genome
	2	Ericales	Vaccinium macrocarpon	Genome
	3	Ericales	Camellia sinensis var. assamica	Genome
	4	Ericales	Camellia sinensis var. sinensis	Genome
	5	Ericales	Phlox roemeriana	Transcriptome
	6	Ericales	Phlox drummondii	Transcriptome
	7	Ericales	Phlox cuspidata	Transcriptome
	8	Ericales	Diospyros lotus	Transcriptome
	9	Ericales	Camellia reticulata	Transcriptome
	10	Ericales	Camellia chekiangoleosa	Transcriptome
	11	Ericales	Camellia oleifera	Transcriptome
	12	Ericales	Camellia taliensis	Transcriptome
	13	Ericales	Camellia sasanqua	Transcriptome
	14	Ericales	Camellia sinensis var. sinensis	Transcriptome
