# Supplementary material for: Large-scale survey reveals pervasiveness and potential function of endogenous geminiviral sequences in plants
Source: Virus Evol. 2020 Sep 21;6(2):veaa071. doi: 10.1093/ve/veaa071 (PMC7758297; doi:10.1093/ve/veaa071)
Supplement: veaa071_Supplementary_Data [file veaa071_supplementary_data.zip › Table S9.xls]

## Sheet: Sheet1
	Supplementary Table 9: List of additional Ericales plant genomes used for the search of viral-like Rep genes.
	Serial no	Plant species	BioSample	BioProject	Assembly	Size(Mb)	GC%	Release Date	GenBank FTP	RefSeq FTP	Taxid	Rep genomic loci	Rep proteins	Protein clusters
	1	Monotropa hypopitys	SAMN04453695	PRJNA310692	GCA_002855965.1	2197.49	41.2	2018-01-03T00:00:00Z	ftp://ftp.ncbi.nlm.nih.gov/genomes/all/GCA/002/855/965/GCA_002855965.1_monotropa1.0		176248	87	64	6
	2	Argania spinosa	SAMN04014715	PRJNA294096	GCA_003260245.1	670.097	32.9	2018-06-22T00:00:00Z	ftp://ftp.ncbi.nlm.nih.gov/genomes/all/GCA/003/260/245/GCA_003260245.1_arg_spin_01		85884	15	10	9
	3	Embelia ribes	SAMN05787349	PRJNA343859	GCA_001753735.1	660.51	33.4	2016-10-06T00:00:00Z	ftp://ftp.ncbi.nlm.nih.gov/genomes/all/GCA/001/753/735/GCA_001753735.1_Embelia_ribes_ER1_v1		459629	3	4	2
	4	Actinidia eriantha	SAMN09643536	PRJNA480681	GCA_004150315.1	690.611	35.9315	2019-02-07T00:00:00Z	ftp://ftp.ncbi.nlm.nih.gov/genomes/all/GCA/004/150/315/GCA_004150315.1_ASM415031v1		165200	0	0	0
	5	Actinidia chinensis var. chinensis	SAMN07269859	PRJNA391506	GCA_003024255.1	553.842	35.8027	2018-03-28T00:00:00Z	ftp://ftp.ncbi.nlm.nih.gov/genomes/all/GCA/003/024/255/GCA_003024255.1_Red5_PS1_1.69.0		170927	0	0	0
	6	Primula veris	SAMN02644982	PRJNA238546	GCA_000788445.1	309.693	35.1	2014-12-03T00:00:00Z	ftp://ftp.ncbi.nlm.nih.gov/genomes/all/GCA/000/788/445/GCA_000788445.1_ASM78844v1		170927	0	0	0
