# Supplementary material for: Large-scale survey reveals pervasiveness and potential function of endogenous geminiviral sequences in plants
Source: Virus Evol. 2020 Sep 21;6(2):veaa071. doi: 10.1093/ve/veaa071 (PMC7758297; doi:10.1093/ve/veaa071)
Supplement: veaa071_Supplementary_Data [file veaa071_supplementary_data.zip › Table S10.xlsx]

## Sheet: Sheet1
	Supplementary Table 10 : Summary of integrated sequences within the Ericales order based on AL1 replication gene domain phylogeny
	plant species		Argania spinosa	Camellia chekiangoleosa	Camellia oleifera	Camellia reticulata	Camellia sasanqua	Camellia sinensis	Camellia taliensis	Embelia ribes	Monotropa hypopitys	Phlox sp.	Vaccinum corymbosum	Vaccinum macrocarpon
	EGV		15 (0)	5 (5)	4 (4)	6 (6)	4 (4)	1904 (19)	2 (2)	3 (0)	87 (0)	5 (0)	12 (0)	61 (0)
	EGV with AL1 domain		7 (0)	2 (2)	3 (3)	3 (3)	1 (1)	1333 (3)	1 (1)	3 (0)	50 (0)	0 (0)	6 (0)	25 (0)
	integration number	1	-	1 (1)	2 (2)	1 (1)	-	791 (2)	1 (1)	-	-	-	-	-
		2	-	-	1 (1)	2 (2)	1 (1)	504 (1)	-	-	-	-	-	-
		3	-	1 (1)	-	-	-	12 (0)	-	-	-	-	-	-
		4	-	-	-	-	-	24 (0)	-	-	-	-	-	-
		5	-	-	-	-	-	2 (0)	-	-	-	-	-	-
		6	2 (0)	-	-	-	-	-	-	3 (0)	-	-	-	-
		7	5 (0)	-	-	-	-	-	-	-	-	-	-	-
		8	-	-	-	-	-	-	-	-	11 (0)	-	6 (0)	25 (0)
		9	-	-	-	-	-	-	-	-	39 (0)	-	-	-
	numbers indicate the total number of sequences included in the analyses (genome + transcriptome) while numbers in brackets indicate the number of sequences obtained from transcriptomes
