# Supplementary material for: Large-scale survey reveals pervasiveness and potential function of endogenous geminiviral sequences in plants
Source: Virus Evol. 2020 Sep 21;6(2):veaa071. doi: 10.1093/ve/veaa071 (PMC7758297; doi:10.1093/ve/veaa071)
Supplement: veaa071_Supplementary_Data [file veaa071_supplementary_data.zip › Table S11.xls]

## Sheet: Sheet1
	Supplementary Table 11: Purifying selected sites for HSP gene in Camellia species. Sites with posterior probability of >0.90 are highlighted in bold text.
	dn/ds values for HSP
	Site	Partition	&alpha;	&beta;	&beta;-&alpha;	Prob[&alpha;>&beta;]	Prob[&alpha;<&beta;]	BayesFactor[&alpha;<&beta;]
	1	1	3.745	0.911	-2.834	0.56	0.387	0.876
	2	1	25.291	1.308	-23.983	0.935	0.048	0.07
	3	1	2.554	1.053	-1.501	0.532	0.412	0.975
	4	1	2.371	1.051	-1.32	0.527	0.416	0.992
	5	1	2.377	1.152	-1.226	0.523	0.421	1.009
	6	1	2.849	0.893	-1.956	0.544	0.401	0.931
	7	1	2.871	1.166	-1.705	0.533	0.412	0.974
	8	1	2.849	0.893	-1.956	0.544	0.401	0.931
	9	1	2.561	1.155	-1.406	0.528	0.416	0.991
	10	1	1.974	1.138	-0.837	0.515	0.428	1.042
	11	1	3.067	1.224	-1.843	0.536	0.409	0.964
	12	1	2.862	1.032	-1.83	0.537	0.408	0.956
	13	1	2.377	1.152	-1.226	0.523	0.421	1.009
	14	1	2.371	1.051	-1.32	0.527	0.416	0.992
	15	1	2.371	1.051	-1.32	0.527	0.416	0.992
	16	1	1.741	1.058	-0.683	0.512	0.43	1.05
	17	1	2.371	1.051	-1.32	0.527	0.416	0.992
	18	1	2.577	1.069	-1.509	0.532	0.412	0.975
	19	1	2.92	1.06	-1.86	0.538	0.407	0.953
	20	1	3.063	1.268	-1.795	0.534	0.411	0.97
	21	1	2.92	1.06	-1.86	0.538	0.407	0.953
	22	1	2.586	1.198	-1.388	0.527	0.417	0.995
	23	1	2.589	0.991	-1.598	0.534	0.41	0.967
	24	1	1.976	1.17	-0.806	0.514	0.429	1.046
	25	1	2.371	1.051	-1.32	0.527	0.416	0.992
	26	1	2.576	1.054	-1.523	0.532	0.412	0.973
	27	1	1.736	0.941	-0.796	0.517	0.425	1.029
	28	1	1.974	1.138	-0.837	0.515	0.428	1.042
	29	1	2.871	1.166	-1.705	0.533	0.412	0.974
	30	1	3.067	1.224	-1.843	0.536	0.409	0.964
	31	1	2.574	1.019	-1.555	0.534	0.41	0.968
	32	1	3.065	1.191	-1.874	0.537	0.408	0.96
	33	1	2.369	1.022	-1.348	0.528	0.416	0.99
	34	1	3.067	1.224	-1.843	0.536	0.409	0.964
	35	1	2.371	1.04	-1.331	0.528	0.416	0.991
	36	1	23.956	1.173	-22.783	0.931	0.052	0.076
	37	1	2.372	1.066	-1.306	0.527	0.417	0.995
	38	1	2.589	0.991	-1.598	0.534	0.41	0.967
	39	1	2.576	1.054	-1.523	0.532	0.412	0.973
	40	1	1.968	0.977	-0.99	0.521	0.422	1.016
	41	1	2.849	0.893	-1.956	0.544	0.401	0.931
	42	1	2.377	1.152	-1.226	0.523	0.421	1.009
	43	1	1.976	1.17	-0.806	0.514	0.429	1.046
	44	1	3.058	1.199	-1.859	0.536	0.409	0.962
	45	1	3.07	1.259	-1.811	0.535	0.411	0.968
	46	1	2.39	1.056	-1.335	0.528	0.416	0.99
	47	1	1.963	0.893	-1.07	0.525	0.418	0.998
	48	1	17.226	1.097	-16.129	0.897	0.079	0.12
	49	1	2.586	1.198	-1.388	0.527	0.417	0.995
	50	1	2.576	1.041	-1.535	0.533	0.411	0.972
	51	1	2.372	1.066	-1.306	0.527	0.417	0.995
	52	1	2.561	1.155	-1.406	0.528	0.416	0.991
	53	1	2.372	1.066	-1.306	0.527	0.417	0.995
	54	1	2.577	1.069	-1.509	0.532	0.412	0.975
	55	1	2.574	1.019	-1.555	0.534	0.41	0.968
	56	1	2.862	1.032	-1.83	0.537	0.408	0.956
	57	1	3.745	0.911	-2.834	0.56	0.387	0.876
	58	1	3.745	0.911	-2.834	0.56	0.387	0.876
	59	1	2.869	1.134	-1.735	0.534	0.411	0.97
	60	1	2.548	0.963	-1.585	0.536	0.409	0.96
	61	1	3.058	1.199	-1.859	0.536	0.409	0.962
	62	1	2.869	1.134	-1.735	0.534	0.411	0.97
	63	1	2.576	1.041	-1.535	0.533	0.411	0.972
	64	1	2.589	0.991	-1.598	0.534	0.41	0.967
	65	1	2.366	0.956	-1.41	0.531	0.413	0.977
	66	1	3.07	1.259	-1.811	0.535	0.411	0.968
	67	1	2.576	1.054	-1.523	0.532	0.412	0.973
	68	1	3.065	1.191	-1.874	0.537	0.408	0.96
	69	1	2.39	1.056	-1.335	0.528	0.416	0.99
	70	1	1.884	1.1	-0.785	0.515	0.428	1.042
	71	1	2.589	0.991	-1.598	0.534	0.41	0.967
	72	1	1.744	1.143	-0.601	0.509	0.434	1.066
	73	1	2.369	1.022	-1.348	0.528	0.416	0.99
	74	1	3.07	1.259	-1.811	0.535	0.411	0.968
	75	1	2.849	0.893	-1.956	0.544	0.401	0.931
	76	1	2.574	1.019	-1.555	0.534	0.41	0.968
	77	1	2.871	1.166	-1.705	0.533	0.412	0.974
	78	1	2.366	0.958	-1.408	0.531	0.413	0.977
	79	1	3.067	1.224	-1.843	0.536	0.409	0.964
	80	1	1.884	1.1	-0.785	0.515	0.428	1.042
	81	1	3.063	1.268	-1.795	0.534	0.411	0.97
	82	1	2.39	1.056	-1.335	0.528	0.416	0.99
	83	1	2.871	1.166	-1.705	0.533	0.412	0.974
	84	1	3.113	0.961	-2.152	0.546	0.399	0.922
	85	1	3.065	1.191	-1.874	0.537	0.408	0.96
	86	1	3.745	0.911	-2.834	0.56	0.387	0.876
	87	1	2.215	1.069	-1.146	0.523	0.42	1.007
	88	1	23.503	1.172	-22.331	0.929	0.054	0.079
	89	1	2.849	0.893	-1.956	0.544	0.401	0.931
	90	1	2.577	1.069	-1.509	0.532	0.412	0.975
	91	1	1.74	1.043	-0.697	0.513	0.43	1.048
	92	1	1.74	1.032	-0.708	0.513	0.429	1.046
	93	1	3.06	1.232	-1.828	0.535	0.41	0.965
	94	1	2.377	1.152	-1.226	0.523	0.421	1.009
	95	1	2.366	0.958	-1.408	0.531	0.413	0.977
	96	1	2.871	1.166	-1.705	0.533	0.412	0.974
	97	1	2.586	1.198	-1.388	0.527	0.417	0.995
	98	1	1.973	1.116	-0.858	0.516	0.427	1.038
	99	1	2.57	0.964	-1.606	0.536	0.408	0.959
	100	1	2.215	1.069	-1.146	0.523	0.42	1.007
	101	1	2.589	0.991	-1.598	0.534	0.41	0.967
	102	1	1.97	1.035	-0.935	0.518	0.425	1.026
	103	1	2.372	1.066	-1.306	0.527	0.417	0.995
	104	1	2.39	1.056	-1.335	0.528	0.416	0.99
	105	1	2.868	1.128	-1.74	0.534	0.411	0.969
	106	1	2.215	1.069	-1.146	0.523	0.42	1.007
	107	1	2.561	1.155	-1.406	0.528	0.416	0.991
	108	1	3.06	1.232	-1.828	0.535	0.41	0.965
	109	1	3.745	0.911	-2.834	0.56	0.387	0.876
	110	1	3.693	11.181	7.488	0.214	0.736	3.882
	111	1	2.576	1.041	-1.535	0.533	0.411	0.972
	112	1	2.849	0.893	-1.956	0.544	0.401	0.931
	113	1	2.554	1.039	-1.515	0.532	0.412	0.973
	114	1	2.548	0.963	-1.585	0.536	0.409	0.96
	115	1	1.74	1.032	-0.708	0.513	0.429	1.046
	116	1	3.063	1.268	-1.795	0.534	0.411	0.97
	117	1	2.576	1.054	-1.523	0.532	0.412	0.973
	118	1	2.215	1.069	-1.146	0.523	0.42	1.007
	119	1	2.586	1.198	-1.388	0.527	0.417	0.995
	120	1	3.745	0.911	-2.834	0.56	0.387	0.876
	121	1	2.554	1.053	-1.501	0.532	0.412	0.975
	122	1	1.736	0.941	-0.796	0.517	0.425	1.029
	123	1	2.55	0.996	-1.555	0.534	0.41	0.966
	124	1	2.869	1.134	-1.735	0.534	0.411	0.97
	125	1	2.215	1.069	-1.146	0.523	0.42	1.007
	126	1	3.065	1.191	-1.874	0.537	0.408	0.96
	127	1	1.97	1.034	-0.937	0.518	0.425	1.027
	128	1	3.113	0.961	-2.152	0.546	0.399	0.922
	129	1	2.555	1.068	-1.487	0.531	0.413	0.977
	130	1	3.067	1.224	-1.843	0.536	0.409	0.964
	131	1	3.065	1.191	-1.874	0.537	0.408	0.96
	132	1	2.869	1.134	-1.735	0.534	0.411	0.97
	133	1	2.215	1.069	-1.146	0.523	0.42	1.007
	134	1	26.751	1.491	-25.26	0.939	0.043	0.063
	135	1	2.555	1.068	-1.487	0.531	0.413	0.977
	136	1	2.577	1.069	-1.509	0.532	0.412	0.975
	137	1	2.371	1.051	-1.32	0.527	0.416	0.992
	138	1	2.554	1.053	-1.501	0.532	0.412	0.975
	139	1	2.871	1.166	-1.705	0.533	0.412	0.974
	140	1	1.968	0.977	-0.99	0.521	0.422	1.016
	141	1	2.858	0.989	-1.869	0.539	0.406	0.949
	142	1	2.589	0.991	-1.598	0.534	0.41	0.967
	143	1	2.561	1.155	-1.406	0.528	0.416	0.991
	144	1	3.113	0.961	-2.152	0.546	0.399	0.922
	145	1	2.366	0.958	-1.408	0.531	0.413	0.977
	146	1	2.371	1.051	-1.32	0.527	0.416	0.992
	147	1	2.868	1.128	-1.74	0.534	0.411	0.969
	148	1	1.963	0.893	-1.07	0.525	0.418	0.998
	149	1	2.371	1.04	-1.331	0.528	0.416	0.991
	150	1	1.976	1.17	-0.806	0.514	0.429	1.046
	151	1	2.362	0.947	-1.415	0.531	0.412	0.976
	152	1	3.063	1.268	-1.795	0.534	0.411	0.97
	153	1	2.916	1.101	-1.815	0.537	0.408	0.959
	154	1	2.916	1.101	-1.815	0.537	0.408	0.959
	155	1	2.372	1.066	-1.306	0.527	0.417	0.995
	156	1	2.371	1.051	-1.32	0.527	0.416	0.992
	157	1	2.215	1.069	-1.146	0.523	0.42	1.007
	158	1	2.871	1.166	-1.705	0.533	0.412	0.974
	159	1	2.577	1.069	-1.509	0.532	0.412	0.975
	160	1	2.372	1.066	-1.306	0.527	0.417	0.995
	161	1	3.223	11.911	8.688	0.199	0.753	4.245
	162	1	2.589	0.991	-1.598	0.534	0.41	0.967
	163	1	2.555	1.068	-1.487	0.531	0.413	0.977
	164	1	2.377	1.152	-1.226	0.523	0.421	1.009
	165	1	2.215	1.069	-1.146	0.523	0.42	1.007
	166	1	2.861	1.033	-1.828	0.537	0.407	0.956
	167	1	2.366	0.958	-1.408	0.531	0.413	0.977
	168	1	1.736	0.941	-0.796	0.517	0.425	1.029
	169	1	2.422	1.283	-1.138	0.521	0.423	1.019
	170	1	2.215	1.069	-1.146	0.523	0.42	1.007
	171	1	2.849	0.893	-1.956	0.544	0.401	0.931
	172	1	2.861	1.033	-1.828	0.537	0.407	0.956
	173	1	3.06	1.232	-1.828	0.535	0.41	0.965
	174	1	1.74	1.032	-0.708	0.513	0.429	1.046
	175	1	2.371	1.04	-1.331	0.528	0.416	0.991
	176	1	2.577	1.069	-1.509	0.532	0.412	0.975
	177	1	2.371	1.04	-1.331	0.528	0.416	0.991
	178	1	2.372	1.066	-1.306	0.527	0.417	0.995
	179	1	2.215	1.069	-1.146	0.523	0.42	1.007
	180	1	2.577	1.069	-1.509	0.532	0.412	0.975
	181	1	2.849	0.893	-1.956	0.544	0.401	0.931
	182	1	2.586	1.198	-1.388	0.527	0.417	0.995
	183	1	2.589	0.991	-1.598	0.534	0.41	0.967
	184	1	2.868	1.128	-1.74	0.534	0.411	0.969
	185	1	3.065	1.191	-1.874	0.537	0.408	0.96
	186	1	2.576	1.041	-1.535	0.533	0.411	0.972
	187	1	2.871	1.166	-1.705	0.533	0.412	0.974
	188	1	1.897	1.1	-0.797	0.515	0.428	1.041
	189	1	2.548	0.963	-1.585	0.536	0.409	0.96
	190	1	25.231	1.592	-23.639	0.927	0.053	0.077
	191	1	2.869	1.134	-1.735	0.534	0.411	0.97
	192	1	2.871	1.166	-1.705	0.533	0.412	0.974
	193	1	3.063	1.268	-1.795	0.534	0.411	0.97
	194	1	1.897	1.1	-0.797	0.515	0.428	1.041
	195	1	2.869	1.134	-1.735	0.534	0.411	0.97
	196	1	2.371	1.051	-1.32	0.527	0.416	0.992
	197	1	2.577	1.069	-1.509	0.532	0.412	0.975
	198	1	2.849	0.893	-1.956	0.544	0.401	0.931
	199	1	2.371	1.051	-1.32	0.527	0.416	0.992
	200	1	1.976	1.17	-0.806	0.514	0.429	1.046
	201	1	2.589	0.991	-1.598	0.534	0.41	0.967
	202	1	1.744	1.143	-0.601	0.509	0.434	1.066
	203	1	1.97	1.035	-0.935	0.518	0.425	1.026
	204	1	2.372	1.066	-1.306	0.527	0.417	0.995
	205	1	2.862	1.032	-1.83	0.537	0.408	0.956
	206	1	3.745	0.911	-2.834	0.56	0.387	0.876
	207	1	3.063	1.268	-1.795	0.534	0.411	0.97
	208	1	2.371	1.051	-1.32	0.527	0.416	0.992
	209	1	1.968	0.977	-0.99	0.521	0.422	1.016
	210	1	2.589	0.991	-1.598	0.534	0.41	0.967
	211	1	2.372	1.066	-1.306	0.527	0.417	0.995
	212	1	1.744	1.143	-0.601	0.509	0.434	1.066
	213	1	1.963	0.893	-1.07	0.525	0.418	0.998
	214	1	3.065	1.191	-1.874	0.537	0.408	0.96
	215	1	3.058	1.199	-1.859	0.536	0.409	0.962
	216	1	1.744	1.143	-0.601	0.509	0.434	1.066
	217	1	3.063	1.268	-1.795	0.534	0.411	0.97
	218	1	1.736	0.941	-0.796	0.517	0.425	1.029
	219	1	3.065	1.191	-1.874	0.537	0.408	0.96
	220	1	3.113	0.961	-2.152	0.546	0.399	0.922
	221	1	2.215	1.069	-1.146	0.523	0.42	1.007
	222	1	2.372	1.066	-1.306	0.527	0.417	0.995
	223	1	2.861	1.033	-1.828	0.537	0.407	0.956
	224	1	2.574	1.019	-1.555	0.534	0.41	0.968
	225	1	2.849	0.893	-1.956	0.544	0.401	0.931
	226	1	2.871	1.166	-1.705	0.533	0.412	0.974
	227	1	2.422	1.283	-1.138	0.521	0.423	1.019
	228	1	2.366	0.956	-1.41	0.531	0.413	0.977
	229	1	2.213	1.103	-1.11	0.522	0.421	1.012
	230	1	2.377	1.152	-1.226	0.523	0.421	1.009
	231	1	1.744	1.143	-0.601	0.509	0.434	1.066
	232	1	2.916	1.101	-1.815	0.537	0.408	0.959
	233	1	2.871	1.166	-1.705	0.533	0.412	0.974
	234	1	2.849	0.893	-1.956	0.544	0.401	0.931
	235	1	2.871	1.166	-1.705	0.533	0.412	0.974
	236	1	3.06	1.232	-1.828	0.535	0.41	0.965
	237	1	2.371	1.051	-1.32	0.527	0.416	0.992
	238	1	1.897	1.1	-0.797	0.515	0.428	1.041
	239	1	1.963	0.893	-1.07	0.525	0.418	0.998
	240	1	3.07	1.259	-1.811	0.535	0.411	0.968
	241	1	2.861	1.033	-1.828	0.537	0.407	0.956
	242	1	2.849	0.893	-1.956	0.544	0.401	0.931
	243	1	2.372	1.066	-1.306	0.527	0.417	0.995
	244	1	2.372	1.066	-1.306	0.527	0.417	0.995
	245	1	3.065	1.191	-1.874	0.537	0.408	0.96
	246	1	1.963	0.893	-1.07	0.525	0.418	0.998
	247	1	3.065	1.191	-1.874	0.537	0.408	0.96
	248	1	3.06	1.232	-1.828	0.535	0.41	0.965
	249	1	3.067	1.224	-1.843	0.536	0.409	0.964
	250	1	2.868	1.128	-1.74	0.534	0.411	0.969
	251	1	3.065	1.191	-1.874	0.537	0.408	0.96
	252	1	2.589	0.991	-1.598	0.534	0.41	0.967
	253	1	2.871	1.166	-1.705	0.533	0.412	0.974
	254	1	2.371	1.051	-1.32	0.527	0.416	0.992
	255	1	1.973	1.116	-0.858	0.516	0.427	1.038
	256	1	3.063	1.268	-1.795	0.534	0.411	0.97
	257	1	2.869	1.134	-1.735	0.534	0.411	0.97
	258	1	2.372	1.066	-1.306	0.527	0.417	0.995
	259	1	3.065	1.191	-1.874	0.537	0.408	0.96
	260	1	1.741	1.058	-0.683	0.512	0.43	1.05
	261	1	1.737	0.95	-0.788	0.517	0.426	1.031
	262	1	1.736	0.941	-0.796	0.517	0.425	1.029
	263	1	2.39	1.056	-1.335	0.528	0.416	0.99
	264	1	1.884	1.1	-0.785	0.515	0.428	1.042
	265	1	2.369	1.022	-1.348	0.528	0.416	0.99
	266	1	2.372	1.066	-1.306	0.527	0.417	0.995
	267	1	2.372	1.066	-1.306	0.527	0.417	0.995
	268	1	2.858	0.989	-1.869	0.539	0.406	0.949
	269	1	3.06	1.232	-1.828	0.535	0.41	0.965
	270	1	3.065	1.191	-1.874	0.537	0.408	0.96
	271	1	3.07	1.259	-1.811	0.535	0.411	0.968
	272	1	3.058	1.199	-1.859	0.536	0.409	0.962
	273	1	3.058	1.199	-1.859	0.536	0.409	0.962
	274	1	2.589	0.991	-1.598	0.534	0.41	0.967
	275	1	2.362	0.947	-1.415	0.531	0.412	0.976
	276	1	2.862	1.032	-1.83	0.537	0.408	0.956
	277	1	2.577	1.069	-1.509	0.532	0.412	0.975
	278	1	1.974	1.138	-0.837	0.515	0.428	1.042
	279	1	2.57	0.964	-1.606	0.536	0.408	0.959
	280	1	2.215	1.069	-1.146	0.523	0.42	1.007
	281	1	2.577	1.069	-1.509	0.532	0.412	0.975
	282	1	2.861	1.033	-1.828	0.537	0.407	0.956
	283	1	2.215	1.069	-1.146	0.523	0.42	1.007
	284	1	2.869	1.134	-1.735	0.534	0.411	0.97
	285	1	3.113	0.961	-2.152	0.546	0.399	0.922
	286	1	3.067	1.224	-1.843	0.536	0.409	0.964
	287	1	1.968	0.977	-0.99	0.521	0.422	1.016
	288	1	2.215	1.069	-1.146	0.523	0.42	1.007
	289	1	3.745	0.911	-2.834	0.56	0.387	0.876
	290	1	1.976	1.17	-0.806	0.514	0.429	1.046
	291	1	3.067	1.224	-1.843	0.536	0.409	0.964
	292	1	3.065	1.191	-1.874	0.537	0.408	0.96
	293	1	2.871	1.166	-1.705	0.533	0.412	0.974
	294	1	2.371	1.051	-1.32	0.527	0.416	0.992
	295	1	2.92	1.06	-1.86	0.538	0.407	0.953
	296	1	2.377	1.152	-1.226	0.523	0.421	1.009
	297	1	1.736	0.941	-0.796	0.517	0.425	1.029
	298	1	1.869	0.981	-0.888	0.518	0.424	1.024
	299	1	3.065	1.191	-1.874	0.537	0.408	0.96
	300	1	2.916	1.101	-1.815	0.537	0.408	0.959
	301	1	3.06	1.232	-1.828	0.535	0.41	0.965
	302	1	3.067	1.224	-1.843	0.536	0.409	0.964
	303	1	1.963	0.893	-1.07	0.525	0.418	0.998
	304	1	3.06	1.232	-1.828	0.535	0.41	0.965
	305	1	3.063	1.268	-1.795	0.534	0.411	0.97
	306	1	2.589	0.991	-1.598	0.534	0.41	0.967
	307	1	1.97	1.034	-0.937	0.518	0.425	1.027
	308	1	2.589	0.991	-1.598	0.534	0.41	0.967
	309	1	2.57	0.964	-1.606	0.536	0.408	0.959
	310	1	1.869	0.981	-0.888	0.518	0.424	1.024
	311	1	2.215	1.069	-1.146	0.523	0.42	1.007
	312	1	3.06	1.232	-1.828	0.535	0.41	0.965
	313	1	1.74	1.014	-0.725	0.513	0.429	1.045
	314	1	2.554	1.053	-1.501	0.532	0.412	0.975
	315	1	3.065	1.191	-1.874	0.537	0.408	0.96
	316	1	3.065	1.191	-1.874	0.537	0.408	0.96
	317	1	2.57	0.964	-1.606	0.536	0.408	0.959
	318	1	2.215	1.069	-1.146	0.523	0.42	1.007
	319	1	3.067	1.224	-1.843	0.536	0.409	0.964
	320	1	3.058	1.199	-1.859	0.536	0.409	0.962
	321	1	2.372	1.066	-1.306	0.527	0.417	0.995
	322	1	2.362	0.947	-1.415	0.531	0.412	0.976
	323	1	2.576	1.041	-1.535	0.533	0.411	0.972
	324	1	3.06	1.232	-1.828	0.535	0.41	0.965
	325	1	2.366	0.956	-1.41	0.531	0.413	0.977
	326	1	2.377	1.152	-1.226	0.523	0.421	1.009
	327	1	1.884	1.1	-0.785	0.515	0.428	1.042
	328	1	2.576	1.041	-1.535	0.533	0.411	0.972
	329	1	2.371	1.051	-1.32	0.527	0.416	0.992
	330	1	3.067	1.224	-1.843	0.536	0.409	0.964
	331	1	2.429	13.456	11.028	0.166	0.792	5.293
	332	1	2.589	0.991	-1.598	0.534	0.41	0.967
	333	1	2.861	1.033	-1.828	0.537	0.407	0.956
	334	1	24.714	1.342	-23.372	0.931	0.051	0.075
	335	1	2.371	1.051	-1.32	0.527	0.416	0.992
	336	1	3.067	1.224	-1.843	0.536	0.409	0.964
	337	1	2.589	0.991	-1.598	0.534	0.41	0.967
	338	1	2.371	1.051	-1.32	0.527	0.416	0.992
	339	1	2.377	1.152	-1.226	0.523	0.421	1.009
	340	1	2.366	0.956	-1.41	0.531	0.413	0.977
	341	1	1.744	1.143	-0.601	0.509	0.434	1.066
	342	1	2.366	0.956	-1.41	0.531	0.413	0.977
	343	1	2.369	1.022	-1.348	0.528	0.416	0.99
	344	1	2.371	1.051	-1.32	0.527	0.416	0.992
	345	1	2.366	0.958	-1.408	0.531	0.413	0.977
	346	1	1.741	1.058	-0.683	0.512	0.43	1.05
	347	1	2.215	1.069	-1.146	0.523	0.42	1.007
	348	1	1.869	0.981	-0.888	0.518	0.424	1.024
	349	1	2.92	1.06	-1.86	0.538	0.407	0.953
	350	1	3.113	0.961	-2.152	0.546	0.399	0.922
	351	1	2.215	1.069	-1.146	0.523	0.42	1.007
	352	1	2.576	1.041	-1.535	0.533	0.411	0.972
	353	1	3.067	1.224	-1.843	0.536	0.409	0.964
	354	1	1.963	0.893	-1.07	0.525	0.418	0.998
	355	1	2.849	0.893	-1.956	0.544	0.401	0.931
	356	1	1.744	1.143	-0.601	0.509	0.434	1.066
	357	1	3.065	1.191	-1.874	0.537	0.408	0.96
	358	1	2.871	1.166	-1.705	0.533	0.412	0.974
	359	1	2.366	0.958	-1.408	0.531	0.413	0.977
	360	1	2.92	1.06	-1.86	0.538	0.407	0.953
	361	1	2.369	1.022	-1.348	0.528	0.416	0.99
	362	1	2.554	1.039	-1.515	0.532	0.412	0.973
	363	1	3.745	0.911	-2.834	0.56	0.387	0.876
	364	1	2.869	1.134	-1.735	0.534	0.411	0.97
	365	1	2.555	1.068	-1.487	0.531	0.413	0.977
	366	1	2.862	1.032	-1.83	0.537	0.408	0.956
	367	1	3.067	1.224	-1.843	0.536	0.409	0.964
	368	1	2.858	0.989	-1.869	0.539	0.406	0.949
	369	1	2.371	1.051	-1.32	0.527	0.416	0.992
	370	1	1.741	1.058	-0.683	0.512	0.43	1.05
	371	1	3.065	1.191	-1.874	0.537	0.408	0.96
	372	1	2.586	1.198	-1.388	0.527	0.417	0.995
	373	1	20.911	1.188	-19.724	0.914	0.066	0.098
	374	1	1.741	1.058	-0.683	0.512	0.43	1.05
	375	1	1.884	1.1	-0.785	0.515	0.428	1.042
	376	1	3.07	1.259	-1.811	0.535	0.411	0.968
	377	1	2.858	0.989	-1.869	0.539	0.406	0.949
	378	1	2.577	1.069	-1.509	0.532	0.412	0.975
	379	1	1.869	0.981	-0.888	0.518	0.424	1.024
	380	1	1.736	0.941	-0.796	0.517	0.425	1.029
	381	1	1.97	1.034	-0.937	0.518	0.425	1.027
	382	1	1.737	0.951	-0.786	0.516	0.426	1.031
	383	1	2.576	1.041	-1.535	0.533	0.411	0.972
	384	1	2.849	0.893	-1.956	0.544	0.401	0.931
	385	1	3.058	1.199	-1.859	0.536	0.409	0.962
	386	1	2.554	1.053	-1.501	0.532	0.412	0.975
	387	1	2.92	1.06	-1.86	0.538	0.407	0.953
	388	1	3.06	1.232	-1.828	0.535	0.41	0.965
	389	1	1.963	0.893	-1.07	0.525	0.418	0.998
	390	1	3.07	1.259	-1.811	0.535	0.411	0.968
	391	1	1.74	1.043	-0.697	0.513	0.43	1.048
	392	1	1.974	1.138	-0.837	0.515	0.428	1.042
	393	1	3.06	1.232	-1.828	0.535	0.41	0.965
	394	1	2.862	1.032	-1.83	0.537	0.408	0.956
	395	1	2.849	0.893	-1.956	0.544	0.401	0.931
	396	1	2.57	0.964	-1.606	0.536	0.408	0.959
	397	1	2.849	0.893	-1.956	0.544	0.401	0.931
	398	1	2.57	0.964	-1.606	0.536	0.408	0.959
	399	1	2.589	0.991	-1.598	0.534	0.41	0.967
	400	1	2.372	1.066	-1.306	0.527	0.417	0.995
	401	1	2.215	1.069	-1.146	0.523	0.42	1.007
	402	1	2.574	1.019	-1.555	0.534	0.41	0.968
	403	1	3.766	1.083	-2.683	0.553	0.394	0.902
	404	1	3.058	1.199	-1.859	0.536	0.409	0.962
	405	1	2.377	1.152	-1.226	0.523	0.421	1.009
	406	1	2.372	1.066	-1.306	0.527	0.417	0.995
	407	1	2.372	1.066	-1.306	0.527	0.417	0.995
	408	1	2.57	0.964	-1.606	0.536	0.408	0.959
	409	1	2.871	1.166	-1.705	0.533	0.412	0.974
	410	1	2.371	1.04	-1.331	0.528	0.416	0.991
	411	1	3.07	1.259	-1.811	0.535	0.411	0.968
	412	1	2.869	1.134	-1.735	0.534	0.411	0.97
	413	1	23.788	1.514	-22.274	0.922	0.057	0.084
	414	1	1.744	1.143	-0.601	0.509	0.434	1.066
	415	1	2.577	1.069	-1.509	0.532	0.412	0.975
	416	1	2.871	1.166	-1.705	0.533	0.412	0.974
	417	1	2.869	1.134	-1.735	0.534	0.411	0.97
	418	1	3.063	1.268	-1.795	0.534	0.411	0.97
	419	1	3.063	1.268	-1.795	0.534	0.411	0.97
	420	1	3.201	10.052	6.851	0.214	0.737	3.903
	421	1	2.954	12.186	9.232	0.19	0.764	4.5
	422	1	2.371	1.051	-1.32	0.527	0.416	0.992
	423	1	1.963	0.893	-1.07	0.525	0.418	0.998
	424	1	2.57	0.964	-1.606	0.536	0.408	0.959
	425	1	3.058	1.199	-1.859	0.536	0.409	0.962
	426	1	2.561	1.155	-1.406	0.528	0.416	0.991
	427	1	2.869	1.134	-1.735	0.534	0.411	0.97
	428	1	2.57	0.964	-1.606	0.536	0.408	0.959
	429	1	3.113	0.961	-2.152	0.546	0.399	0.922
	430	1	2.366	0.958	-1.408	0.531	0.413	0.977
	431	1	1.97	1.034	-0.937	0.518	0.425	1.027
	432	1	24.019	1.313	-22.706	0.931	0.051	0.074
	433	1	3.065	1.191	-1.874	0.537	0.408	0.96
	434	1	2.372	1.066	-1.306	0.527	0.417	0.995
	435	1	21.093	1.433	-19.66	0.911	0.068	0.101
	436	1	2.576	1.041	-1.535	0.533	0.411	0.972
	437	1	1.963	0.893	-1.07	0.525	0.418	0.998
	438	1	2.868	1.128	-1.74	0.534	0.411	0.969
	439	1	2.916	1.101	-1.815	0.537	0.408	0.959
	440	1	2.55	0.996	-1.555	0.534	0.41	0.966
	441	1	2.586	1.198	-1.388	0.527	0.417	0.995
	442	1	1.74	1.032	-0.708	0.513	0.429	1.046
	443	1	1.963	0.893	-1.07	0.525	0.418	0.998
	444	1	2.576	1.041	-1.535	0.533	0.411	0.972
	445	1	2.576	1.041	-1.535	0.533	0.411	0.972
	446	1	20.963	1.491	-19.472	0.906	0.071	0.106
	447	1	2.371	1.051	-1.32	0.527	0.416	0.992
	448	1	3.063	1.268	-1.795	0.534	0.411	0.97
	449	1	2.868	1.128	-1.74	0.534	0.411	0.969
	450	1	3.148	13.552	10.404	0.181	0.773	4.737
	451	1	2.871	1.166	-1.705	0.533	0.412	0.974
	452	1	1.74	1.043	-0.697	0.513	0.43	1.048
	453	1	2.862	1.032	-1.83	0.537	0.408	0.956
	454	1	3.06	1.232	-1.828	0.535	0.41	0.965
	455	1	1.884	1.1	-0.785	0.515	0.428	1.042
	456	1	3.07	1.259	-1.811	0.535	0.411	0.968
	457	1	2.577	1.069	-1.509	0.532	0.412	0.975
	458	1	2.57	0.964	-1.606	0.536	0.408	0.959
	459	1	24.472	1.339	-23.132	0.929	0.052	0.077
	460	1	3.065	1.191	-1.874	0.537	0.408	0.96
	461	1	2.589	0.991	-1.598	0.534	0.41	0.967
	462	1	1.97	1.034	-0.937	0.518	0.425	1.027
	463	1	2.554	1.039	-1.515	0.532	0.412	0.973
	464	1	2.868	1.128	-1.74	0.534	0.411	0.969
	465	1	2.554	1.039	-1.515	0.532	0.412	0.973
	466	1	2.589	0.991	-1.598	0.534	0.41	0.967
	467	1	2.377	1.152	-1.226	0.523	0.421	1.009
	468	1	2.366	0.958	-1.408	0.531	0.413	0.977
	469	1	2.849	0.893	-1.956	0.544	0.401	0.931
	470	1	3.063	1.268	-1.795	0.534	0.411	0.97
	471	1	1.737	0.95	-0.788	0.517	0.426	1.031
	472	1	3.375	10.679	7.304	0.212	0.739	3.941
	473	1	3.065	1.191	-1.874	0.537	0.408	0.96
	474	1	2.862	1.032	-1.83	0.537	0.408	0.956
	475	1	2.871	1.166	-1.705	0.533	0.412	0.974
	476	1	2.92	1.06	-1.86	0.538	0.407	0.953
	477	1	2.577	1.069	-1.509	0.532	0.412	0.975
	478	1	3.058	1.199	-1.859	0.536	0.409	0.962
	479	1	1.884	1.1	-0.785	0.515	0.428	1.042
	480	1	3.065	1.191	-1.874	0.537	0.408	0.96
	481	1	1.897	1.1	-0.797	0.515	0.428	1.041
	482	1	3.058	1.199	-1.859	0.536	0.409	0.962
	483	1	2.372	1.066	-1.306	0.527	0.417	0.995
	484	1	2.422	1.283	-1.138	0.521	0.423	1.019
	485	1	1.897	1.1	-0.797	0.515	0.428	1.041
	486	1	2.869	1.134	-1.735	0.534	0.411	0.97
	487	1	1.884	1.1	-0.785	0.515	0.428	1.042
	488	1	2.861	1.033	-1.828	0.537	0.407	0.956
	489	1	18.527	1.392	-17.135	0.895	0.08	0.121
	490	1	2.589	0.991	-1.598	0.534	0.41	0.967
	491	1	2.576	1.054	-1.523	0.532	0.412	0.973
	492	1	2.574	1.019	-1.555	0.534	0.41	0.968
	493	1	1.74	1.043	-0.697	0.513	0.43	1.048
	494	1	3.067	1.224	-1.843	0.536	0.409	0.964
	495	1	2.574	1.019	-1.555	0.534	0.41	0.968
	496	1	22.879	1.324	-21.555	0.923	0.058	0.085
	497	1	2.576	1.041	-1.535	0.533	0.411	0.972
	498	1	2.362	0.947	-1.415	0.531	0.412	0.976
	499	1	2.215	1.069	-1.146	0.523	0.42	1.007
	500	1	3.06	1.232	-1.828	0.535	0.41	0.965
	501	1	3.067	1.224	-1.843	0.536	0.409	0.964
	502	1	3.067	1.224	-1.843	0.536	0.409	0.964
	503	1	3.06	1.232	-1.828	0.535	0.41	0.965
	504	1	1.74	1.043	-0.697	0.513	0.43	1.048
	505	1	1.976	1.17	-0.806	0.514	0.429	1.046
	506	1	2.371	1.051	-1.32	0.527	0.416	0.992
	507	1	2.57	0.964	-1.606	0.536	0.408	0.959
	508	1	2.362	0.947	-1.415	0.531	0.412	0.976
	509	1	2.371	1.051	-1.32	0.527	0.416	0.992
	510	1	3.058	1.199	-1.859	0.536	0.409	0.962
	511	1	3.067	1.224	-1.843	0.536	0.409	0.964
	512	1	2.57	0.964	-1.606	0.536	0.408	0.959
	513	1	23.687	1.306	-22.381	0.927	0.055	0.08
	514	1	3.058	1.199	-1.859	0.536	0.409	0.962
	515	1	3.06	1.232	-1.828	0.535	0.41	0.965
	516	1	2.372	1.066	-1.306	0.527	0.417	0.995
	517	1	2.371	1.04	-1.331	0.528	0.416	0.991
	518	1	3.065	1.191	-1.874	0.537	0.408	0.96
	519	1	3.745	0.911	-2.834	0.56	0.387	0.876
	520	1	2.871	1.166	-1.705	0.533	0.412	0.974
	521	1	2.576	1.041	-1.535	0.533	0.411	0.972
	522	1	2.871	1.166	-1.705	0.533	0.412	0.974
	523	1	3.06	1.232	-1.828	0.535	0.41	0.965
	524	1	2.372	1.066	-1.306	0.527	0.417	0.995
	525	1	2.57	0.964	-1.606	0.536	0.408	0.959
	526	1	2.862	1.032	-1.83	0.537	0.408	0.956
	527	1	2.871	1.166	-1.705	0.533	0.412	0.974
	528	1	2.372	1.066	-1.306	0.527	0.417	0.995
	529	1	2.372	1.066	-1.306	0.527	0.417	0.995
	530	1	1.737	0.951	-0.786	0.516	0.426	1.031
	531	1	22.916	1.241	-21.675	0.925	0.056	0.083
	532	1	2.372	1.066	-1.306	0.527	0.417	0.995
	533	1	2.366	0.956	-1.41	0.531	0.413	0.977
	534	1	3.06	1.232	-1.828	0.535	0.41	0.965
	535	1	1.74	1.032	-0.708	0.513	0.429	1.046
	536	1	2.871	1.166	-1.705	0.533	0.412	0.974
	537	1	2.554	1.053	-1.501	0.532	0.412	0.975
	538	1	2.869	1.134	-1.735	0.534	0.411	0.97
	539	1	3.745	0.911	-2.834	0.56	0.387	0.876
	540	1	3.063	1.268	-1.795	0.534	0.411	0.97
	541	1	2.871	1.166	-1.705	0.533	0.412	0.974
	542	1	2.372	1.066	-1.306	0.527	0.417	0.995
	543	1	3.058	1.199	-1.859	0.536	0.409	0.962
	544	1	2.372	1.066	-1.306	0.527	0.417	0.995
	545	1	2.871	1.166	-1.705	0.533	0.412	0.974
	546	1	2.372	1.066	-1.306	0.527	0.417	0.995
	547	1	2.366	0.958	-1.408	0.531	0.413	0.977
	548	1	3.312	12.793	9.48	0.19	0.762	4.459
	549	1	2.372	1.066	-1.306	0.527	0.417	0.995
	550	1	3.06	1.232	-1.828	0.535	0.41	0.965
	551	1	2.869	1.134	-1.735	0.534	0.411	0.97
	552	1	2.377	1.152	-1.226	0.523	0.421	1.009
	553	1	1.74	1.043	-0.697	0.513	0.43	1.048
	554	1	2.57	0.964	-1.606	0.536	0.408	0.959
	555	1	3.067	1.224	-1.843	0.536	0.409	0.964
	556	1	2.366	0.956	-1.41	0.531	0.413	0.977
	557	1	3.291	13.903	10.612	0.181	0.772	4.719
	558	1	1.976	1.17	-0.806	0.514	0.429	1.046
	559	1	2.869	1.134	-1.735	0.534	0.411	0.97
	560	1	2.366	0.958	-1.408	0.531	0.413	0.977
	561	1	2.371	1.051	-1.32	0.527	0.416	0.992
	562	1	3.063	1.268	-1.795	0.534	0.411	0.97
	563	1	3.745	0.911	-2.834	0.56	0.387	0.876
	564	1	3.06	1.232	-1.828	0.535	0.41	0.965
	565	1	2.576	1.041	-1.535	0.533	0.411	0.972
	566	1	2.871	1.166	-1.705	0.533	0.412	0.974
	567	1	1.741	1.058	-0.683	0.512	0.43	1.05
	568	1	3.065	1.191	-1.874	0.537	0.408	0.96
	569	1	2.371	1.051	-1.32	0.527	0.416	0.992
	570	1	3.067	1.224	-1.843	0.536	0.409	0.964
	571	1	2.372	1.066	-1.306	0.527	0.417	0.995
	572	1	2.57	0.964	-1.606	0.536	0.408	0.959
	573	1	3.065	1.191	-1.874	0.537	0.408	0.96
	574	1	3.058	1.199	-1.859	0.536	0.409	0.962
	575	1	3.065	1.191	-1.874	0.537	0.408	0.96
	576	1	2.554	1.053	-1.501	0.532	0.412	0.975
	577	1	3.065	1.191	-1.874	0.537	0.408	0.96
	578	1	3.058	1.199	-1.859	0.536	0.409	0.962
	579	1	2.576	1.041	-1.535	0.533	0.411	0.972
	580	1	1.974	1.138	-0.837	0.515	0.428	1.042
	581	1	2.589	0.991	-1.598	0.534	0.41	0.967
	582	1	2.366	0.958	-1.408	0.531	0.413	0.977
	583	1	2.576	1.054	-1.523	0.532	0.412	0.973
	584	1	2.366	0.956	-1.41	0.531	0.413	0.977
	585	1	3.067	1.224	-1.843	0.536	0.409	0.964
	586	1	2.849	0.893	-1.956	0.544	0.401	0.931
	587	1	2.371	1.051	-1.32	0.527	0.416	0.992
	588	1	2.868	1.128	-1.74	0.534	0.411	0.969
	589	1	2.586	1.198	-1.388	0.527	0.417	0.995
	590	1	2.586	1.198	-1.388	0.527	0.417	0.995
	591	1	3.745	0.911	-2.834	0.56	0.387	0.876
	592	1	2.372	1.066	-1.306	0.527	0.417	0.995
	593	1	2.366	0.958	-1.408	0.531	0.413	0.977
	594	1	2.577	1.069	-1.509	0.532	0.412	0.975
	595	1	2.871	1.166	-1.705	0.533	0.412	0.974
	596	1	2.554	1.053	-1.501	0.532	0.412	0.975
	597	1	3.063	1.268	-1.795	0.534	0.411	0.97
	598	1	3.058	1.199	-1.859	0.536	0.409	0.962
	599	1	24.29	1.337	-22.952	0.928	0.053	0.078
	600	1	2.554	1.053	-1.501	0.532	0.412	0.975
	601	1	3.067	1.224	-1.843	0.536	0.409	0.964
	602	1	3.065	1.191	-1.874	0.537	0.408	0.96
	603	1	3.067	1.224	-1.843	0.536	0.409	0.964
	604	1	1.963	0.893	-1.07	0.525	0.418	0.998
	605	1	3.06	1.232	-1.828	0.535	0.41	0.965
	606	1	3.745	0.911	-2.834	0.56	0.387	0.876
	607	1	2.372	1.066	-1.306	0.527	0.417	0.995
	608	1	2.215	1.069	-1.146	0.523	0.42	1.007
	609	1	3.07	1.259	-1.811	0.535	0.411	0.968
	610	1	2.871	1.166	-1.705	0.533	0.412	0.974
	611	1	2.422	1.283	-1.138	0.521	0.423	1.019
	612	1	21.378	1.284	-20.095	0.914	0.065	0.096
	613	1	3.745	0.911	-2.834	0.56	0.387	0.876
	614	1	3.06	1.232	-1.828	0.535	0.41	0.965
	615	1	3.06	1.232	-1.828	0.535	0.41	0.965
	616	1	1.74	1.032	-0.708	0.513	0.429	1.046
	617	1	3.058	1.199	-1.859	0.536	0.409	0.962
	618	1	19.59	1.509	-18.081	0.899	0.077	0.116
	619	1	3.065	1.191	-1.874	0.537	0.408	0.96
	620	1	3.065	1.191	-1.874	0.537	0.408	0.96
	621	1	2.869	1.134	-1.735	0.534	0.411	0.97
	622	1	17.291	1.259	-16.032	0.892	0.083	0.125
	623	1	23.52	1.344	-22.176	0.925	0.056	0.083
	624	1	3.067	1.224	-1.843	0.536	0.409	0.964
	625	1	1.741	1.058	-0.683	0.512	0.43	1.05
	626	1	2.868	1.128	-1.74	0.534	0.411	0.969
	627	1	23.967	1.347	-22.619	0.927	0.054	0.08
	628	1	2.868	1.128	-1.74	0.534	0.411	0.969
	629	1	19.59	1.509	-18.081	0.899	0.077	0.116
	630	1	3.745	0.911	-2.834	0.56	0.387	0.876
	631	1	2.916	1.101	-1.815	0.537	0.408	0.959
	632	1	1.974	1.138	-0.837	0.515	0.428	1.042
	633	1	3.065	1.191	-1.874	0.537	0.408	0.96
	634	1	2.362	0.947	-1.415	0.531	0.412	0.976
	635	1	24.743	17.645	-7.098	0.56	0.296	0.584
	636	1	1.976	1.17	-0.806	0.514	0.429	1.046
	637	1	3.058	1.199	-1.859	0.536	0.409	0.962
	638	1	25.334	1.433	-23.901	0.932	0.049	0.072
	639	1	3.965	14.12	10.155	0.192	0.759	4.376
	640	1	25.202	1.754	-23.448	0.923	0.057	0.084
	641	1	2.849	0.893	-1.956	0.544	0.401	0.931
	642	1	2.371	1.051	-1.32	0.527	0.416	0.992
	643	1	17.284	1.225	-16.059	0.893	0.082	0.124
	644	1	4.115	12.7	8.585	0.207	0.742	4.005
	645	1	2.574	1.019	-1.555	0.534	0.41	0.968
	646	1	3.067	1.224	-1.843	0.536	0.409	0.964
	647	1	2.92	1.06	-1.86	0.538	0.407	0.953
	648	1	3.06	1.232	-1.828	0.535	0.41	0.965
	649	1	3.067	1.224	-1.843	0.536	0.409	0.964
	650	1	11.931	23.281	11.349	0.254	0.678	2.931
	651	1	2.589	0.991	-1.598	0.534	0.41	0.967
	652	1	20.144	15.703	-4.441	0.525	0.337	0.708
	653	1	3.95	14.653	10.702	0.186	0.765	4.525
	654	1	1.736	0.941	-0.796	0.517	0.425	1.029
	655	1	3.07	1.259	-1.811	0.535	0.411	0.968
	656	1	26.627	17.788	-8.839	0.584	0.27	0.514
	657	1	2.554	1.053	-1.501	0.532	0.412	0.975
	658	1	3.06	1.232	-1.828	0.535	0.41	0.965
	659	1	2.871	1.166	-1.705	0.533	0.412	0.974
	660	1	3.766	1.083	-2.683	0.553	0.394	0.902
	661	1	2.215	1.069	-1.146	0.523	0.42	1.007
	662	1	2.868	1.128	-1.74	0.534	0.411	0.969
	663	1	3.06	1.232	-1.828	0.535	0.41	0.965
	664	1	2.871	1.166	-1.705	0.533	0.412	0.974
	665	1	2.377	1.152	-1.226	0.523	0.421	1.009
	666	1	3.067	1.224	-1.843	0.536	0.409	0.964
	667	1	1.976	1.17	-0.806	0.514	0.429	1.046
	668	1	3.067	1.224	-1.843	0.536	0.409	0.964
	669	1	18.488	1.237	-17.252	0.899	0.077	0.116
	670	1	3.058	1.199	-1.859	0.536	0.409	0.962
	671	1	2.377	1.152	-1.226	0.523	0.421	1.009
	672	1	2.371	1.051	-1.32	0.527	0.416	0.992
	673	1	1.973	1.116	-0.858	0.516	0.427	1.038
	674	1	2.589	0.991	-1.598	0.534	0.41	0.967
	675	1	2.372	1.066	-1.306	0.527	0.417	0.995
	676	1	3.065	1.191	-1.874	0.537	0.408	0.96
	677	1	1.736	0.941	-0.796	0.517	0.425	1.029
	678	1	3.067	1.224	-1.843	0.536	0.409	0.964
	679	1	3.067	1.224	-1.843	0.536	0.409	0.964
	680	1	1.736	0.941	-0.796	0.517	0.425	1.029
	681	1	3.065	1.191	-1.874	0.537	0.408	0.96
	682	1	3.065	1.191	-1.874	0.537	0.408	0.96
	683	1	3.063	1.268	-1.795	0.534	0.411	0.97
	684	1	2.377	1.152	-1.226	0.523	0.421	1.009
	685	1	2.871	1.166	-1.705	0.533	0.412	0.974
	686	1	2.57	0.964	-1.606	0.536	0.408	0.959
	687	1	2.589	0.991	-1.598	0.534	0.41	0.967
	688	1	3.067	1.224	-1.843	0.536	0.409	0.964
	689	1	3.067	1.224	-1.843	0.536	0.409	0.964
	690	1	2.39	1.056	-1.335	0.528	0.416	0.99
	691	1	1.973	1.116	-0.858	0.516	0.427	1.038
	692	1	3.065	1.191	-1.874	0.537	0.408	0.96
	693	1	3.067	1.224	-1.843	0.536	0.409	0.964
	694	1	1.973	1.116	-0.858	0.516	0.427	1.038
	695	1	2.366	0.956	-1.41	0.531	0.413	0.977
	696	1	3.067	1.224	-1.843	0.536	0.409	0.964
	697	1	2.92	1.06	-1.86	0.538	0.407	0.953
	698	1	2.577	1.069	-1.509	0.532	0.412	0.975
	699	1	2.548	0.963	-1.585	0.536	0.409	0.96
	700	1	2.554	1.053	-1.501	0.532	0.412	0.975
	701	1	2.589	0.991	-1.598	0.534	0.41	0.967
	702	1	2.871	1.166	-1.705	0.533	0.412	0.974
	703	1	2.861	1.033	-1.828	0.537	0.407	0.956
	704	1	2.362	0.947	-1.415	0.531	0.412	0.976
	705	1	1.869	0.981	-0.888	0.518	0.424	1.024
	706	1	2.868	1.128	-1.74	0.534	0.411	0.969
	707	1	2.858	0.989	-1.869	0.539	0.406	0.949
	708	1	1.869	0.981	-0.888	0.518	0.424	1.024
	709	1	26.751	1.491	-25.26	0.939	0.043	0.063
	710	1	2.862	1.032	-1.83	0.537	0.408	0.956
	711	1	1.973	1.116	-0.858	0.516	0.427	1.038
	712	1	2.916	1.101	-1.815	0.537	0.408	0.959
	713	1	3.06	1.232	-1.828	0.535	0.41	0.965
	714	1	2.372	1.066	-1.306	0.527	0.417	0.995
	715	1	2.577	1.069	-1.509	0.532	0.412	0.975
	716	1	2.554	1.053	-1.501	0.532	0.412	0.975
	717	1	2.574	1.019	-1.555	0.534	0.41	0.968
	718	1	2.862	1.032	-1.83	0.537	0.408	0.956
	719	1	2.871	1.166	-1.705	0.533	0.412	0.974
	720	1	2.366	0.958	-1.408	0.531	0.413	0.977
	721	1	3.058	1.199	-1.859	0.536	0.409	0.962
	722	1	2.849	0.893	-1.956	0.544	0.401	0.931
	723	1	2.871	1.166	-1.705	0.533	0.412	0.974
	724	1	1.97	1.035	-0.935	0.518	0.425	1.026
	725	1	1.869	0.981	-0.888	0.518	0.424	1.024
	726	1	1.976	1.17	-0.806	0.514	0.429	1.046
	727	1	1.897	1.1	-0.797	0.515	0.428	1.041
	728	1	2.577	1.069	-1.509	0.532	0.412	0.975
	729	1	2.871	1.166	-1.705	0.533	0.412	0.974
	730	1	3.065	1.191	-1.874	0.537	0.408	0.96
	731	1	3.07	1.259	-1.811	0.535	0.411	0.968
	732	1	3.065	1.191	-1.874	0.537	0.408	0.96
	733	1	2.371	1.051	-1.32	0.527	0.416	0.992
	734	1	2.215	1.069	-1.146	0.523	0.42	1.007
	735	1	2.869	1.134	-1.735	0.534	0.411	0.97
	736	1	3.06	1.232	-1.828	0.535	0.41	0.965
	737	1	2.858	0.989	-1.869	0.539	0.406	0.949
	738	1	2.554	1.053	-1.501	0.532	0.412	0.975
	739	1	3.06	1.232	-1.828	0.535	0.41	0.965
	740	1	2.555	1.068	-1.487	0.531	0.413	0.977
	741	1	3.06	1.232	-1.828	0.535	0.41	0.965
	742	1	2.372	1.066	-1.306	0.527	0.417	0.995
	743	1	3.766	1.083	-2.683	0.553	0.394	0.902
	744	1	2.215	1.069	-1.146	0.523	0.42	1.007
	745	1	2.92	1.06	-1.86	0.538	0.407	0.953
	746	1	3.067	1.224	-1.843	0.536	0.409	0.964
	747	1	2.916	1.101	-1.815	0.537	0.408	0.959
	748	1	3.065	1.191	-1.874	0.537	0.408	0.96
	749	1	3.07	1.259	-1.811	0.535	0.411	0.968
	750	1	3.07	1.259	-1.811	0.535	0.411	0.968
	751	1	3.07	1.259	-1.811	0.535	0.411	0.968
	752	1	1.976	1.17	-0.806	0.514	0.429	1.046
	753	1	2.574	1.019	-1.555	0.534	0.41	0.968
	754	1	1.884	1.1	-0.785	0.515	0.428	1.042
	755	1	1.737	0.951	-0.786	0.516	0.426	1.031
	756	1	3.058	1.199	-1.859	0.536	0.409	0.962
	757	1	2.868	1.128	-1.74	0.534	0.411	0.969
	758	1	2.554	1.053	-1.501	0.532	0.412	0.975
	759	1	2.869	1.134	-1.735	0.534	0.411	0.97
	760	1	2.57	0.964	-1.606	0.536	0.408	0.959
	761	1	2.371	1.051	-1.32	0.527	0.416	0.992
	762	1	1.869	0.981	-0.888	0.518	0.424	1.024
	763	1	2.215	1.069	-1.146	0.523	0.42	1.007
	764	1	2.213	1.103	-1.11	0.522	0.421	1.012
	765	1	2.372	1.066	-1.306	0.527	0.417	0.995
	766	1	2.871	1.166	-1.705	0.533	0.412	0.974
	767	1	2.589	0.991	-1.598	0.534	0.41	0.967
	768	1	2.916	1.101	-1.815	0.537	0.408	0.959
	769	1	2.92	1.06	-1.86	0.538	0.407	0.953
	770	1	3.065	1.191	-1.874	0.537	0.408	0.96
	771	1	2.377	1.152	-1.226	0.523	0.421	1.009
	772	1	3.06	1.232	-1.828	0.535	0.41	0.965
	773	1	1.741	1.058	-0.683	0.512	0.43	1.05
	774	1	2.362	0.947	-1.415	0.531	0.412	0.976
	775	1	1.976	1.17	-0.806	0.514	0.429	1.046
	776	1	2.92	1.06	-1.86	0.538	0.407	0.953
	777	1	2.849	0.893	-1.956	0.544	0.401	0.931
	778	1	1.968	0.977	-0.99	0.521	0.422	1.016
	779	1	2.92	1.06	-1.86	0.538	0.407	0.953
	780	1	2.548	0.963	-1.585	0.536	0.409	0.96
	781	1	3.113	0.961	-2.152	0.546	0.399	0.922
	782	1	3.745	0.911	-2.834	0.56	0.387	0.876
	783	1	2.576	1.041	-1.535	0.533	0.411	0.972
	784	1	3.058	1.199	-1.859	0.536	0.409	0.962
	785	1	2.57	0.964	-1.606	0.536	0.408	0.959
	786	1	3.065	1.191	-1.874	0.537	0.408	0.96
	787	1	2.57	0.964	-1.606	0.536	0.408	0.959
	788	1	1.741	1.058	-0.683	0.512	0.43	1.05
	789	1	3.058	1.199	-1.859	0.536	0.409	0.962
	790	1	2.57	0.964	-1.606	0.536	0.408	0.959
	791	1	2.372	1.066	-1.306	0.527	0.417	0.995
	792	1	2.576	1.041	-1.535	0.533	0.411	0.972
	793	1	2.366	0.958	-1.408	0.531	0.413	0.977
	794	1	3.06	1.232	-1.828	0.535	0.41	0.965
	795	1	2.576	1.041	-1.535	0.533	0.411	0.972
	796	1	2.57	0.964	-1.606	0.536	0.408	0.959
	797	1	2.57	0.964	-1.606	0.536	0.408	0.959
	798	1	2.548	0.963	-1.585	0.536	0.409	0.96
	799	1	2.577	1.069	-1.509	0.532	0.412	0.975
	800	1	2.366	0.956	-1.41	0.531	0.413	0.977
	801	1	1.737	0.951	-0.786	0.516	0.426	1.031
	802	1	3.063	1.268	-1.795	0.534	0.411	0.97
	803	1	2.377	1.152	-1.226	0.523	0.421	1.009
	804	1	2.372	1.066	-1.306	0.527	0.417	0.995
	805	1	1.976	1.17	-0.806	0.514	0.429	1.046
	806	1	2.862	1.032	-1.83	0.537	0.408	0.956
	807	1	1.74	1.032	-0.708	0.513	0.429	1.046
	808	1	18.621	1.389	-17.232	0.895	0.08	0.12
	809	1	1.737	0.951	-0.786	0.516	0.426	1.031
	810	1	1.974	1.138	-0.837	0.515	0.428	1.042
	811	1	2.372	1.066	-1.306	0.527	0.417	0.995
	812	1	1.97	1.034	-0.937	0.518	0.425	1.027
	813	1	2.366	0.958	-1.408	0.531	0.413	0.977
	814	1	3.058	1.199	-1.859	0.536	0.409	0.962
	815	1	1.976	1.17	-0.806	0.514	0.429	1.046
	816	1	2.869	1.134	-1.735	0.534	0.411	0.97
	817	1	1.741	1.058	-0.683	0.512	0.43	1.05
	818	1	2.586	1.198	-1.388	0.527	0.417	0.995
	819	1	2.372	1.066	-1.306	0.527	0.417	0.995
	820	1	1.741	1.058	-0.683	0.512	0.43	1.05
	821	1	1.976	1.17	-0.806	0.514	0.429	1.046
	822	1	2.862	1.032	-1.83	0.537	0.408	0.956
	823	1	3.067	1.224	-1.843	0.536	0.409	0.964
	824	1	2.554	1.053	-1.501	0.532	0.412	0.975
	825	1	2.57	0.964	-1.606	0.536	0.408	0.959
	826	1	2.57	0.964	-1.606	0.536	0.408	0.959
	827	1	2.372	1.066	-1.306	0.527	0.417	0.995
	828	1	1.741	1.058	-0.683	0.512	0.43	1.05
	829	1	2.576	1.041	-1.535	0.533	0.411	0.972
	830	1	3.067	1.224	-1.843	0.536	0.409	0.964
	831	1	2.366	0.958	-1.408	0.531	0.413	0.977
	832	1	3.745	0.911	-2.834	0.56	0.387	0.876
	833	1	3.06	1.232	-1.828	0.535	0.41	0.965
	834	1	17.256	1.111	-16.146	0.897	0.08	0.12
	835	1	1.976	1.17	-0.806	0.514	0.429	1.046
	836	1	3.065	1.191	-1.874	0.537	0.408	0.96
	837	1	17.256	1.111	-16.146	0.897	0.08	0.12
	838	1	3.06	1.232	-1.828	0.535	0.41	0.965
	839	1	2.574	1.019	-1.555	0.534	0.41	0.968
	840	1	2.577	1.069	-1.509	0.532	0.412	0.975
	841	1	1.737	0.951	-0.786	0.516	0.426	1.031
	842	1	2.862	1.032	-1.83	0.537	0.408	0.956
	843	1	2.372	1.066	-1.306	0.527	0.417	0.995
	844	1	2.577	1.069	-1.509	0.532	0.412	0.975
