# Supplementary material for: Large-scale survey reveals pervasiveness and potential function of endogenous geminiviral sequences in plants
Source: Virus Evol. 2020 Sep 21;6(2):veaa071. doi: 10.1093/ve/veaa071 (PMC7758297; doi:10.1093/ve/veaa071)
Supplement: veaa071_Supplementary_Data [file veaa071_supplementary_data.zip › Table S12.xls]

## Sheet: Sheet1
	Supplementary Table 12: Purifying selected sites for Rep gene in Camellia species. Sites with posterior probability of >0.90 are highlighted in bold text.
	dn/ds values for Rep
	Site	Partition	&alpha;	&beta;	&beta;-&alpha;	Prob[&alpha;>&beta;]	Prob[&alpha;<&beta;]	BayesFactor[&alpha;<&beta;]
	1	1	5.537	0.396	-5.141	0.687	0.263	0.431
	2	1	1.341	0.407	-0.935	0.573	0.362	0.686
	3	1	2.026	0.461	-1.565	0.57	0.369	0.705
	4	1	31.704	0.492	-31.212	0.995	0.004	0.005
	5	1	2.027	0.463	-1.565	0.57	0.369	0.706
	6	1	2.027	0.463	-1.565	0.57	0.369	0.706
	7	1	1.031	0.43	-0.602	0.555	0.38	0.74
	8	1	1.031	0.468	-0.563	0.54	0.396	0.79
	9	1	2.046	0.498	-1.548	0.556	0.384	0.751
	10	1	2.028	0.484	-1.544	0.562	0.377	0.73
	11	1	1.031	0.468	-0.563	0.54	0.396	0.79
	12	1	1.448	0.466	-0.982	0.575	0.364	0.689
	13	1	2.027	0.463	-1.565	0.57	0.369	0.706
	14	1	2.027	0.463	-1.565	0.57	0.369	0.706
	15	1	5.055	0.5	-4.554	0.801	0.161	0.231
	16	1	3.421	0.486	-2.935	0.605	0.339	0.62
	17	1	2.023	0.994	-1.029	0.36	0.585	1.698
	18	1	0.589	0.455	-0.133	0.515	0.418	0.867
	19	1	1.157	0.443	-0.714	0.562	0.375	0.724
	20	1	1.031	0.468	-0.563	0.54	0.396	0.79
	21	1	7.305	1.214	-6.091	0.675	0.273	0.453
	22	1	5.587	1.228	-4.358	0.616	0.323	0.577
	23	1	3.418	0.475	-2.944	0.608	0.336	0.61
	24	1	5.974	0.648	-5.326	0.766	0.194	0.29
	25	1	5.537	0.396	-5.141	0.687	0.263	0.431
	26	1	13.549	0.518	-13.031	0.903	0.077	0.101
	27	1	1.344	0.458	-0.886	0.547	0.389	0.768
	28	1	5.974	0.648	-5.326	0.766	0.194	0.29
	29	1	11.182	0.522	-10.66	0.858	0.115	0.156
	30	1	20.35	1.22	-19.129	0.838	0.132	0.184
	31	1	2.037	0.429	-1.608	0.583	0.356	0.666
	32	1	0.836	0.524	-0.312	0.509	0.427	0.899
	33	1	2.22	0.428	-1.792	0.608	0.334	0.604
	34	1	23.632	0.459	-23.173	0.945	0.043	0.055
	35	1	2.026	0.461	-1.565	0.57	0.369	0.705
	36	1	11.123	1.32	-9.803	0.733	0.221	0.342
	37	1	1.187	1.522	0.335	0.297	0.648	2.224
	38	1	11.191	0.46	-10.731	0.878	0.097	0.13
	39	1	0.729	0.465	-0.264	0.511	0.422	0.88
	40	1	27.833	0.491	-27.342	0.968	0.026	0.032
	41	1	11.353	0.455	-10.898	0.874	0.101	0.135
	42	1	3.411	0.53	-2.882	0.587	0.357	0.671
	43	1	1.156	0.433	-0.723	0.566	0.37	0.71
	44	1	1.343	0.442	-0.901	0.555	0.381	0.743
	45	1	0.955	1.226	0.271	0.296	0.649	2.229
	46	1	5.15	0.445	-4.705	0.822	0.142	0.2
	47	1	2.508	3.361	0.853	0.218	0.74	3.434
	48	1	10.007	0.433	-9.573	0.882	0.094	0.125
	49	1	4.536	4.225	-0.311	0.246	0.709	2.945
	50	1	6.22	11.095	4.875	0.238	0.708	2.921
	51	1	4.182	3.714	-0.468	0.359	0.595	1.773
	52	1	0.759	2.26	1.501	0.145	0.813	5.244
	53	1	1.331	1.086	-0.245	0.31	0.635	2.098
	54	1	0.813	0.472	-0.341	0.517	0.417	0.863
	55	1	4.656	3.236	-1.419	0.296	0.654	2.282
	56	1	4.206	9.238	5.032	0.187	0.766	3.946
	57	1	1.572	2.682	1.11	0.199	0.753	3.681
	58	1	5.523	9.439	3.915	0.222	0.741	3.452
