# Supplementary material for: Large-scale survey reveals pervasiveness and potential function of endogenous geminiviral sequences in plants
Source: Virus Evol. 2020 Sep 21;6(2):veaa071. doi: 10.1093/ve/veaa071 (PMC7758297; doi:10.1093/ve/veaa071)
Supplement: veaa071_Supplementary_Data [file veaa071_supplementary_data.zip › Table S1.xls]

## Sheet: Sheet1
	Supplementary Table 1: List of 134 plants genomes used for the search of viral-like Rep genes.
	Serial no	Division or order	Family	Category	Latin name	Common name	Source	Taxid	Rep genomic loci	Rep proteins	Protein clusters
	1	Asterales	Asteraceae	Dicot	Lactuca sativa	Lettuce	https://www.ncbi.nlm.nih.gov/nuccore/AFSA00000000.1	4236	1	1	1
	2	Poales	Poaceae	Monocots	Oryza longistaminata	Longstamen rice	Ensembl 39	4528	1	1	1
	3	Solanales	Solanaceae	Dicot	Solanum melongena	Eggplant	ftp://ftp.solgenomics.net/genomes/	4111	1	1	1
	4	Malpighiales	Salicaceae	Dicot	Populus trichocarpa	Black cottonwood	Phytozome v11	3694	1	1	1
	5	Amborellales	Amborellaceae	Amborellales	Amborella trichopoda	Amborella	Phytozome v11	13333	2	2	1
	6	Rosales	Rosaceae	Dicot	Malus domestica	Apple	Phytozome v11	3750	2	2	1
	7	Lamiales	Oleaceae	Dicot	Olea europaea	Olive	Phytozome 12	4146	3	2	1
	8	Asterales	Asteraceae	Dicot	Helianthus annuus	Sunflower	Ensembl 39	4232	5	9	3
	9	Ericales	Ericaceae	Dicot	Vaccinium corymbosum	Blueberry	http://www.igbquickload.org/blueberry/V_corymbosum_Aug_2015/	69266	12	7	4
	10	Proteales	Proteaceae	Dicot	Macadamia integrifolia	Macadamia	http://www.ebi.ac.uk/ena/data/view/FLKO01000000	60698	13	10	6
	11	Rubiales	Rubiaceae	Dicot	Coffea canephora	Coffee	http://coffee-genome.org/coffeacanephora	49390	37	34	15
	12	Ericales	Ericaceae	Dicot	Vaccinium macrocarpon	Cranberry	https://www.ncbi.nlm.nih.gov/nuccore/JOTO00000000.1	13750	61	18	12
	13	Solanales	Solanaceae	Dicot	Nicotiana tomentosiformis		https://www.ncbi.nlm.nih.gov/nuccore/497187505	4098	72	92	1
	14	Solanales	Solanaceae	Dicot	Nicotiana tabacum	Tobacco	https://www.ncbi.nlm.nih.gov/nuccore/AYMY00000000.1	4097	116	188	3
	15	Liliales	Dioscoreaceae	Monocots	Dioscorea alata	Purple yam	https://www.ncbi.nlm.nih.gov/nuccore/CZHE00000000.2	55571	148	213	72
	16	Ericales	Theaceae	Dicot	Camellia sinensis var. assamica	Tea	http://www.plantkingdomgdb.com/tea_tree/	261999	918	997	168
	17	Ericales	Theaceae	Dicot	Camellia sinensis var. sinensis	Tea	http://tpia.teaplant.org/download.html	542762	967	1037	147
	18	Chlorophyta	Volvocaceae	Green algae	Volvox carteri		Phytozome v11	3067	0	0	0
	19	Chlorophyta	Tetrabaenaceae	Green algae	Tetrabaena socialis		https://www.ncbi.nlm.nih.gov/nuccore/PGGS00000000.1	47790	0	0	0
	20	Chlorophyta	Chlamydomonadaceae	Green algae	Chlamydomonas eustigma		https://www.ncbi.nlm.nih.gov/nuccore/BEGY00000000.1	1157962	0	0	0
	21	Chlorophyta	Chlamydomonadaceae	Green algae	Chlamydomonas reinhardtii		Phytozome v11	3055	0	0	0
	22	Chlorophyta	Goniaceae	Green algae	Gonium pectorale		https://www.ncbi.nlm.nih.gov/nuccore/LSYV00000000.1	33097	0	0	0
	23	Chlorophyta	Coccomyxaceae	Green algae	Coccomyxasp.C-169		Phytozome v11	574566	0	0	0
	24	Chlorophyta	Chlorellaceae	Green algae	Chlorella variabilis NC64A		https://www.ncbi.nlm.nih.gov/nuccore/ADIC00000000.1	554065	0	0	0
	25	Charophyta	Klebsormidiaceae	Green algae	Klebsormidium nitens		http://www.plantmorphogenesis.bio.titech.ac.jp/~algae_genome_project/klebsormidium/kf_download.htm	105231	0	0	0
	26	Charophyta	Characeae	Green algae	Chara braunii		Phytozome v11	69332	0	0	0
	27	Marchantiophyta	Marchantiaceae	Liverwort	Marchantia polymorpha	Common liverwort	Phytozome v12	3197	0	0	0
	28	Lycophyta	Selaginellaceae	Lycopod	Selaginella moellendorffii		Phytozome v11	88036	0	0	0
	29	Bryophyta	Funariaceae	Moss	Physcomitrella patens	Spreading earthmoss	Phytozome v11	3218	0	0	0
	30	Pteridophyta	Salviniaceae	Fern	Salvinia cucullata		ftp://ftp.fernbase.org/Salvinia_cucullata/	32188	0	0	0
	31	Pteridophyta	Salviniaceae	Fern	Azolla filiculoides	Water fern	ftp://ftp.fernbase.org/Azolla_filiculoides/	84609	0	0	0
	32	Pteridophyta	Gleicheniales	Fern	Dipteris conjugata		https://digitalcommons.usu.edu/fern_genome/2/	32108	0	0	0
	33	Pteridophyta	Cyatheales	Fern	Plagiogyria formosana		https://digitalcommons.usu.edu/fern_genome/2/	361663	0	0	0
	34	Pteridophyta	Pteridaceae	Fern	Ceratopteris richardii	Triangle waterfern	https://digitalcommons.usu.edu/fern_genome/2/	49495	0	0	0
	35	Pteridophyta	Dennstaedtiaceae	Fern	Pteridium aquilinum	Common bracken	https://digitalcommons.usu.edu/fern_genome/2/	32101	0	0	0
	36	Pteridophyta	Eupolypods II	Fern	Cystopteris protrusa		https://digitalcommons.usu.edu/fern_genome/2/	1328783	0	0	0
	37	Pteridophyta	Eupolypods I	Fern	Polypodium glycyrrhiza	Licorice fern	https://digitalcommons.usu.edu/fern_genome/2/	38390	0	0	0
	38	Ginkgophyta	Ginkgoaceae	Gymnosperm	Ginkgo biloba	Gingko	http://gigadb.org/dataset/100209	3311	0	0	0
	39	Pynophyta	Pinaceae	Gymnosperm	Pinus lambertiana	Sugar pine	https://tgwebdev.cam.uchc.edu/FTP/Genomes/Pila/v1.0/	3343	0	0	0
	40	Pynophyta	Pinaceae	Gymnosperm	Picea abies	Norway spruce	http://congenie.org/	3329	0	0	0
	41	Pynophyta	Pinaceae	Gymnosperm	Picea glauca	White spruce	http://congenie.org/	3330	0	0	0
	42	Pynophyta	Pinaceae	Gymnosperm	Pinus taeda	Loblolly pine	http://congenie.org/	3352	0	0	0
	43	Alismatales	Zosteraceae	Monocots	Zostera marina	Common eelgrass	https://bioinformatics.psb.ugent.be/gdb/zostera/annotation/v2.2/nuclear/	29655	0	0	0
	44	Asparagales	Asparagaceae	Monocots	Asparagus officinalis	Garden asparagus	Phytozome v12	4686	0	0	0
	45	Asparagales	Orchidaceae	Monocots	Phalaenopsis equestris		https://www.ncbi.nlm.nih.gov/nuccore/APLD00000000.1, another one is https://www.ncbi.nlm.nih.gov/genome/11403	78828	0	0	0
	46	Asparagales	Orchidaceae	Monocots	Apostasia shenzhenica		https://www.ncbi.nlm.nih.gov/nuccore/PEFY00000000.1	1088818	0	0	0
	47	Asparagales	Orchidaceae	Monocots	Dendrobium catenatum		https://www.ncbi.nlm.nih.gov/nuccore/1305267330	906689	0	0	0
	48	Poales	Poaceae	Monocots	Panicum virgatum	Switchgrass		38727	0	0	0
	49	Poales	Poaceae	Monocots	Panicum hallii	Hall's panicgrass	Phytozome v12	206008	0	0	0
	50	Poales	Poaceae	Monocots	Zea mays B73	Maize	Ensembl 33	4577	0	0	0
	51	Poales	Poaceae	Monocots	Setaria viridis	Green foxtail	Phytozome v12	4556	0	0	0
	52	Poales	Poaceae	Monocots	Setaria italica	Foxtail millet	Phytozome v11	4555	0	0	0
	53	Poales	Poaceae	Monocots	Brachypodium stacei		Phytozome v12	1071399	0	0	0
	54	Poales	Poaceae	Monocots	Brachypodium distachyon	Purple false brome	Ensembl 33	15368	0	0	0
	55	Poales	Poaceae	Monocots	Oryza sativa	Rice	Phytozome v11	4530	0	0	0
	56	Poales	Poaceae	Monocots	Oryza brachyantha		Ensembl 33	4533	0	0	0
	57	Poales	Poaceae	Monocots	Oryza indica	Asian rice	Ensembl 39	39946	0	0	0
	58	Poales	Poaceae	Monocots	Oryza meridionalis		Ensembl 39	40149	0	0	0
	59	Poales	Poaceae	Monocots	Oryza nivara		Ensembl 39	4536	0	0	0
	60	Poales	Poaceae	Monocots	Oryza punctata	Red rice	Ensembl 39	4537	0	0	0
	61	Poales	Poaceae	Monocots	Oryza rufipogon	Brownbeard rice	Ensembl 39	4529	0	0	0
	62	Poales	Poaceae	Monocots	Oryza barthii	African wild rice	Ensembl 39	65489	0	0	0
	63	Poales	Poaceae	Monocots	Oryza glaberrima	African rice	Ensembl 39	4538	0	0	0
	64	Poales	Poaceae	Monocots	Oryza glumipatula		Ensembl 39	40148	0	0	0
	65	Poales	Poaceae	Monocots	Leersia perrieri		Ensembl 39	77586	0	0	0
	66	Poales	Poaceae	Monocots	Aegilops tauschii	Tausch's goatgrass	Ensembl 39	37682	0	0	0
	67	Poales	Poaceae	Monocots	Sorghum bicolor	Sorghum	Ensembl 38	4558	0	0	0
	68	Poales	Poaceae	Monocots	Triticum urartu	Red wild einkorn wheat	Ensembl 39	4572	0	0	0
	69	Zingiberales	Musaceae	Monocots	Musa acuminata	Banana	http://banana-genome-hub.southgreen.fr/	4641	0	0	0
	70	Arecales	Arecaceae	Monocots	Elaeis guineensis	Oil palm	https://www.ncbi.nlm.nih.gov/nuccore/ASJS00000000.1	51953	0	0	0
	71	Poales	Bromeliaceae	Monocots	Ananas comosus	Pineapple	https://genomevolution.org/CoGe/NotebookView.pl?nid=937	4615	0	0	0
	72	Brassicales	Brassicaceae	Dicot	Boechera stricta	Drummond's rockcress	Phytozome v12	72658	0	0	0
	73	Brassicales	Brassicaceae	Dicot	Aethionema arabicum		http://mustang.biol.mcgill.ca:8885/	228871	0	0	0
	74	Brassicales	Brassicaceae	Dicot	Leavenworthia alabamica		http://mustang.biol.mcgill.ca:8885/	310722	0	0	0
	75	Brassicales	Brassicaceae	Dicot	Sisymbrium irio	London rocket	http://mustang.biol.mcgill.ca:8885/	3730	0	0	0
	76	Brassicales	Brassicaceae	Dicot	Brassica napus	Oilseed rape	Ensembl 39	3708	0	0	0
	77	Brassicales	Brassicaceae	Dicot	Brassica oleracea	Wild cabbage	Ensembl 39	3712	0	0	0
	78	Brassicales	Brassicaceae	Dicot	Brassica rapa	Canola	Ensembl 33	3711	0	0	0
	79	Brassicales	Brassicaceae	Dicot	Thellungiella parvula	Saltwater cress	http://thellungiella.org/data/	98039	0	0	0
	80	Brassicales	Brassicaceae	Dicot	Eutrema salsuginuem		Phytozome v11	72664	0	0	0
	81	Brassicales	Brassicaceae	Dicot	Arabidopsis thaliana	Thale cress	TAIR10	3702	0	0	0
	82	Brassicales	Brassicaceae	Dicot	Arabidopsis lyrata	Thale cress	Phytozome v11	59689	0	0	0
	83	Brassicales	Brassicaceae	Dicot	Arabis alpina	Alpine rock-cress	https://www.ncbi.nlm.nih.gov/nuccore/JNGA00000000.1	50452	0	0	0
	84	Brassicales	Brassicaceae	Dicot	Capsella grandiflora	Grand shepherd's-purse	Phytozome v12	264402	0	0	0
	85	Brassicales	Brassicaceae	Dicot	Capsella rubella	Pink shepherd's-purse	Phytozome v11	81985	0	0	0
	86	Brassicales	Brassicaceae	Dicot	Tarenaya hassleriana	Spider flower	https://www.ncbi.nlm.nih.gov/nuccore/AOUI00000000.1	28532	0	0	0
	87	Brassicales	Caricaceae	Dicot	Carica papaya	Papaya	Phytozome v11	3649	0	0	0
	88	Malvales	Sterculiaceae	Dicot	Theobroma cacao	Cacao	Phytozome v11	3641	0	0	0
	89	Malvales	Malvaceae	Dicot	Gossypium hirsutum	Mexican cotton	Phytozome v12	3635	0	0	0
	90	Malvales	Malvaceae	Dicot	Gossypium raimondii	Cotton	Phytozome v11	29730	0	0	0
	91	Sapindales	Rutceae	Dicot	Citrus sinensis	Sweet orange	Phytozome v11	2711	0	0	0
	92	Sapindales	Rutceae	Dicot	Citrus clementina	Clementina	Phytozome v11	85681	0	0	0
	93	Myrtales	Myrtaceae	Dicot	Eucalyptus grandis	Eucalypt	Phytozome v11	71139	0	0	0
	94	Malpighiales	Salicaceae	Dicot	salix purpurea	Purple willow		77065	0	0	0
	95	Malpighiales	Linaceae	Dicot	Linum usitatissimum	Common flax		4006	0	0	0
	96	Malpighiales	Euphorbiaceae	Dicot	Jatropha curcas	Barbados nut	https://www.kazusa.or.jp/jatropha_3.0/	180498	0	0	0
	97	Malpighiales	Euphorbiaceae	Dicot	Manihot esculenta	Cassava		3983	0	0	0
	98	Malpighiales	Euphorbiaceae	Dicot	Ricinus communis	Castor bean	Phytozome v11	3988	0	0	0
	99	Malpighiales	Euphorbiaceae	Dicot	Hevea brasiliensis	Rubber tree	https://www.ncbi.nlm.nih.gov/nuccore/LVXX00000000.1	3981	0	0	0
	100	Fagales	Fagaceae	Dicot	Quercus robur	Oak	Plomion et al.	38942	0	0	0
	101	Violales	Cucurbitaceae	Dicot	Cucumis sativus	Cucumber	Phytozome v11	3659	0	0	0
	102	Cucurbitales	Cucurbitaceae	Dicot	Citrullus lanatus	Watermelon	ftp://www.icugi.org/pub/genome/watermelon/97103/	3654	0	0	0
	103	Rosales	Rosaceae	Dicot	Fragaria vesca	Strawberry	Phytozome v11	57918	0	0	0
	104	Rosales	Rosaceae	Dicot	Prunus persica	Peach	Phytozome v11	3760	0	0	0
	105	Rosales	Cannabaceae	Dicot	Cannabis sativa	Cannabis	https://www.ncbi.nlm.nih.gov/nuccore/MNPR00000000.1	3483	0	0	0
	106	Fabales	Genisteae	Dicot	Lupinus angustifolius	Narrowleaf lupin	Ensembl 39	3871	0	0	0
	107	Fabales	Fabaceae	Dicot	Phaseolus vulgaris	Green bean	Phytozome v11	3885	0	0	0
	108	Fabales	Fabaceae	Dicot	Vigna unguiculata	Cowpea	Phytozome v12	3917	0	0	0
	109	Fabales	Fabaceae	Dicot	Cicer arietinum	Chickpea	Phytozome v12	3827	0	0	0
	110	Fabales	Fabaceae	Dicot	Cajanus cajan	Pigeon pea	https://www.ncbi.nlm.nih.gov/nuccore/AGCT00000000.1	3821	0	0	0
	111	Fabales	Fabaceae	Dicot	Lotus japonicus		ftp://ftp.kazusa.or.jp/pub/lotus/lotus_r3.0/	34305	0	0	0
	112	Fabales	Fabaceae	Dicot	Medicago truncatula	Barrelclover	ftp://ftp.jcvi.org/pub/data/m_truncatula/Mt4.0/Assembly/	3880	0	0	0
	113	Fabales	Fabaceae	Dicot	Trifolium pratense	Red clover	Ensembl 39	57577	0	0	0
	114	Fabales	Fabaceae	Dicot	Glycine max	Soybean	Phytozome v11	3847	0	0	0
	115	Saxifragales	Crassulaceae	Dicot	Kalanchoe laxiflora		Phytozome v12	1670617	0	0	0
	116	Saxifragales	Crassulaceae	Dicot	Kalanchoe fedtschenkoi		Phytozome v11	63787	0	0	0
	117	Rhamnales	Vitaceae	Dicot	Vitis vinifera	Grape	Phytozome v11	29760	0	0	0
	118	Proteales	Nelumbonaceae	Dicot	Nelumbo nucifera	Sacred lotus	https://www.ncbi.nlm.nih.gov/nuccore/AQOG00000000.1	4432	0	0	0
	119	Solanales	Solanaceae	Dicot	Solanum pennellii		ftp://ftp.solgenomics.net/genomes/	28526	0	0	0
	120	Solanales	Solanaceae	Dicot	Solanum lycopsericum	Tomato	ftp://ftp.solgenomics.net/genomes/	4081	0	0	0
	121	Solanales	Solanaceae	Dicot	Solanum tuberosum	Potato	ftp://ftp.solgenomics.net/genomes/	4113	0	0	0
	122	Solanales	Solanaceae	Dicot	Capiscum annuum	Red pepper	https://www.ncbi.nlm.nih.gov/nuccore/ASJU00000000.1	4072	0	0	0
	123	Solanales	Solanaceae	Dicot	Petunia axillaris	Wild white petunia	ftp://ftp.solgenomics.net/genomes/	33119	0	0	0
	124	Solanales	Solanaceae	Dicot	Petunia inflata		ftp://ftp.solgenomics.net/genomes/	212142	0	0	0
	125	Solanales	Solanaceae	Dicot	Nicotiana sylvestris	Woodland tobacco	https://www.ncbi.nlm.nih.gov/nuccore/493002186	4096	0	0	0
	126	Solanales	Solanaceae	Dicot	Nicotiana attenuata	Coyote tobacco	Ensembl 39	49451	0	0	0
	127	Scrophulariales	Scrophulariaceae	Dicot	Mimulus guttatus	Monkey flower	Phytozome v11	4155	0	0	0
	128	Asterales	Asteraceae	Dicot	Conyza canadensis	Horseweed	https://www.ncbi.nlm.nih.gov/nuccore/JSWR00000000.1	72917	0	0	0
	129	Ericales	Actinidiaceae	Dicot	Actinidia chinensis	Kiwi	https://www.ncbi.nlm.nih.gov/nuccore/AONS00000000.1	3625	0	0	0
	130	Caryophyllales	Amaranthaceae	Dicot	Chenopodium quinoa		Phytozome v12	63459	0	0	0
	131	Caryophyllales	Amaranthaceae	Dicot	Amaranthus hypochondriacus	Prince's feather	Phytozome v12	28502	0	0	0
	132	Caryophyllales	Amaranthaceae	Dicot	Beta vulgaris	Sugar beet	http://bvseq.molgen.mpg.de/Genome/Download/RefBeet-1.2/	161934	0	0	0
	133	Apiales	Apiaceae	Dicot	Daucus carota	Wild carot	Phytozome v12	4039	0	0	0
	134	Ranunculales	Ranunculaceae	Dicot	Aquilegia caerulea	Columbine	Phytozome v10	218851	0	0	0

## Sheet: Sheet2
Species	Common name
Lactuca sativa	Lettuce
Oryza longistaminata	0
Solanum melongena	0
Populus trichocarpa	0
Amborella trichopoda	0
Malus domestica	0
Olea europaea	0
Helianthus annuus	0
Vaccinium corymbosum	0
Macadamia integrifolia	0
Coffea canephora	0
Vaccinium macrocarpon	0
Nicotiana tomentosiformis	0
Nicotiana tabacum	0
Dioscorea alata	0
Camellia sinensis var. assamica	0
Camellia sinensis var. sinensis	0
Volvox carteri	0
Tetrabaena socialis	0
Chlamydomonas eustigma	0
Chlamydomonas reinhardtii	0
Gonium pectorale	0
Coccomyxasp.C-169	0
Chlorella variabilis NC64A	0
Klebsormidium nitens	0
Chara braunii	0
Marchantia polymorpha	0
Selaginella moellendorffii	0
Physcomitrella patens	0
Salvinia cucullata	0
Azolla filiculoides	0
Dipteris conjugata	0
Plagiogyria formosana	0
Ceratopteris richardii	0
Pteridium aquilinum	0
Cystopteris protrusa	0
Polypodium glycyrrhiza	0
Ginkgo biloba	0
Pinus lambertiana	0
Picea abies	0
Picea glauca	0
Pinus taeda	0
Zostera marina	0
Asparagus officinalis	0
Phalaenopsis equestris	0
Apostasia shenzhenica	0
Dendrobium catenatum	0
Panicum virgatum	0
Panicum hallii	0
Zea mays B73	0
Setaria viridis	0
Setaria italica	0
Brachypodium stacei	0
Brachypodium distachyon	0
Oryza sativa	0
Oryza brachyantha	0
Oryza indica	0
Oryza meridionalis	0
Oryza nivara	0
Oryza punctata	0
Oryza rufipogon	0
Oryza barthii	0
Oryza glaberrima	0
Oryza glumipatula	0
Leersia perrieri	0
Aegilops tauschii	0
Sorghum bicolor	0
Triticum urartu	0
Musa acuminata	0
Elaeis guineensis	0
Ananas comosus	0
Boechera stricta	0
Aethionema arabicum	0
Leavenworthia alabamica	0
Sisymbrium irio	0
Brassica napus	0
Brassica oleracea	0
Brassica rapa	0
Thellungiella parvula	0
Eutrema salsuginuem	0
Arabidopsis thaliana	0
Arabidopsis lyrata	0
Arabis alpina	0
Capsella grandiflora	0
Capsella rubella	0
Tarenaya hassleriana	0
Carica papaya	0
Theobroma cacao	0
Gossypium hirsutum	0
Gossypium raimondii	0
Citrus sinensis	0
Citrus clementina	0
Eucalyptus grandis	0
salix purpurea	0
Linum usitatissimum	0
Jatropha curcas	0
Manihot esculenta	0
Ricinus communis	0
Hevea brasiliensis	0
Quercus robur	0
Cucumis sativus	0
Citrullus lanatus	0
Fragaria vesca	0
Prunus persica	0
Cannabis sativa	0
Lupinus angustifolius	0
Phaseolus vulgaris	0
Vigna unguiculata	0
Cicer arietinum	0
Cajanus cajan	0
Lotus japonicus	0
Medicago truncatula	0
Trifolium pratense	0
Glycine max	0
Kalanchoe laxiflora	0
Kalanchoe fedtschenkoi	0
Vitis vinifera	0
Nelumbo nucifera	0
Solanum pennellii	0
Solanum lycopsericum	0
Solanum tuberosum	0
Capiscum annuum	0
Petunia axillaris	0
Petunia inflata	0
Nicotiana sylvestris	0
Nicotiana attenuata	0
Mimulus guttatus	0
Conyza canadensis	0
Actinidia chinensis	0
Chenopodium quinoa	0
Amaranthus hypochondriacus	Prince's feather
Beta vulgaris	0
Daucus carota	0
Aquilegia caerulea	0

## Sheet: xls
Latin name	Common name
Lactuca sativa	Lettuce
Oryza longistaminata	Longstamen rice
Solanum melongena	Eggplant
Populus trichocarpa	Black cottonwood
Amborella trichopoda	Amborella
Malus domestica	Apple
Olea europaea	Olive
Helianthus annuus	Sunflower
Vaccinium corymbosum	Blueberry
Macadamia integrifolia	Macadamia
Coffea canephora	Coffee
Vaccinium macrocarpon	Cranberry
Nicotiana tomentosiformis
Nicotiana tabacum	Tobacco
Dioscorea alata	Purple yam
Camellia sinensis var. assamica	Tea
Camellia sinensis var. sinensis	Tea
Volvox carteri
Tetrabaena socialis
Chlamydomonas eustigma
Chlamydomonas reinhardtii
Gonium pectorale
Coccomyxasp.C-169
Chlorella variabilis NC64A
Klebsormidium nitens
Chara braunii
Marchantia polymorpha	Common liverwort
Selaginella moellendorffii
Physcomitrella patens	Spreading earthmoss
Salvinia cucullata
Azolla filiculoides	Water fern
Dipteris conjugata
Plagiogyria formosana
Ceratopteris richardii
Pteridium aquilinum	Common bracken
Cystopteris protrusa
Polypodium glycyrrhiza	Licorice fern
Ginkgo biloba	Gingko
Pinus lambertiana	Sugar pine
Picea abies	Norway spruce
Picea glauca	White spruce
Pinus taeda	Loblolly pine
Zostera marina	Common eelgrass
Asparagus officinalis	Garden asparagus
Phalaenopsis equestris
Apostasia shenzhenica
Dendrobium catenatum
Panicum virgatum	Switchgrass
Panicum hallii	Hall's panicgrass
Zea mays B73	Maize
Setaria viridis	Green foxtail
Setaria italica	Foxtail millet
Brachypodium stacei
Brachypodium distachyon	Purple false brome
Oryza sativa	Rice
Oryza brachyantha
Oryza indica	Asian rice
Oryza meridionalis
Oryza nivara
Oryza punctata	Red rice
Oryza rufipogon	Brownbeard rice
Oryza barthii	African wild rice
Oryza glaberrima	African rice
Oryza glumipatula
Leersia perrieri
Aegilops tauschii	Tausch's goatgrass
Sorghum bicolor	Sorghum
Triticum urartu	Red wild einkorn wheat
Musa acuminata	Banana
Elaeis guineensis	Oil palm
Ananas comosus	Pineapple
Boechera stricta	Drummond's rockcress
Aethionema arabicum
Leavenworthia alabamica
Sisymbrium irio	London rocket
Brassica napus	Oilseed rape
Brassica oleracea	Wild cabbage
Brassica rapa	Canola
Thellungiella parvula	Saltwater cress
Eutrema salsuginuem
Arabidopsis thaliana	Thale cress
Arabidopsis lyrata
Arabis alpina	Alpine rock-cress
Capsella grandiflora	Grand shepherd's-purse
Capsella rubella	Pink shepherd's-purse
Tarenaya hassleriana	Spider flower
Carica papaya	Papaya
Theobroma cacao	Cacao
Gossypium hirsutum	Mexican cotton
Gossypium raimondii	Cotton
Citrus sinensis	Sweet orange
Citrus clementina	Clementina
Eucalyptus grandis	Eucalypt
Salix purpurea	Purple willow
Linum usitatissimum	Common flax
Jatropha curcas
Manihot esculenta	Cassava
Ricinus communis	Castor bean
Hevea brasiliensis	Rubber tree
Quercus robur	Oak
Cucumis sativus	Cucumber
Citrullus lanatus	Watermelon
Fragaria vesca	Strawberry
Prunus persica	Peach
Cannabis sativa	Cannabis
Lupinus angustifolius	Narrowleaf lupin
Phaseolus vulgaris	Green bean
Vigna unguiculata	Cowpea
Cicer arietinum	Chickpea
Cajanus cajan	Pigeon pea
Lotus japonicus
Medicago truncatula	Barrelclover
Trifolium pratense	Red clover
Glycine max	Soybean
Kalanchoe laxiflora
Kalanchoe fedtschenkoi
Vitis vinifera	Grape
Nelumbo nucifera	Sacred lotus
Solanum pennellii
Solanum lycopsericum	Tomato
Solanum tuberosum	Potato
Capiscum annuum	Red pepper
Petunia axillaris	Wild white petunia
Petunia inflata
Nicotiana sylvestris	Woodland tobacco
Nicotiana attenuata	Coyote tobacco
Mimulus guttatus	Monkey flower
Conyza canadensis	Horseweed
Actinidia chinensis	Kiwi
Chenopodium quinoa
Amaranthus hypochondriacus	Prince's feather
Beta vulgaris	Sugar beet
Daucus carota	Wild carot
Aquilegia caerulea	Columbine
