# Supplementary material for: Large-scale survey reveals pervasiveness and potential function of endogenous geminiviral sequences in plants
Source: Virus Evol. 2020 Sep 21;6(2):veaa071. doi: 10.1093/ve/veaa071 (PMC7758297; doi:10.1093/ve/veaa071)
Supplement: veaa071_Supplementary_Data [file veaa071_supplementary_data.zip › Table S2.xls]

## Sheet: Sheet1
	Supplementary Table 2: List of of transcriptome samples used for the analysis.
	Serial no	Accession	Latin name	Common Name	Host Status	Taxid	Category	infra name ss	other src ss	Experiment	Rep genomic loci	Rep proteins	Protein clusters
	1	GBSJ01	Diospyros lotus	date plum	unknown	55363	Dicot			1	14	12	7
	2	GELW02	Taxillus chinensis	Mulberry Mistletoe	unknown	227909	Dicot			1	10	10	4
	3	GFBT01	Nymphoides peltata	yellow floatingheart	unknown	49614	Dicot			1	6	4	2
	4	GEER01	Camellia reticulata	to-tsubaki	unknown	452972	Dicot			1	6	1	1
	5	GFZM02	Camellia chekiangoleosa	oil tea plant	unknown	450940	Dicot			1	5	5	4
	6	GEOH01	Ambrosia trifida	great ragweed	unknown	4214	Dicot		dev stage: Five node stage,tissue type: Leaf	1	5	4	3
	7	GFSL01	Camellia sasanqua	Sasanqua camellia	unknown	182300	Dicot			1	4	1	1
	8	GFMV01	Camellia sinensis	Tea	unknown	4442	Dicot			9	4	2	2
	9	GEFQ01	Camellia sinensis	Tea	unknown	4442	Dicot	cultivar: CV. Xinyang Daye	tissue type: leaf	9	4	3	3
	10	GFMU01	Camellia sinensis	Tea	unknown	4442	Dicot		dev stage: spring tea,tissue type: root	9	4	2	2
	11	GAYS01	Solanum incanum	nightshade	unknown	329779	Dicot	cultivar: W4	tissue type: root\, stem\, leaf\, peduncle\, floral bud\, flower\, calyx and fruit	1	3	3	2
	12	GFWB01	Ambrosia artemisiifolia	annual ragweed	unknown	4212	Dicot	isolate: Early developmental stage\, phase 1-3	dev stage: Early developmental stage,tissue type: Female flower	4	3	3	2
	13	GBKQ01	Camellia sinensis	Tea	unknown	542762	Dicot	cultivar: zhongcha302	tissue type: root	9	3	3	2
	14	GAXU01	Capsicum annuum	cayenne pepper	known	4072	Dicot	cultivar: IIVRC-452	tissue type: root\, stem\, leaf and fruit	2	3	3	2
	15	GFFR01	Phlox drummondii	annual phlox	unknown	103529	Dicot	isolate: Light blue	dev stage: Adult plant,tissue type: Flower\, stem\, leaf	2	3	0	0
	16	GGGQ01	Tagetes erecta	Aztec marigold	unknown	13708	Dicot			1	3	2	1
	17	GFVJ01	Megathyrsus maximus	Guinea grass	unknown	59788	Monocots			1	2	2	2
	18	GFGL01	Tectona grandis	teak	unknown	41396	Dicot	cultivar: Teak	dev stage: sapling,tissue type: leaves	2	2	2	1
	19	GGEB01	Camellia sinensis	Tea	unknown	4442	Dicot			9	2	0	0
	20	GAXV01	Capsicum annuum	cayenne pepper	known	4072	Dicot	cultivar: Pusa Jwala	tissue type: root\, stem\, leaf and fruit	2	2	2	1
	21	GCRZ01	Camellia taliensis	wild tea	unknown	182317	Dicot			1	2	2	1
	22	GFWS01	Ambrosia artemisiifolia	annual ragweed	unknown	4212	Dicot	isolate: Late developmental stage\, phase 4-9	dev stage: Late developmental stage,tissue type: Female flower	4	2	0	0
	23	GEFY01	Camellia oleifera	Tea	unknown	385388	Dicot	cultivar: Xianglin 4	tissue type: leaves	2	2	1	1
	24	GARM01	Camellia sinensis	Tea	unknown	542762	Dicot	cultivar: Longjing 43	tissue type: mature leaf	9	2	0	0
	25	GBHI01	Camellia oleifera	Tea	unknown	385388	Dicot			2	2	0	0
	26	GAYR01	Solanum melongena	eggplant	unknown	4111	Dicot	cultivar: Ramnagar Giant	tissue type: root\, stem\, leaf\, peduncle\, floral bud\, flower\, calyx and fruit	3	1	1	1
	27	GBGZ01	Solanum melongena	eggplant	unknown	4111	Dicot		tissue type: fruit	3	1	1	1
	28	GFFQ01	Phlox roemeriana	goldeneye phlox	unknown	103542	Dicot		dev stage: Adult plant,tissue type: Flower\, stem\, root\, leaf	1	1	1	1
	29	GAVZ01	Tripterygium wilfordii	Early rice flower	unknown	458696	Dicot			1	1	1	1
	30	GEFW01	Atractylodes lancea		unknown	41486	Dicot	isolate: field	dev stage: mature,tissue type: roots	3	1	1	1
	31	GEFZ01	Atractylodes lancea		unknown	41486	Dicot	isolate: field	dev stage: mature,tissue type: stems	3	1	1	1
	32	GABJ01	Caragana korshinskii	peashrub	unknown	220689	Dicot			1	1	1	1
	33	GBSD01	Corchorus capsularis	jute	unknown	210143	Dicot	cultivar: JRC-212	dev stage: Vegetative growth stage,tissue type: Bast	4	1	1	1
	34	GAJR01	Gentiana macrophylla	Bigleaf Gentian	unknown	50765	Dicot		dev stage: Flowering	1	1	1	1
	35	GFFN01	Phlox cuspidata	pointed phlox	unknown	103527	Dicot		dev stage: Adult plant,tissue type: Flower\, stem\, root\, leaf	1	1	1	1
	36	GBDN01	Dahlia pinnata	pinnate dahlia	unknown	101596	Dicot	cultivar: Rio Riata		1	1	1	1
	37	GDQL01	Casuarina equisetifolia	beach sheoak	unknown	3523	Dicot	cultivar: ITCCE001	dev stage: V2,tissue type: root	5	1	1	1
	38	GDHR01	Luffa aegyptiaca	sponge gourd	unknown	3670	Dicot	cultivar: XTR05	dev stage: 9 DAP,tissue type: pulp	1	1	0	0
	39	GFCO01	Murraya koenigii	curryleaftree	unknown	159030	Dicot		dev stage: Mature Leaf,tissue type: leaf	1	1	0	0
	40	GFDJ01	Corchorus olitorius	nalta jute	#N/A	93759	Dicot	cultivar: Sudan Green	tissue type: leaf\, root\, seed and stem	2	0	0	0
	41	GANE01	Stevia rebaudiana	candyleaf	#N/A	55670	Dicot		tissue type: mature leaf	1	0	0	0
	42	GBBZ01	Camellia sinensis	Tea	#N/A	4442	Dicot	cultivar: Longjing 43	dev stage: spring new shoot,tissue type: Two and a bud	9	0	0	0
	43	GBRC01	Camellia sinensis	Tea	#N/A	4442	Dicot	cultivar: Kuntze	tissue type: Leaf	9	0	0	0
	44	GAAC01	Camellia sinensis	Tea	#N/A	542762	Dicot	cultivar: Fudingdabaicha	tissue type: flowers	9	0	0	0
	45	GEZL01	Ambrosia artemisiifolia	annual ragweed	#N/A	4212	Dicot			4	0	0	0
	46	HAAJ01	Ambrosia artemisiifolia	annual ragweed	#N/A	4212	Dicot		dev stage: mature pollen,tissue type: pollen	4	0	0	0
	47	GFFP01	Phlox drummondii	annual phlox	#N/A	103529	Dicot	isolate: Dark red	dev stage: Adult plant,tissue type: Flower\, stem\, root\, leaf	2	0	0	0
	48	GEGA01	Atractylodes lancea		#N/A	41486	Dicot	isolate: field	dev stage: mature,tissue type: leaves	3	0	0	0
	49	GBEF01	Solanum melongena	eggplant	#N/A	4111	Dicot		tissue type: roots\, stems and young leaves	3	0	0	0
	50	GDLT01	Tectona grandis	teak	#N/A	41396	Dicot			2	0	0	0
	51	GDQI01	Casuarina equisetifolia	beach sheoak	#N/A	3523	Dicot	cultivar: ITCCE001	dev stage: V2,tissue type: Stem	5	0	0	0
	52	GDQK01	Casuarina equisetifolia	beach sheoak	#N/A	3523	Dicot	cultivar: ITCCE001	dev stage: V2,tissue type: Needle	5	0	0	0
	53	GDQM01	Casuarina equisetifolia	beach sheoak	#N/A	3523	Dicot	cultivar: ITCCE001	dev stage: V2,tissue type: stem	5	0	0	0
	54	GEBJ01	Casuarina equisetifolia	beach sheoak	#N/A	3523	Dicot		tissue type: leaf	5	0	0	0
	55	GBSE01	Corchorus capsularis	jute	#N/A	210143	Dicot	cultivar: dlpf	dev stage: Vegetative growth stage,tissue type: Bast	4	0	0	0
	56	GCNR01	Corchorus capsularis	jute	#N/A	210143	Dicot	cultivar: JRC-212	dev stage: vegetative growth stage,tissue type: hypocotyl	4	0	0	0
	57	GCNS01	Corchorus capsularis	jute	#N/A	210143	Dicot	cultivar: dlpf	dev stage: vegetative growth stage,tissue type: hypocotyl	4	0	0	0
	58	GFDO01	Corchorus olitorius	nalta jute	#N/A	93759	Dicot	cultivar: JRO-632	tissue type: leaf\, root\, seed and stem	2	0	0	0
	59	GCZN01	Abies pinsapo		#N/A	56046	Gymnosperm			1	0	0	0
	60	GBYE01	Acacia koa	koa	#N/A	468172	Dicot			1	0	0	0
	61	GEEI01	Acrostichum aureum	golden leatherfern	#N/A	29594	Fern	cultivar: Acrostichum aureum	isolation source: mangrove forest,tissue type: leaf	1	0	0	0
	62	GEEJ01	Acrostichum speciosum		#N/A	366450	Fern	cultivar: Acrostichum speciosum	isolation source: mangrove forest,tissue type: leaf	1	0	0	0
	63	GALZ01	Actinidia chinensis	kiwi	#N/A	3625	Dicot	cultivar: Hongyang	dev stage: 70 days of anthesis,tissue type: fruit	3	0	0	0
	64	GAMA01	Actinidia chinensis	kiwi	#N/A	3625	Dicot	cultivar: Hongyang	dev stage: 70 days of anthesis,tissue type: fruit	3	0	0	0
	65	GAMB01	Actinidia chinensis	kiwi	#N/A	3625	Dicot	cultivar: Hongyang	dev stage: 70 days of anthesis,tissue type: fruit	3	0	0	0
	66	GEYI01	Actinidia deliciosa		#N/A	3627	Dicot			1	0	0	0
	67	GFOK01	Actinidia eriantha		#N/A	165200	Dicot		tissue type: fruit	1	0	0	0
	68	GELI01	Aegiceras corniculatum		#N/A	59970	Dicot	cultivar: Dongzhai	dev stage: Seeding,tissue type: leaf & root	1	0	0	0
	69	IAAN01	Aegilops tauschii		#N/A	37682	Monocot	strain: AT76	dev stage: ten-day-old seedling,tissue type: leaves	10	0	0	0
	70	IAAO01	Aegilops tauschii		#N/A	37682	Monocot	strain: KU-2003	dev stage: ten-day-old seedling,tissue type: leaves	10	0	0	0
	71	IAAP01	Aegilops tauschii		#N/A	37682	Monocot	strain: KU-2025	dev stage: ten-day-old seedling,tissue type: leaves	10	0	0	0
	72	IAAQ01	Aegilops tauschii		#N/A	37682	Monocot	strain: KU-2075	dev stage: ten-day-old seedling,tissue type: leaves	10	0	0	0
	73	IAAR01	Aegilops tauschii		#N/A	37682	Monocot	strain: KU-2078	dev stage: ten-day-old seedling,tissue type: leaves	10	0	0	0
	74	IAAS01	Aegilops tauschii		#N/A	37682	Monocot	strain: KU-2087	dev stage: ten-day-old seedling,tissue type: leaves	10	0	0	0
	75	IAAT01	Aegilops tauschii		#N/A	37682	Monocot	strain: KU-2093	dev stage: ten-day-old seedling,tissue type: leaves	10	0	0	0
	76	IAAU01	Aegilops tauschii		#N/A	37682	Monocot	strain: KU-2124	dev stage: ten-day-old seedling,tissue type: leaves	10	0	0	0
	77	IAAV01	Aegilops tauschii		#N/A	37682	Monocot	strain: KU-2627	dev stage: ten-day-old seedling,tissue type: leaves	10	0	0	0
	78	IAAW01	Aegilops tauschii		#N/A	37682	Monocot	strain: PI499262	dev stage: ten-day-old seedling,tissue type: leaves	10	0	0	0
	79	GFVI01	Aeschynomene evenia var. serrulata		#N/A	1683806	Dicot	cultivar: IRFL6945	dev stage: mature nodule,tissue type: mixed tissues (Roots were collected before inoculation (T0)\, 6 hours post-inoculation (6 HPI)\, 24 HPI\, 2 days post-inoculation (2 DPI) and 6 DPI)	1	0	0	0
	80	GDFY01	Aethionema arabicum		#N/A	228871	Dicot	cultivar: 84-56-2	dev stage: Multiple,tissue type: Mixture of Tissues	2	0	0	0
	81	GDGI01	Aethionema arabicum		#N/A	228871	Dicot	cultivar: ES1020	dev stage: Multiple,tissue type: Mixture of Tissues	2	0	0	0
	82	GDQO01	Aethionema carneum		#N/A	586717	Dicot		dev stage: from seedling to adult,tissue type: leaves\, roots\, shoots\, flowers and fruits	1	0	0	0
	83	GDRI01	Aethionema grandiflorum		#N/A	72657	Dicot		dev stage: from seedling to adult,tissue type: leaves\, shoots	1	0	0	0
	84	GALD01	Agapanthus praecox subsp. orientalis		#N/A	547170	Monocot		tissue type: stem tip; leaf; root; callus	1	0	0	0
	85	GBHM01	Agave americana	American century plant	#N/A	39510	Monocot	strain: marginata		1	0	0	0
	86	GAHT01	Agave deserti	desert agave	#N/A	382119	Monocot			1	0	0	0
	87	GAHU01	Agave tequilana	tequila agave	#N/A	386106	Monocot			1	0	0	0
	88	GBAU01	Agropyron cristatum	crested wheatgrass	#N/A	4593	Monocot	cultivar: Z559	dev stage: booting stage,tissue type: flag leaf; young spike	1	0	0	0
	89	GFIW01	Agrostis scabra	rough bentgrass	#N/A	345920	Monocot			1	0	0	0
	90	GEUC01	Agrostis stolonifera		#N/A	63632	Monocot			3	0	0	0
	91	GFJH01	Agrostis stolonifera		#N/A	63632	Monocot			3	0	0	0
	92	GFQK01	Agrostis stolonifera		#N/A	63632	Monocot			3	0	0	0
	93	GDGG01	Akania bidwillii		Akania	19375	Dicot	cultivar: PE010	dev stage: Multiple,tissue type: Mixture of Tissues	1	0	0	0
	94	GFAR01	Allium ampeloprasum	broadleaf wild leek	Allium	4681	Monocot	cultivar: ningxiang leek	tissue type: leaf	1	0	0	0
	95	GFAJ01	Allium ascalonicum	wild onion	Allium	1476995	Monocot	cultivar: ningxiang xiangcong	tissue type: leaf	1	0	0	0
	96	GEOY01	Allium cepa	garden onion	Allium	4679	Monocot	cultivar: chaling yangcong	tissue type: leaf	9	0	0	0
	97	GETF01	Allium cepa	garden onion	Allium	4679	Monocot	cultivar: 36122\, 36101	tissue type: Leaf	9	0	0	0
	98	GAAN01	Allium cepa	garden onion	Allium	4679	Monocot	cultivar: DH5225	dev stage: 6 weeks after planting,tissue type: leaves; roots; umbels; bulbs	9	0	0	0
	99	GAAO01	Allium cepa	garden onion	Allium	4679	Monocot	cultivar: OH-1	dev stage: 6 weeks after planting,tissue type: leaves; roots; umbels; bulbs	9	0	0	0
	100	GBGJ01	Allium cepa	garden onion	Allium	4679	Monocot	cultivar: CUDH2150		9	0	0	0
	101	GBJZ01	Allium cepa	garden onion	Allium	4679	Monocot	cultivar: light red	tissue type: bulb	9	0	0	0
	102	GBRN01	Allium cepa	garden onion	Allium	4679	Monocot	cultivar: SP3B	tissue type: whole seedling	9	0	0	0
	103	GBRO01	Allium cepa	garden onion	Allium	4679	Monocot	cultivar: H6	tissue type: whole seedling	9	0	0	0
	104	GBRQ01	Allium cepa	garden onion	Allium	4679	Monocot		tissue type: whole seedling	9	0	0	0
	105	GFAK01	Allium cepa var. aggregatum		Allium	28911	Monocot	cultivar: fuyu maocong	tissue type: leaf	1	0	0	0
	106	GFAL01	Allium chinense	rakkyo	Allium	130426	Monocot	cultivar: changshajiaotou	tissue type: leaf	1	0	0	0
	107	GFAM01	Allium fistulosum	welsh onion	Allium	35875	Monocot	cultivar: yuanjiang dacong	tissue type: leaf	1	0	0	0
	108	GFAO01	Allium macrostemon		Allium	91198	Monocot		tissue type: leaf	1	0	0	0
	109	GFAP01	Allium sativum	cultivated garlic	Allium	4682	Monocot	cultivar: yuanjiangzipisuan	tissue type: leaf	2	0	0	0
	110	GFYZ01	Allium sativum	cultivated garlic	Allium	4682	Monocot	cultivar: Yangxi landrance	dev stage: bulb expanding stage,tissue type: development bulbs	2	0	0	0
	111	GFAN01	Allium tuberosum	Chinese chives	Allium	4683	Monocot	cultivar: Ningxiang Jiucai	tissue type: leaf	1	0	0	0
	112	GFYO01	Alloteropsis angusta		Alloteropsis	486853	Monocot	isolate: AANG-48	dev stage: mature,tissue type: Top half leaves	1	0	0	0
	113	GFYN01	Alloteropsis cimicina	summergrass	Alloteropsis	486854	Monocot			1	0	0	0
	114	GFYB01	Alloteropsis semialata		Alloteropsis	435756	Monocot			10	0	0	0
	115	GFYD01	Alloteropsis semialata		Alloteropsis	435756	Monocot			10	0	0	0
	116	GFYE01	Alloteropsis semialata		Alloteropsis	435756	Monocot			10	0	0	0
	117	GFYF01	Alloteropsis semialata		Alloteropsis	435756	Monocot			10	0	0	0
	118	GFYG01	Alloteropsis semialata		Alloteropsis	435756	Monocot			10	0	0	0
	119	GFYH01	Alloteropsis semialata		Alloteropsis	435756	Monocot			10	0	0	0
	120	GFYI01	Alloteropsis semialata		Alloteropsis	435756	Monocot			10	0	0	0
	121	GFYJ01	Alloteropsis semialata		Alloteropsis	435756	Monocot			10	0	0	0
	122	GFYK01	Alloteropsis semialata		Alloteropsis	435756	Monocot			10	0	0	0
	123	GFYL01	Alloteropsis semialata		Alloteropsis	435756	Monocot			10	0	0	0
	124	GAPX01	Amaranthus tricolor	Joseph's-coat	Amaranthus	29722	Dicot		dev stage: Young seedling,tissue type: In vitro plantlet	4	0	0	0
	125	GAPY01	Amaranthus tricolor	Joseph's-coat	Amaranthus	29722	Dicot		dev stage: Flower bud,tissue type: In vitro plantlet	4	0	0	0
	126	GAPZ01	Amaranthus tricolor	Joseph's-coat	Amaranthus	29722	Dicot		dev stage: Flowering,tissue type: In vitro plantlet	4	0	0	0
	127	GAQA01	Amaranthus tricolor	Joseph's-coat	Amaranthus	29722	Dicot		dev stage: Adult seedling,tissue type: In vitro plantlet	4	0	0	0
	128	GGGT01	Amaranthus tuberculatus	roughfruit amaranth	Amaranthus	277990	Dicot			1	0	0	0
	129	GAZZ01	Ammopiptanthus mongolicus		Ammopiptanthus	126911	Dicot		tissue type: Mesophyll	2	0	0	0
	130	GDAH01	Ammopiptanthus mongolicus		Ammopiptanthus	126911	Dicot			2	0	0	0
	131	GFDK01	Ananas comosus	pineapple	Ananas	4615	Monocot			1	0	0	0
	132	GBJB01	Andrographis paniculata		Andrographis	175694	Dicot	cultivar: Megha	tissue type: Leaf	2	0	0	0
	133	GBSY01	Andrographis paniculata		Andrographis	175694	Dicot	strain: IC-111287		2	0	0	0
	134	GEKW01	Anemone flaccida		Anemone	174164	Dicot	cultivar: Changyang,isolate: Tonggubao	dev stage: full bloom,tissue type: leaves; rhizomes	1	0	0	0
	135	GBIE01	Anthoxanthum odoratum		Anthoxanthum	29661	Monocot			1	0	0	0
	136	GDJX01	Anthurium amnicola		Anthurium	1678845	Monocot			1	0	0	0
	137	GBKP01	Anthurium andraeanum	flamingo-lily	Anthurium	226677	Monocot	cultivar: sonate	tissue type: leaf color mutant	1	0	0	0
	138	GEHN01	Apios americana	groundnut	Apios	185702	Dicot	cultivar: LA-2127	dev stage: Flower,tissue type: flower	1	0	0	0
	139	HACS01	Arabis verna		Arabis	571374	Dicot		isolation source: calcareous soil,tissue type: leaf	1	0	0	0
	140	GBIP01	Arachis duranensis		Arachis	130453	Dicot	cultivar: KSSc 38901 (PI 497483)	dev stage: leaf - unopened tetrafoliates\, root - root tips of plants < 30 DAP\, pods - yellow\, brown\, and black mesocarp,tissue type: leaf\, pod\, root	6	0	0	0
	141	GBIR01	Arachis duranensis		Arachis	130453	Dicot	cultivar: KSSc 38901 (PI 497483)	dev stage: leaf - unopened tetrafoliates\, root - root tips of plants < 30 DAP\, pods - yellow\, brown\, and black mesocarp,tissue type: leaf\, pod\, root	6	0	0	0
	142	GBIU01	Arachis duranensis		Arachis	130453	Dicot	cultivar: KSSc 38901 (PI 497483)	dev stage: leaf - unopened tetrafoliates\, root - root tips of plants < 30 DAP\, pods - yellow\, brown\, and black mesocarp,tissue type: leaf\, pod\, root	6	0	0	0
	143	GBIV01	Arachis duranensis		Arachis	130453	Dicot	cultivar: KSSc 38901 (PI 497483)	dev stage: leaf - unopened tetrafoliates\, root - root tips of plants < 30 DAP\, pods - yellow\, brown\, and black mesocarp,tissue type: leaf\, pod\, root	6	0	0	0
	144	GBJF01	Arachis duranensis		Arachis	130453	Dicot	cultivar: KSSc 38901 (PI 497483)	dev stage: leaf - unopened tetrafoliates\, root - root tips of plants < 30 DAP\, pods - yellow\, brown\, and black mesocarp,tissue type: leaf\, pod\, root	6	0	0	0
	145	GBJK01	Arachis duranensis		Arachis	130453	Dicot	cultivar: KSSc 38901 (PI 497483)	dev stage: leaf - unopened tetrafoliates\, root - root tips of plants < 30 DAP\, pods - yellow\, brown\, and black mesocarp,tissue type: leaf\, pod\, root	6	0	0	0
	146	GEFP01	Arachis hypogaea	peanut	Arachis	3818	Dicot	cultivar: Minhua6	tissue type: Eight tissues of root\, stem\, leaf\, flower\, peg\, pod perecarp\, testa and embryo of different developing stages and young seedlings	7	0	0	0
	147	GAER01	Arachis hypogaea	peanut	Arachis	3818	Dicot		tissue type: seed	7	0	0	0
	148	GAIG01	Arachis hypogaea	peanut	Arachis	3818	Dicot	cultivar: Luhua14		7	0	0	0
	149	GATE01	Arachis hypogaea	peanut	Arachis	3818	Dicot	cultivar: Baisha1016		7	0	0	0
	150	GBHK01	Arachis hypogaea	peanut	Arachis	3818	Dicot			7	0	0	0
	151	GDDN01	Arachis hypogaea	peanut	Arachis	3818	Dicot	cultivar: Georgia Green and C7616	tissue type: leaves	7	0	0	0
	152	GDKN01	Arachis hypogaea	peanut	Arachis	3818	Dicot			7	0	0	0
	153	GBIX01	Arachis hypogaea var. vulgaris		Arachis	925390	Dicot	cultivar: OLin CV-75 (PI 631176)	dev stage: leaf - unopened tetrafoliates\, root - root tips of plants < 30 DAP\, pods - yellow\, brown\, and black mesocarp,tissue type: leaf\, pod\, root	6	0	0	0
	154	GBIY01	Arachis hypogaea var. vulgaris		Arachis	925390	Dicot	cultivar: OLin CV-75 (PI 631176)	dev stage: leaf - unopened tetrafoliates\, root - root tips of plants < 30 DAP\, pods - yellow\, brown\, and black mesocarp,tissue type: leaf\, pod\, root	6	0	0	0
	155	GBIZ01	Arachis hypogaea var. vulgaris		Arachis	925390	Dicot	cultivar: OLin CV-75 (PI 631176)	dev stage: leaf - unopened tetrafoliates\, root - root tips of plants < 30 DAP\, pods - yellow\, brown\, and black mesocarp,tissue type: leaf\, pod\, root	6	0	0	0
	156	GBJE01	Arachis hypogaea var. vulgaris		Arachis	925390	Dicot	cultivar: OLin CV-75 (PI 631176)	dev stage: leaf - unopened tetrafoliates\, root - root tips of plants < 30 DAP\, pods - yellow\, brown\, and black mesocarp,tissue type: leaf\, pod\, root	6	0	0	0
	157	GBJH01	Arachis hypogaea var. vulgaris		Arachis	925390	Dicot	cultivar: OLin CV-75 (PI 631176)	dev stage: leaf - unopened tetrafoliates\, root - root tips of plants < 30 DAP\, pods - yellow\, brown\, and black mesocarp,tissue type: leaf\, pod\, root	6	0	0	0
	158	GBJI01	Arachis hypogaea var. vulgaris		Arachis	925390	Dicot	cultivar: OLin CV-75 (PI 631176)	dev stage: leaf - unopened tetrafoliates\, root - root tips of plants < 30 DAP\, pods - yellow\, brown\, and black mesocarp,tissue type: leaf\, pod\, root	6	0	0	0
	159	GBIQ01	Arachis ipaensis		Arachis	130454	Dicot	cultivar: KGBPScS30076 (PI 468322)	dev stage: leaf - unopened tetrafoliates\, root - root tips of plants < 30 DAP\, pods - yellow\, brown\, and black mesocarp,tissue type: leaf\, pod\, root	6	0	0	0
	160	GBIS01	Arachis ipaensis		Arachis	130454	Dicot	cultivar: KGBPScS30076 (PI 468322)	dev stage: leaf - unopened tetrafoliates\, root - root tips of plants < 30 DAP\, pods - yellow\, brown\, and black mesocarp,tissue type: leaf\, pod\, root	6	0	0	0
	161	GBIW01	Arachis ipaensis		Arachis	130454	Dicot	cultivar: KGBPScS30076 (PI 468322)	dev stage: leaf - unopened tetrafoliates\, root - root tips of plants < 30 DAP\, pods - yellow\, brown\, and black mesocarp,tissue type: leaf\, pod\, root	6	0	0	0
	162	GBJG01	Arachis ipaensis		Arachis	130454	Dicot	cultivar: KGBPScS30076 (PI 468322)	dev stage: leaf - unopened tetrafoliates\, root - root tips of plants < 30 DAP\, pods - yellow\, brown\, and black mesocarp,tissue type: leaf\, pod\, root	6	0	0	0
	163	GBJL01	Arachis ipaensis		Arachis	130454	Dicot	cultivar: KGBPScS30076 (PI 468322)	dev stage: leaf - unopened tetrafoliates\, root - root tips of plants < 30 DAP\, pods - yellow\, brown\, and black mesocarp,tissue type: leaf\, pod\, root	6	0	0	0
	164	GBJP01	Arachis ipaensis		Arachis	130454	Dicot	cultivar: KGBPScS30076 (PI 468322)	dev stage: leaf - unopened tetrafoliates\, root - root tips of plants < 30 DAP\, pods - yellow\, brown\, and black mesocarp,tissue type: leaf\, pod\, root	6	0	0	0
	165	GDBK01	Arachis stenosperma		Arachis	217475	Dicot		dev stage: adult,tissue type: plant root	1	0	0	0
	166	GCKF01	Araucaria cunninghamii	Moreton Bay pine	Araucaria	56994	Gymnosperm	isolate: MI0301	dev stage: mature,tissue type: Leaf	1	0	0	0
	167	GGGH01	Artocarpus altilis	breadfruit	Artocarpus	194251	Dicot			1	0	0	0
	168	GBRH01	Arundo donax	giant reed	Arundo	35708	Monocot	cultivar: Invasive Rio Grande Basin	dev stage: actively growing,tissue type: shoot tissue taken approximately 20 cm above the soil surface	1	0	0	0
	169	GFXT01	Asclepias syriaca		Asclepias	48545	Dicot			1	0	0	0
	170	GALM01	Aspidistra saxicola		Aspidistra	1197444	Monocot			1	0	0	0
	171	HACT01	Aubrieta parviflora		Aubrieta	359818	Dicot	isolate: Banco de Germoplasma Vegetal-UPM:06/341/3800/3	tissue type: leaf	1	0	0	0
	172	GDKF01	Auxenochlorella protothecoides		Auxenochlorella	3075	Green algae			1	0	0	0
	173	GFGN01	Avena fatua	wild oat	Avena	4499	Monocot			1	0	0	0
	174	GFHU01	Avena sativa	common oat	Avena	4498	Monocot	cultivar: Belinda	dev stage: Seedlings,tissue type: roots	4	0	0	0
	175	GAJE01	Avena sativa	common oat	Avena	4498	Monocot			4	0	0	0
	176	GGDX01	Avena sativa	common oat	Avena	4498	Monocot	cultivar: Victoria	dev stage: First leaf,tissue type: First leaf	4	0	0	0
	177	GGDY01	Avena sativa	common oat	Avena	4498	Monocot	cultivar: Kanota	dev stage: First leaf,tissue type: First leaf	4	0	0	0
	178	GBIO01	Avicennia marina	gray mangrove	Avicennia	82927	Dicot		tissue type: leaf	1	0	0	0
	179	GFLY01	Avicennia officinalis		Avicennia	1134458	Dicot		dev stage: maturation stage,tissue type: leaf	1	0	0	0
	180	GBTV01	Azolla filiculoides	Pacific mosquitofern	Azolla	84609	Fern	cultivar: Stockholm1	tissue type: root tips	1	0	0	0
	181	GBXB01	Banksia hookeriana		Banksia	199770	Dicot	cultivar: Meissner		1	0	0	0
	182	GDGC01	Batis maritima	turtleweed	Batis	4436	Dicot	cultivar: PE007	dev stage: Multiple,tissue type: Mixture of Tissues	1	0	0	0
	183	GEIC01	Betula papyrifera		Betula	3507	Dicot		tissue type: roots	1	0	0	0
	184	GCEP01	Bienertia sinuspersici		Bienertia	338654	Dicot	isolate: 40 randomly pooled mature and young leaves from plants grown in phytochambers	dev stage: mature and young,tissue type: leaves	1	0	0	0
	185	GDKG01	Bixa orellana	lipsticktree	Bixa	66672	Dicot	isolate: Peruana Roja	dev stage: Young leaf\, Immature seed and Mature seed,tissue type: Young leaf\, Immature seed and Mature seed	1	0	0	0
	186	GBAD01	Boechera gunnisoniana		Boechera	93888	Dicot			1	0	0	0
	187	GFYQ01	Borassus flabellifer	toddy palm	Borassus	145675	Monocot			1	0	0	0
	188	GARE01	Bouteloua dactyloides		Bouteloua	160577	Monocot	cultivar: Tatanka	isolation source: The scientific research of greenhouse,tissue type: leaf and root	1	0	0	0
	189	GFJA01	Brachypodium distachyon	purple false brome	Brachypodium	15368	Monocot	isolate: Foz1	dev stage: Fifth leaf fully expanded,tissue type: leaf	3	0	0	0
	190	GFJB01	Brachypodium distachyon	purple false brome	Brachypodium	15368	Monocot	isolate: Jer1	dev stage: Fifth leaf fully expanded,tissue type: leaf	3	0	0	0
	191	GFJC01	Brachypodium distachyon	purple false brome	Brachypodium	15368	Monocot	isolate: Luc1	dev stage: Fifth leaf fully expanded,tissue type: leaf	3	0	0	0
	192	GBEP01	Brassica juncea	brown mustard	Brassica	3707	Dicot	cultivar: Heera	dev stage: young flower buds,tissue type: young inflorescence; leaf; stem; seedling	2	0	0	0
	193	GBEQ01	Brassica juncea	brown mustard	Brassica	3707	Dicot	cultivar: Varuna	dev stage: young flower buds,tissue type: young inflorescence; leaf; pods; seedling	2	0	0	0
	194	GDFQ01	Brassica napus	rape	Brassica	3708	Dicot			1	0	0	0
	195	GAQY01	Brassica oleracea var. capitata		Brassica	3716	Dicot	isolate: cold tolerance and cold susceptible lines,strain: 755-75\, male symbol-1	host: Brassica oleracea,isolation source: leaf	1	0	0	0
	196	GBDX01	Brassica rapa		Brassica	3711	Dicot			1	0	0	0
	197	GFUS01	Brassica rapa subsp. chinensis		Brassica	93385	Dicot			1	0	0	0
	198	GEFS01	Bromus tectorum		Bromus	29667	Monocot		tissue type: seedling	2	0	0	0
	199	GELF01	Bromus tectorum		Bromus	29667	Monocot		tissue type: seedling	2	0	0	0
	200	GCZP01	Bryum argenteum var. argenteum		Bryum	990352	Moss		tissue type: gametophore	1	0	0	0
	201	GBRS01	Calluna vulgaris	heather	Calluna	13385	Dicot		tissue type: flower	2	0	0	0
	202	GBSW01	Calluna vulgaris	heather	Calluna	13385	Dicot		tissue type: flower	2	0	0	0
	203	GBHG01	Calotropis procera	roostertree	Calotropis	141467	Dicot		tissue type: Leaf	2	0	0	0
	204	GBZK01	Calotropis procera	roostertree	Calotropis	141467	Dicot		tissue type: Leaf	2	0	0	0
	205	GABL01	Camelina sativa		Camelina	90675	Dicot			3	0	0	0
	206	GABO01	Camelina sativa		Camelina	90675	Dicot			3	0	0	0
	207	GAFB01	Camelina sativa		Camelina	90675	Dicot	cultivar: Celine		3	0	0	0
	208	GACF01	Camptotheca acuminata	camptotheca	Camptotheca	16922	Dicot			1	0	0	0
	209	GDGA01	Capparis spinosa	caper	Capparis	65558	Dicot	cultivar: PE001	dev stage: Multiple,tissue type: Mixture of Tissues	1	0	0	0
	210	GDAX01	Carya cathayensis		Carya	139927	Dicot			1	0	0	0
	211	GFTL01	Carya illinoinensis	pecan	Carya	32201	Dicot	cultivar: Sumner	dev stage: late water through mature nut,tissue type: contents of the central vacuole\, endosperm\, embryo\, placenta\, seed coat\, ovary packing tissue\, developing fruit\, and the cotyledon lobes	1	0	0	0
	212	GACD01	Catharanthus roseus	Madagascar periwinkle	Catharanthus	4058	Dicot			2	0	0	0
	213	GFZE01	Catharanthus roseus	Madagascar periwinkle	Catharanthus	4058	Dicot			2	0	0	0
	214	GGBY01	Caulanthus amplexicaulis	claspingleaf wild cabbage	Caulanthus	154096	Dicot		dev stage: All,tissue type: Whole plant	2	0	0	0
	215	GGBZ01	Caulanthus amplexicaulis	claspingleaf wild cabbage	Caulanthus	154096	Dicot		dev stage: All,tissue type: Whole plant	2	0	0	0
	216	GBCY01	Caulerpa taxifolia	killer alga	Caulerpa	76313	Green algae	alga		1	0	0	0
	217	GEUY01	Cenchrus americanus		Cenchrus	4543	Monocot	cultivar: P310-17 and 7042S	dev stage: Seedlings,tissue type: Seedlings	2	0	0	0
	218	HAAY01	Cenchrus americanus		Cenchrus	4543	Monocot	isolate: ICMB 841-P3 and 863B-P2 (mixed)	dev stage: boot-leaf,isolation source: drought stressed root and leaf tissues	2	0	0	0
	219	GBHQ01	Cephalotaxus hainanensis		Cephalotaxus	191701	Gymnosperm			1	0	0	0
	220	GBGN01	Ceratopteris richardii	triangle waterfern	Ceratopteris	49495	Fern	cultivar: Hn-n		1	0	0	0
	221	GEEK01	Ceratopteris thalictroides	watersprite	Ceratopteris	29596	Fern	cultivar: Ceratopteris thalictroides	isolation source: water,tissue type: leaf	1	0	0	0
	222	GAOK01	Cercis gigantea		Cercis	183790	Dicot		tissue type: young roots; tender shoots; young leaves and flower buds	1	0	0	0
	223	GFDI01	Chamaecyparis hodginsii		Chamaecyparis	89191	Gymnosperm	isolate: collected from natural environment	dev stage: seedling,tissue type: leaves	1	0	0	0
	224	GFZG01	Chara globularis		Chara	69338	Green algae		tissue type: vegetative tissue	1	0	0	0
	225	GFPK01	Chiloglottis trapeziformis		Chiloglottis	78721	Monocot			1	0	0	0
	226	GFMB01	Chionochloa macra		Chionochloa	58215	Monocot		tissue type: Leaf tissue	1	0	0	0
	227	GBAH01	Chlamydomonas acidophila		Chlamydomonas	257625	Green algae			2	0	0	0
	228	GFWA01	Chlamydomonas acidophila		Chlamydomonas	257625	Green algae			2	0	0	0
	229	GAIE01	Chlamydomonas moewusii		Chlamydomonas	3054	Green algae	strain: SAG 24.91		1	0	0	0
	230	GAPD01	Chlorella sorokiniana		Chlorella	3076	Green algae	strain: UTEX 1602		2	0	0	0
	231	GCUV01	Chlorella sorokiniana		Chlorella	3076	Green algae	isolate: fresh water	isolation source: nanjing	2	0	0	0
	232	GGGA01	Chlorella sp. BR2		Chlorella	1157663	Green algae			1	0	0	0
	233	GFZF01	Chlorokybus atmophyticus		Chlorokybus	3144	Green algae	isolate: SAG34.98	tissue type: packets of unicells	1	0	0	0
	234	GACH01	Chromolaena odorata	Jack in the bush	Chromolaena	103745	Dicot		tissue type: stem	1	0	0	0
	235	IABW01	Chrysanthemum x morifolium		Chrysanthemum	41568	Dicot	cultivar: Sei-Marine		1	0	0	0
	236	GFAY01	Citrus limon		Citrus	2708	Dicot			1	0	0	0
	237	GGGN01	Citrus maxima	shaddock	Citrus	37334	Dicot			1	0	0	0
	238	GEZG01	Citrus sp. JT-2016		Citrus	1873315	Dicot	cultivar: mixed	dev stage: Developed organ,tissue type: mixed	1	0	0	0
	239	GCVN01	Citrus trifoliata		Citrus	37690	Dicot			1	0	0	0
	240	GGEM01	Clausena excavata		Clausena	76959	Dicot		dev stage: full-grown,isolation source: wild,tissue type: leaf	1	0	0	0
	241	GDRJ01	Cleome droserifolia		Cleome	511510	Dicot		dev stage: adult,tissue type: leaves\, shoots	1	0	0	0
	242	GDFZ01	Cleome violacea		Cleome	389490	Dicot	cultivar: JH001	dev stage: Multiple,tissue type: Mixture of Tissues	1	0	0	0
	243	GABT01	Cocos nucifera	coconut palm	Cocos	13894	Monocot		tissue type: leaves; fruits	4	0	0	0
	244	GBGK01	Cocos nucifera	coconut palm	Cocos	13894	Monocot	cultivar: dwarf cultivar	tissue type: endosperm	4	0	0	0
	245	GBGL01	Cocos nucifera	coconut palm	Cocos	13894	Monocot	cultivar: dwarf cultivar	tissue type: embryo	4	0	0	0
	246	GBGM01	Cocos nucifera	coconut palm	Cocos	13894	Monocot	cultivar: dwarf cultivar	tissue type: young leaf	4	0	0	0
	247	GEXP01	Coffea arabica	Arabian coffee	Coffea	13443	Dicot			2	0	0	0
	248	GAJT01	Coffea arabica	Arabian coffee	Coffea	13443	Dicot			2	0	0	0
	249	GAJU01	Coffea racemosa		Coffea	49377	Dicot		tissue type: fruit	1	0	0	0
	250	GBSL01	Coleochaete orbicularis		Coleochaete	3124	Green algae	cultivar: UTEX2651		1	0	0	0
	251	GFXZ01	Coleochaete scutata		Coleochaete	3125	Green algae	isolate: SAG50.90	tissue type: discoid tissue layers	1	0	0	0
	252	GCIB01	Colobanthus quitensis		Colobanthus	552857	Dicot		dev stage: reproductive,tissue type: leaves	2	0	0	0
	253	GGAJ01	Colobanthus quitensis		Colobanthus	552857	Dicot			2	0	0	0
	254	GFHQ01	Cordyline australis	cabbage tree	Cordyline	1016831	Monocot			1	0	0	0
	255	GEZQ01	Cosmos bipinnatus	garden cosmos	Cosmos	51277	Dicot			1	0	0	0
	256	GALU01	Crataegus pinnatifida	Chinese haw	Crataegus	510735	Dicot			1	0	0	0
	257	GFBY01	Crotalaria juncea	sunn hemp	Crotalaria	3829	Dicot	cultivar: SUN-053	dev stage: Flowering,tissue type: Unopened flower buds	1	0	0	0
	258	GGDV01	Croton tiglium	purging croton	Croton	497687	Dicot	isolate: Marburg	dev stage: young plant,tissue type: inflorescences; roots; leaves; stems; seeds	1	0	0	0
	259	GDIL01	Cucumis sativus	garden cucumber	Cucumis	3659	Dicot			1	0	0	0
	260	GEYH01	Cucurbita pepo	field pumpkin	Cucurbita	3663	Dicot			2	0	0	0
	261	GBZI01	Cucurbita pepo	field pumpkin	Cucurbita	3663	Dicot		tissue type: fruit and seed	2	0	0	0
	262	GGKS01	Cucurbita pepo subsp. pepo		Cucurbita	3664	Dicot			1	0	0	0
	263	GDKE01	Cuscuta gronovii	scaldweed	Cuscuta	35886	Dicot		dev stage: vegetative growth,host: Pelargonium zonale,tissue type: not attached filaments	1	0	0	0
	264	GAON01	Cuscuta pentagona	fiveangled dodder	Cuscuta	112407	Dicot		tissue type: seed; seedling; stem; prehaustoria; haustoria; flower	2	0	0	0
	265	GAQD01	Cuscuta pentagona	fiveangled dodder	Cuscuta	112407	Dicot			2	0	0	0
	266	GDKD01	Cuscuta reflexa	giant dodder	Cuscuta	4129	Dicot		dev stage: vegetative growth,host: Pelargonium zonale,tissue type: not attached filaments	1	0	0	0
	267	GAQC01	Cuscuta suaveolens	fringed dodder	Cuscuta	437306	Dicot			1	0	0	0
	268	GBJU01	Cycas revoluta	sago palm	Cycas	3396	Gymnosperm		tissue type: leaves	1	0	0	0
	269	GEUI01	Cyclocarya paliurus		Cyclocarya	117167	Dicot			1	0	0	0
	270	GDHD01	Cymbidium faberi		Cymbidium	112604	Monocot	isolate: Henan	dev stage: mature plant,tissue type: vegetative buds and flower buds	1	0	0	0
	271	GESW01	Cymbidium tortisepalum var. longibracteatum		Cymbidium	934700	Monocot	cultivar: Chunjian	tissue type: leaves	1	0	0	0
	272	GEMM01	Cymodocea nodosa		Cymodocea	55448	Monocot			2	0	0	0
	273	HADH01	Cymodocea nodosa		Cymodocea	55448	Monocot		dev stage: youngest fully mature leaf,isolation source: Shallow-water seagrass meadow,tissue type: leaf	2	0	0	0
	274	GFHX01	Dactylorhiza fuchsii		Dactylorhiza	230571	Monocot		tissue type: leaf	1	0	0	0
	275	GFJV01	Dactylorhiza incarnata		Dactylorhiza	230574	Monocot		tissue type: leaf	1	0	0	0
	276	GEZV01	Dendrobium catenatum		Dendrobium	906689	Monocot			1	0	0	0
	277	GEMT01	Dendrocalamus latiflorus		Dendrocalamus	257763	Monocot			1	0	0	0
	278	GFRM01	Digitaria sanguinalis		Digitaria	121769	Monocot			1	0	0	0
	279	GBJW01	Dioscorea composita	yam	Dioscorea	374975	Monocot		tissue type: leaf\, stem\, tuber	1	0	0	0
	280	GBCR01	Dioscorea zingiberensis		Dioscorea	325984	Monocot		tissue type: young leaf\, old leaf and tubers	1	0	0	0
	281	GFUF01	Diospyros kaki	japanese persimmon	Diospyros	35925	Dicot			1	0	0	0
	282	HACR01	Draba hispanica		Draba	311935	Dicot		tissue type: leaf	1	0	0	0
	283	HACQ01	Draba nemorosa	woodland draba	Draba	171822	Dicot		tissue type: leaf	1	0	0	0
	284	GEYY01	Duabanga grandiflora		Duabanga	122808	Dicot		tissue type: leaves	1	0	0	0
	285	GFJI01	Echinochloa colona	jungle rice	Echinochloa	90396	Monocot			1	0	0	0
	286	GFDD01	Elaeis guineensis	African oil palm	Elaeis	51953	Monocot	cultivar: Tenera	dev stage: +6 and +15 stage female inflorescences,tissue type: Female inflorescences	5	0	0	0
	287	GAFJ01	Elaeis guineensis	African oil palm	Elaeis	51953	Monocot	cultivar: dura	tissue type: root	5	0	0	0
	288	GAJH01	Elaeis guineensis	African oil palm	Elaeis	51953	Monocot	strain: Jacq		5	0	0	0
	289	GBSV01	Elaeis guineensis	African oil palm	Elaeis	51953	Monocot		tissue type: leaves	5	0	0	0
	290	GCKD01	Elaeis guineensis	African oil palm	Elaeis	51953	Monocot	cultivar: jacq	dev stage: multiple stages of development,tissue type: Multi-tissue	5	0	0	0
	291	IAAE01	Eleocharis vivipara	viviparous spikerush	Eleocharis	63338	Monocot		tissue type: mixture of terrestrial type whole culme and submerged type whole culme	1	0	0	0
	292	GBKX01	Eleusine indica		Eleusine	29674	Monocot	cultivar: PBU	tissue type: leaf	1	0	0	0
	293	GFDT03	Elliptochloris marina		Elliptochloris	631447	Green algae		host: Anthopleura elegantissima	1	0	0	0
	294	GAFQ01	Elodea nuttallii	western waterweed	Elodea	55313	Monocot			2	0	0	0
	295	GBEN01	Elodea nuttallii	western waterweed	Elodea	55313	Monocot		tissue type: shoot	2	0	0	0
	296	GDGK01	Emblingia calceoliflora		Emblingia	124771	Dicot	cultivar: PE005	dev stage: Multiple,tissue type: Mixture of Tissues	1	0	0	0
	297	GBKT01	Ephedra trifurca	longleaf jointfir	Ephedra	39583	Gymnosperm		tissue type: cones	1	0	0	0
	298	GEMW01	Epipremnum aureum		Epipremnum	78380	Monocot			1	0	0	0
	299	GGKP01	Eremochloa ophiuroides	centipede grass	Eremochloa	866555	Monocot			1	0	0	0
	300	GDQF01	Erigeron breviscapus		Erigeron	244311	Dicot			1	0	0	0
	301	GEEU01	Ettlia oleoabundans		Ettlia	1127754	Green algae			1	0	0	0
	302	GETW01	Euphorbia tirucalli	Indiantree spurge	Euphorbia	142860	Dicot		dev stage: adult,tissue type: stem\, latex	1	0	0	0
	303	HADB01	Fagus sylvatica	European beech	Fagus	28930	Dicot		isolation source: natural forest	1	0	0	0
	304	GBYN01	Festuca arundinacea		Festuca	4606	Monocot	cultivar: PI578718	tissue type: leaves	2	0	0	0
	305	GCTP01	Festuca arundinacea		Festuca	4606	Monocot		tissue type: leaf	2	0	0	0
	306	GBXZ01	Festuca pratensis		Festuca	4608	Monocot	cultivar: Laura	tissue type: leaf	1	0	0	0
	307	GAYT01	Ficus carica	edible fig	Ficus	3494	Dicot	cultivar: brown turkey	tissue type: Fruit receptacle	3	0	0	0
	308	GDKC01	Ficus carica	edible fig	Ficus	3494	Dicot			3	0	0	0
	309	IACP01	Ficus carica	edible fig	Ficus	3494	Dicot		tissue type: latex	3	0	0	0
	310	GAGV01	Fritillaria cirrhosa		Fritillaria	108544	Monocot			1	0	0	0
	311	GAQP01	Gardenia jasminoides	Cape jasmine	Gardenia	114476	Dicot	cultivar: Pelion		1	0	0	0
	312	GDAB01	Gentiana rigescens		Gentiana	553056	Dicot			1	0	0	0
	313	HAGG01	Geranium pyrenaicum	hedgerow geranium	Geranium	379953	Dicot		dev stage: 2 weeks old - two leaf stage,tissue type: petiole (most apical cm)	1	0	0	0
	314	HAGH01	Geranium robertianum	Robert geranium	Geranium	122183	Dicot		dev stage: 2 weeks old - 2 leaf stage,tissue type: petiole (most apical cm)	1	0	0	0
	315	GACN01	Gerbera hybrid cultivar		Gerbera	18101	Dicot	cultivar: Shenzhen No.5	tissue type: ray florets	2	0	0	0
	316	GDBL01	Gerbera hybrid cultivar		Gerbera	18101	Dicot	cultivar: Estelle/Ivory		2	0	0	0
	317	GEAC01	Gevuina avellana		Gevuina	54939	Dicot		tissue type: young leaf primordia	1	0	0	0
	318	GBYR01	Ginkgo biloba	maidenhair tree	Ginkgo	3311	Gymnosperm			2	0	0	0
	319	GGBW01	Ginkgo biloba	maidenhair tree	Ginkgo	3311	Gymnosperm	isolate: Hangzhou	dev stage: adult,tissue type: leaf	2	0	0	0
	320	GCKC01	Gleditsia sinensis		Gleditsia	66096	Dicot	isolate: Chinese Soap-pod Locust	tissue type: young roots\, tender shoots\, young leaves and thorns	1	0	0	0
	321	GGIW01	Glycine dolichocarpa		Glycine	82538	Dicot		tissue type: leaf	1	0	0	0
	322	GGIV01	Glycine syndetika		Glycine	713886	Dicot		tissue type: leaf	2	0	0	0
	323	GGIV02	Glycine syndetika		Glycine	713886	Dicot		tissue type: leaf	2	0	0	0
	324	GGIU01	Glycine tomentella	glycine	Glycine	44015	Dicot		tissue type: leaf	1	0	0	0
	325	GBYK01	Gossypium arboreum	tree cotton	Gossypium	29729	Dicot	strain: A2		1	0	0	0
	326	GFIJ01	Gossypium hirsutum	upland cotton	Gossypium	3635	Dicot	cultivar: 588B 588A 588R,isolate: Mixed-bud	dev stage: meiosis,tissue type: flower bud	2	0	0	0
	327	GALV01	Gossypium hirsutum	upland cotton	Gossypium	3635	Dicot	cultivar: TM-1		2	0	0	0
	328	GFMQ01	Gynandropsis gynandra		Gynandropsis	190802	Dicot			1	0	0	0
	329	GDGD01	Gyrostemon ramulosus		Gyrostemon	1664126	Dicot	cultivar: PE003	dev stage: Multiple,tissue type: Mixture of Tissues	1	0	0	0
	330	GEWS01	Helianthus niveus	showy sunflower	Helianthus	73301	Dicot	cultivar: 1452	dev stage: flowering stage,tissue type: leaf	1	0	0	0
	331	GEIA01	Hevea brasiliensis	rubber tree	Hevea	3981	Dicot			4	0	0	0
	332	GBHP01	Hevea brasiliensis	rubber tree	Hevea	3981	Dicot			4	0	0	0
	333	GDFU01	Hevea brasiliensis	rubber tree	Hevea	3981	Dicot			4	0	0	0
	334	GDHB01	Hevea brasiliensis	rubber tree	Hevea	3981	Dicot			4	0	0	0
	335	GEED01	Hibiscus cannabinus	brown Indianhemp	Hibiscus	229543	Dicot	cultivar: kenaf	dev stage: seeding,tissue type: tissues including leaf\, root\, stem shoot\, stem tip and stem bast	1	0	0	0
	336	GEEH01	Hieracium piloselloides subsp. praealtum		Hieracium	221207	Dicot			1	0	0	0
	337	GGCO01	Hordeum vulgare	common barley	Hordeum	4513	Monocot	cultivar: Aramir	dev stage: First leaf fully exanded\, partial second leaf,tissue type: leaf	3	0	0	0
	338	IAAY01	Hordeum vulgare	common barley	Hordeum	4513	Monocot	cultivar: Foma	tissue type: leaf	3	0	0	0
	339	IAAZ01	Hordeum vulgare	common barley	Hordeum	4513	Monocot	strain: cer-zv.342	tissue type: leaf	3	0	0	0
	340	GGDN01	Hordeum vulgare subsp. spontaneum	Hordeum spontaneum	Hordeum	77009	Monocot	cultivar: WBDC 008	tissue type: First leaf	7	0	0	0
	341	GGDO01	Hordeum vulgare subsp. spontaneum	Hordeum spontaneum	Hordeum	77009	Monocot	cultivar: WBDC 013	tissue type: First leaf	7	0	0	0
	342	GGDP01	Hordeum vulgare subsp. spontaneum	Hordeum spontaneum	Hordeum	77009	Monocot	cultivar: WBDC 085	tissue type: First leaf	7	0	0	0
	343	GGDQ01	Hordeum vulgare subsp. spontaneum	Hordeum spontaneum	Hordeum	77009	Monocot	cultivar: WBDC 109	tissue type: First leaf	7	0	0	0
	344	GGDR01	Hordeum vulgare subsp. spontaneum	Hordeum spontaneum	Hordeum	77009	Monocot	cultivar: WBDC 110	tissue type: First leaf	7	0	0	0
	345	GGDS01	Hordeum vulgare subsp. spontaneum	Hordeum spontaneum	Hordeum	77009	Monocot	cultivar: WBDC 172	tissue type: First leaf	7	0	0	0
	346	GGDT01	Hordeum vulgare subsp. spontaneum	Hordeum spontaneum	Hordeum	77009	Monocot	cultivar: WBDC 259	tissue type: First leaf	7	0	0	0
	347	GFJJ01	Hordeum vulgare subsp. vulgare	common barley	Hordeum	112509	Monocot	cultivar: Haruna Nijo	tissue type: First leaf	31	0	0	0
	348	GFJK01	Hordeum vulgare subsp. vulgare	common barley	Hordeum	112509	Monocot	cultivar: CIho 4196	tissue type: First leaf	31	0	0	0
	349	GFJL01	Hordeum vulgare subsp. vulgare	common barley	Hordeum	112509	Monocot	cultivar: CI 16153	tissue type: First leaf	31	0	0	0
	350	GFJN01	Hordeum vulgare subsp. vulgare	common barley	Hordeum	112509	Monocot	cultivar: CI 16147	tissue type: First leaf	31	0	0	0
	351	GFJO01	Hordeum vulgare subsp. vulgare	common barley	Hordeum	112509	Monocot	cultivar: Manchuria	tissue type: First leaf	31	0	0	0
	352	GGCM01	Hordeum vulgare subsp. vulgare	common barley	Hordeum	112509	Monocot	cultivar: Abed Binder 12	dev stage: First leaf fully expanded; second leaf emerging,tissue type: leaf	31	0	0	0
	353	GGCN01	Hordeum vulgare subsp. vulgare	common barley	Hordeum	112509	Monocot	cultivar: Barke	tissue type: First leaf	31	0	0	0
	354	GGCP01	Hordeum vulgare subsp. vulgare	common barley	Hordeum	112509	Monocot	cultivar: Baronesse	tissue type: First leaf	31	0	0	0
	355	GGCQ01	Hordeum vulgare subsp. vulgare	common barley	Hordeum	112509	Monocot	cultivar: BCD12	tissue type: First leaf	31	0	0	0
	356	GGCR01	Hordeum vulgare subsp. vulgare	common barley	Hordeum	112509	Monocot	cultivar: BCD47	tissue type: First leaf	31	0	0	0
	357	GGCS01	Hordeum vulgare subsp. vulgare	common barley	Hordeum	112509	Monocot	cultivar: Betzes	tissue type: First leaf	31	0	0	0
	358	GGCT01	Hordeum vulgare subsp. vulgare	common barley	Hordeum	112509	Monocot	cultivar: Bowman	tissue type: First leaf	31	0	0	0
	359	GGCU01	Hordeum vulgare subsp. vulgare	common barley	Hordeum	112509	Monocot	cultivar: CI 16139	tissue type: First leaf	31	0	0	0
	360	GGCV01	Hordeum vulgare subsp. vulgare	common barley	Hordeum	112509	Monocot	cultivar: Commander	tissue type: First leaf	31	0	0	0
	361	GGCW01	Hordeum vulgare subsp. vulgare	common barley	Hordeum	112509	Monocot	cultivar: Duplex	tissue type: First leaf	31	0	0	0
	362	GGCX01	Hordeum vulgare subsp. vulgare	common barley	Hordeum	112509	Monocot	cultivar: Emir	tissue type: First leaf	31	0	0	0
	363	GGCY01	Hordeum vulgare subsp. vulgare	common barley	Hordeum	112509	Monocot	cultivar: Finniss	tissue type: First leaf	31	0	0	0
	364	GGCZ01	Hordeum vulgare subsp. vulgare	common barley	Hordeum	112509	Monocot	cultivar: Fong Tien	tissue type: First leaf	31	0	0	0
	365	GGDA01	Hordeum vulgare subsp. vulgare	common barley	Hordeum	112509	Monocot	cultivar: Golden Promise	tissue type: First leaf	31	0	0	0
	366	GGDB01	Hordeum vulgare subsp. vulgare	common barley	Hordeum	112509	Monocot	cultivar: Grannenlose Zweizeilige	tissue type: First leaf	31	0	0	0
	367	GGDC01	Hordeum vulgare subsp. vulgare	common barley	Hordeum	112509	Monocot	cultivar: Heils Franken	tissue type: First leaf	31	0	0	0
	368	GGDD01	Hordeum vulgare subsp. vulgare	common barley	Hordeum	112509	Monocot	cultivar: Hindmarsh	tissue type: First leaf	31	0	0	0
	369	GGDE01	Hordeum vulgare subsp. vulgare	common barley	Hordeum	112509	Monocot	cultivar: HOR 1428	tissue type: First leaf	31	0	0	0
	370	GGDF01	Hordeum vulgare subsp. vulgare	common barley	Hordeum	112509	Monocot	cultivar: I 5	tissue type: First leaf	31	0	0	0
	371	GGDG01	Hordeum vulgare subsp. vulgare	common barley	Hordeum	112509	Monocot	cultivar: Igri	tissue type: First leaf	31	0	0	0
	372	GGDH01	Hordeum vulgare subsp. vulgare	common barley	Hordeum	112509	Monocot	cultivar: Maritime	tissue type: First leaf	31	0	0	0
	373	GGDI01	Hordeum vulgare subsp. vulgare	common barley	Hordeum	112509	Monocot	cultivar: Pallas	tissue type: First leaf	31	0	0	0
	374	GGDJ01	Hordeum vulgare subsp. vulgare	common barley	Hordeum	112509	Monocot	cultivar: Q21861	tissue type: First leaf	31	0	0	0
	375	GGDK01	Hordeum vulgare subsp. vulgare	common barley	Hordeum	112509	Monocot	cultivar: Russell	dev stage: First leaf fully expanded; second leaf emerging,tissue type: leaf	31	0	0	0
	376	GGDL01	Hordeum vulgare subsp. vulgare	common barley	Hordeum	112509	Monocot	cultivar: Sultan 5	tissue type: First leaf	31	0	0	0
	377	GGDM01	Hordeum vulgare subsp. vulgare	common barley	Hordeum	112509	Monocot	cultivar: SusPtrit	tissue type: First leaf	31	0	0	0
	378	GAAW01	Humulus lupulus	common hop	Humulus	3486	Dicot		tissue type: leaf\, cone; lupulin gland	1	0	0	0
	379	GFSJ01	Hypericum androsaemum	sweet-amber	Hypericum	140968	Dicot	cultivar: diploid	tissue type: leaves	1	0	0	0
	380	GFSO01	Hypericum annulatum		Hypericum	708052	Dicot	cultivar: diploid	tissue type: leaves	1	0	0	0
	381	GFSK01	Hypericum kalmianum	Kalm's St. Johnswort	Hypericum	473045	Dicot	cultivar: diploid	tissue type: leaves	1	0	0	0
	382	GBXG01	Hypericum perforatum		Hypericum	65561	Dicot			3	0	0	0
	383	GFSB01	Hypericum perforatum		Hypericum	65561	Dicot		tissue type: leaf	3	0	0	0
	384	GFSP01	Hypericum perforatum		Hypericum	65561	Dicot		tissue type: stamen	3	0	0	0
	385	GFSQ01	Hypericum tomentosum		Hypericum	1137039	Dicot	cultivar: diploid	tissue type: leaves	1	0	0	0
	386	GEWR01	Ilex paraguariensis	mate	Ilex	185542	Dicot			2	0	0	0
	387	GFHV02	Ilex paraguariensis	mate	Ilex	185542	Dicot	cultivar: PG538	tissue type: leaves	2	0	0	0
	388	GBZH01	Ipomoea batatas	sweetpotato	Ipomoea	4120	Dicot		tissue type: leaf	1	0	0	0
	389	GABG01	Ipomoea purpurea	tall morning-glory	Ipomoea	4121	Dicot		dev stage: petals 90 and 114 hours before flowering; sepals 114 hours before flowering; colored limb and floral tube 60 hours before flowering; young leaves about 1.7 cm in diameter,tissue type: petals; sepals; limb; tube; leaves	2	0	0	0
	390	GALY01	Ipomoea purpurea	tall morning-glory	Ipomoea	4121	Dicot		dev stage: petals 114 hours before flowering; sepals 114 hours before flowering; petals 90 hours before flowering; colored limb 60 hours before flowering; floral tube 60 hours before flowering; young leaves about 1.7 cm in diameter,tissue type: petals; sepals; petals; limb; tube; leafs	2	0	0	0
	391	GARR01	Isatis tinctoria	Dyer's woad	Isatis	161756	Dicot	cultivar: SX	tissue type: leaf and root	2	0	0	0
	392	GDAU01	Isatis tinctoria	Dyer's woad	Isatis	161756	Dicot	cultivar: Shanxi tribe	tissue type: leaf	2	0	0	0
	393	GAHK01	Jatropha curcas	Barbados nut	Jatropha	180498	Dicot			6	0	0	0
	394	GAOW01	Jatropha curcas	Barbados nut	Jatropha	180498	Dicot		isolation source: plants were germinated from seeds which were collected from six countries: Costa Rica\, Fiji\, Mexico\, Tanzania\, India and Indonesia,tissue type: leaf; callus	6	0	0	0
	395	GBYA01	Jatropha curcas	Barbados nut	Jatropha	180498	Dicot	cultivar: wild type	tissue type: Inflorescences	6	0	0	0
	396	GEDU01	Jatropha curcas	Barbados nut	Jatropha	180498	Dicot	cultivar: GZQX	dev stage: flower bud differentiated until it was mature,tissue type: flower buds	6	0	0	0
	397	GFVC01	Jatropha curcas	Barbados nut	Jatropha	180498	Dicot			6	0	0	0
	398	GGIF01	Jatropha curcas	Barbados nut	Jatropha	180498	Dicot			6	0	0	0
	399	GFBP01	Juncus effusus	common rush	Juncus	13579	Monocot		dev stage: adult,tissue type: leaf root inflorescence	1	0	0	0
	400	GEWT01	Juniperus ashei	Ashe's juniper	Juniperus	13101	Gymnosperm		tissue type: leaves	1	0	0	0
	401	GFIA01	Juniperus excelsa	Grecian juniper	Juniperus	758917	Gymnosperm	isolate: non	tissue type: Shoot	1	0	0	0
	402	GEWW01	Juniperus monosperma	oneseed juniper	Juniperus	487038	Gymnosperm		tissue type: leaves	1	0	0	0
	403	GEWX01	Juniperus pinchotii		Juniperus	114266	Gymnosperm		tissue type: leaves	1	0	0	0
	404	GEWV01	Juniperus virginiana		Juniperus	39584	Gymnosperm		tissue type: leaves	1	0	0	0
	405	GANI01	Karelinia caspia		Karelinia	313960	Dicot		tissue type: plant tissue	1	0	0	0
	406	GBSO01	Klebsormidium flaccidum		Klebsormidium	3175	Green algae	cultivar: UTEX321	tissue type: Vegetative filaments	2	0	0	0
	407	GFXY01	Klebsormidium flaccidum		Klebsormidium	3175	Green algae	isolate: SAG2307	tissue type: filaments	2	0	0	0
	408	GDGB01	Koeberlinia spinosa	crown of thorns	Koeberlinia	28533	Dicot	cultivar: PE006	dev stage: Multiple,tissue type: Mixture of Tissues	1	0	0	0
	409	GCJL01	Kosteletzkya virginica	Virginia saltmarsh mallow	Kosteletzkya	69161	Dicot		dev stage: young seedlings,tissue type: the whole plant	1	0	0	0
	410	GAQZ01	Landoltia punctata	dotted duckmeat	Landoltia	50518	Monocot			1	0	0	0
	411	GBSN01	Lathyrus sativus	white pea	Lathyrus	3860	Dicot			2	0	0	0
	412	GBSS01	Lathyrus sativus	white pea	Lathyrus	3860	Dicot			2	0	0	0
	413	GFBR01	Lens culinaris		Lens	3864	Dicot	cultivar: Cassab	tissue type: leaf;stem;root;flower;immature pod;immature seed;pod	1	0	0	0
	414	GDRZ01	Leucaena leucocephala	white leadtree	Leucaena	3866	Dicot	cultivar: K636	tissue type: root	2	0	0	0
	415	GDSA01	Leucaena leucocephala	white leadtree	Leucaena	3866	Dicot	cultivar: K636	tissue type: shoot	2	0	0	0
	416	GBKS01	Lilium hybrid cultivar		Lilium	156531	Monocot	cultivar: Sorbonne	tissue type: scale	1	0	0	0
	417	GDGF01	Limnanthes douglasii	Douglas' meadowfoam	Limnanthes	28973	Dicot	cultivar: PE008	dev stage: Multiple,tissue type: Mixture of Tissues	1	0	0	0
	418	GBRK01	Limonium bicolor		Limonium	293754	Dicot			1	0	0	0
	419	GFMD01	Litchi chinensis	lychee	Litchi	151069	Dicot	cultivar: Feizixiao	tissue type: leaves	4	0	0	0
	420	GAIP01	Litchi chinensis	lychee	Litchi	151069	Dicot		tissue type: Fruitlet\, pericarp\, aril and seed	4	0	0	0
	421	GBRI01	Litchi chinensis	lychee	Litchi	151069	Dicot	cultivar: Feizixiao	tissue type: pericarp	4	0	0	0
	422	GCAD01	Litchi chinensis	lychee	Litchi	151069	Dicot	cultivar: Hehuadahongli; Nuomici; Heiye	tissue type: Fruitlet\, pericarp\, aril and seed	4	0	0	0
	423	GBXX01	Lolium multiflorum		Lolium	4521	Monocot	cultivar: Lemtal	tissue type: leaf	2	0	0	0
	424	GBXY01	Lolium multiflorum		Lolium	4521	Monocot	cultivar: Nerissa	tissue type: leaf	2	0	0	0
	425	GAYX01	Lolium perenne	perennial ryegrass	Lolium	4522	Monocot		tissue type: inflorescence; leaf sheath; mature leaf; meristem root; stem	3	0	0	0
	426	GDAT01	Lolium perenne	perennial ryegrass	Lolium	4522	Monocot	cultivar: S562	tissue type: Whole vegetative tissue (above/below ground)	3	0	0	0
	427	GFSR01	Lolium perenne	perennial ryegrass	Lolium	4522	Monocot			3	0	0	0
	428	GAYU01	Lolium rigidum	Wimmera ryegrass	Lolium	89674	Monocot			1	0	0	0
	429	GBXW01	Lolium temulentum	Darnel ryegrass	Lolium	34176	Monocot	cultivar: wild type	tissue type: leaf	1	0	0	0
	430	GFBB01	Lomandra longifolia		Lomandra	34201	Monocot		tissue type: root	1	0	0	0
	431	GAAY01	Lonicera japonica	Japanese honeysuckle	Lonicera	105884	Dicot		tissue type: bud; leaf	1	0	0	0
	432	GACB01	Lotus corniculatus		Lotus	47247	Dicot		dev stage: flowering stage	1	0	0	0
	433	GGFO01	Lumnitzera littorea		Lumnitzera	99437	Dicot		dev stage: maturation stage,tissue type: leaf	1	0	0	0
	434	GGFQ01	Lumnitzera racemosa	white-flowered black mangrove	Lumnitzera	99438	Dicot		dev stage: maturation stage,tissue type: leaf	1	0	0	0
	435	GBRP01	Lupinus angustifolius	narrowleaf lupine	Lupinus	3871	Dicot	cultivar: Tanjil		1	0	0	0
	436	GANR01	Macrotyloma uniflorum	horsegram	Macrotyloma	271171	Dicot			1	0	0	0
	437	GAPC01	Mangifera indica	mango	Mangifera	29780	Dicot		tissue type: Leaves	6	0	0	0
	438	GBCV01	Mangifera indica	mango	Mangifera	29780	Dicot	strain: Shelly		6	0	0	0
	439	GBJO01	Mangifera indica	mango	Mangifera	29780	Dicot	cultivar: Keitt	tissue type: young leaves\, young inflorescences\, young fruit\, flesh and peels of mature fruit	6	0	0	0
	440	GBVW01	Mangifera indica	mango	Mangifera	29780	Dicot	cultivar: Neelam	tissue type: leaf	6	0	0	0
	441	GBVX01	Mangifera indica	mango	Mangifera	29780	Dicot	cultivar: Dashehari		6	0	0	0
	442	GEEC01	Mangifera indica	mango	Mangifera	29780	Dicot	cultivar: Amrapali	dev stage: mature tree,tissue type: green leaf	6	0	0	0
	443	GEFO01	Marchantia polymorpha		Marchantia	3197	Liverwort		dev stage: one month gametophyte,tissue type: whole gametophyte	1	0	0	0
	444	GAFF01	Medicago sativa	alfalfa	Medicago	3879	Dicot			1	0	0	0
	445	GBLK01	Mesembryanthemum crystallinum	common iceplant	Mesembryanthemum	3544	Dicot			1	0	0	0
	446	GBEK01	Mesostigma viride		Mesostigma	41882	Green algae	strain: NIES-995	isolation source: Pond water	3	0	0	0
	447	GBSK01	Mesostigma viride		Mesostigma	41882	Green algae	cultivar: NIES995	tissue type: vegetative cells	3	0	0	0
	448	GFXX01	Mesostigma viride		Mesostigma	41882	Green algae	isolate: CCAC 1140	dev stage: 66000 cells/mL,tissue type: unicells	3	0	0	0
	449	GEOZ01	Millettia pinnata	pongame oiltree	Millettia	56065	Dicot		dev stage: seed development stages,tissue type: Seed	1	0	0	0
	450	GEDE01	Miscanthus lutarioriparius		Miscanthus	422564	Monocot			1	0	0	0
	451	GANF01	Momordica charantia	balsampear	Momordica	3673	Dicot	cultivar: gynoecious line Gy323	tissue type: shoot; root; buds; young leaves	2	0	0	0
	452	GANG01	Momordica charantia	balsampear	Momordica	3673	Dicot	cultivar: monoecious line DRAR1	tissue type: shoot; root; buds; young leaves	2	0	0	0
	453	GDRX01	Moriera spinosa		Moriera	359865	Dicot		dev stage: adult,tissue type: leaves\, meristem	1	0	0	0
	454	GDGL01	Moringa oleifera	horseradishtree	Moringa	3735	Dicot	cultivar: PE009	dev stage: Multiple,tissue type: Mixture of Tissues	1	0	0	0
	455	GBZO01	Morus alba var. alba		Morus	229046	Dicot	breed: kangqing10		1	0	0	0
	456	GENV01	Mucuna pruriens	velvet bean	Mucuna	157652	Dicot	cultivar: pruriens	dev stage: Leaf\, root and pod,tissue type: Leaf	1	0	0	0
	457	GABH01	Musa ABB Group		Musa	214693	Monocot	cultivar: dajiao	tissue type: whole plant	1	0	0	0
	458	GEMH01	Narenga porphyrocoma		Narenga	154764	Monocot	cultivar: The Narenga-T were imposed by withholding water for 22 days in a controlled-environment growth greenhouse	tissue type: leaf	1	0	0	0
	459	GEMC01	Nasturtium officinale		Nasturtium	65948	Dicot		dev stage: vegetative,tissue type: leaf and stem	1	0	0	0
	460	GAHV01	Nelumbo nucifera	sacred lotus	Nelumbo	4432	Dicot		tissue type: root	1	0	0	0
	461	GASC01	Neolamarckia cadamba	kadam	Neolamarckia	153762	Dicot			1	0	0	0
	462	GFAE01	Nepenthes ampullaria		Nepenthes	150949	Dicot			1	0	0	0
	463	GEXD01	Nepenthes khasiana		Nepenthes	122310	Dicot	isolate: Jarain	dev stage: mature leaf,tissue type: leaf	1	0	0	0
	464	GFAD01	Nepenthes ventricosa x Nepenthes alata		Nepenthes	1744888	Dicot			1	0	0	0
	465	GBGF01	Nicotiana attenuata	coyote tobacco	Nicotiana	49451	Dicot			3	0	0	0
	466	GCZL01	Nicotiana attenuata	coyote tobacco	Nicotiana	49451	Dicot	breed: 30x inbred		3	0	0	0
	467	GEDD01	Nicotiana attenuata	coyote tobacco	Nicotiana	49451	Dicot	breed: 30x inbred		3	0	0	0
	468	GEMV01	Nicotiana obtusifolia	desert tobacco	Nicotiana	200316	Dicot	cultivar: 1x inbred	dev stage: Multiple stages: seedlings\, rosette\, flowering\, seed ripening,tissue type: Muliple tissues: seedlings\, leaves\, stems\, roots\, flower parts\, ripening seed capsules	1	0	0	0
	469	GEGM01	Nicotiana tabacum	cultivated tobacco	Nicotiana	4097	Dicot	cultivar: Cuibiyihao	dev stage: Adult seedlings,tissue type: Leaf and root	4	0	0	0
	470	GFCB01	Nicotiana tabacum	cultivated tobacco	Nicotiana	4097	Dicot			4	0	0	0
	471	GBEA01	Nicotiana tabacum	cultivated tobacco	Nicotiana	4097	Dicot	cultivar: MSK326 and Yunyan203	tissue type: leaves	4	0	0	0
	472	GDGU01	Nicotiana tabacum	cultivated tobacco	Nicotiana	4097	Dicot			4	0	0	0
	473	GBST01	Nitella mirabilis		Nitella	231897	Green algae			1	0	0	0
	474	GEVI01	Noccaea caerulescens		Noccaea	107243	Dicot			5	0	0	0
	475	GEVK01	Noccaea caerulescens		Noccaea	107243	Dicot			5	0	0	0
	476	GEVL01	Noccaea caerulescens		Noccaea	107243	Dicot			5	0	0	0
	477	GEVM01	Noccaea caerulescens		Noccaea	107243	Dicot			5	0	0	0
	478	GASZ01	Noccaea caerulescens		Noccaea	107243	Dicot			5	0	0	0
	479	GAKK01	Nothapodytes nimmoniana		Nothapodytes	159386	Dicot		tissue type: stem	1	0	0	0
	480	GGJD01	Nothofagus pumilio		Nothofagus	28950	Dicot			4	0	0	0
	481	GGJE01	Nothofagus pumilio		Nothofagus	28950	Dicot			4	0	0	0
	482	GGJV01	Nothofagus pumilio		Nothofagus	28950	Dicot			4	0	0	0
	483	GGJW01	Nothofagus pumilio		Nothofagus	28950	Dicot			4	0	0	0
	484	GAOS01	Notholithocarpus densiflorus	tanoak	Notholithocarpus	165545	Dicot		tissue type: leaf	1	0	0	0
	485	GDFT01	Nypa fruticans	nipa palm	Nypa	4718	Monocot		dev stage: adult,tissue type: leaf	1	0	0	0
	486	GABQ01	Olea europaea	olive	Olea	4146	Dicot		tissue type: meristem; fruit	4	0	0	0
	487	GBKW01	Olea europaea	olive	Olea	4146	Dicot	cultivar: Picual		4	0	0	0
	488	GCJV01	Olea europaea	olive	Olea	4146	Dicot	cultivar: Leccino	tissue type: leaf	4	0	0	0
	489	GDUL01	Olea europaea	olive	Olea	4146	Dicot	cultivar: Istrska belica	host: 4146,isolation source: fruits	4	0	0	0
	490	GFMX01	Oophila amblystomatis		Oophila	1008953	Green algae	strain: UTEX LB 3005	isolation source: Isolated from Ambystoma maculatum egg clutch	2	0	0	0
	491	GFMZ01	Oophila amblystomatis		Oophila	1008953	Green algae		isolation source: obtained from ecto- and endo- symbiotic alga along with stage 38 Ambystoma maculatum embryos and clutches	2	0	0	0
	492	GEUK01	Opuntia ficus-indica	Barbary fig	Opuntia	371859	Dicot	cultivar: Ofer	dev stage: Ripe,tissue type: Fruit	1	0	0	0
	493	GBYS01	Oryza meyeriana		Oryza	83307	Monocot		dev stage: flowering period,tissue type: roots\, stems and leaves	1	0	0	0
	494	GBRJ01	Oryza officinalis		Oryza	4535	Monocot	cultivar: IRRI No. 104973	tissue type: leaf	1	0	0	0
	495	GFMS01	Oryza sativa	rice	Oryza	4530	Monocot			2	0	0	0
	496	GFYC01	Oryza sativa	rice	Oryza	4530	Monocot			2	0	0	0
	497	GFAU01	Oryza sativa Indica Group		Oryza	39946	Monocot	cultivar: RP Bio-226	dev stage: seedling stage,tissue type: leaf	3	0	0	0
	498	GFGS01	Oryza sativa Indica Group		Oryza	39946	Monocot	cultivar: RP Bio-226	dev stage: vegetative,tissue type: leaf	3	0	0	0
	499	GDKM01	Oryza sativa Indica Group		Oryza	39946	Monocot	cultivar: RP Bio-226	dev stage: seedling,tissue type: leaf	3	0	0	0
	500	GEEQ01	Oxybasis rubra		Oxybasis	3560	Dicot		tissue type: whole plant	1	0	0	0
	501	GBFN01	Paeonia lactiflora	Chinese peony	Paeonia	35924	Dicot			1	0	0	0
	502	GANK01	Paeonia suffruticosa	moutan peony	Paeonia	45171	Dicot	cultivar: Luoyang Hong	tissue type: petals	2	0	0	0
	503	GBGY01	Paeonia suffruticosa	moutan peony	Paeonia	45171	Dicot	cultivar: Luo Yang Hong		2	0	0	0
	504	GAAG01	Panax ginseng	Chinese ginseng	Panax	4054	Dicot			2	0	0	0
	505	GDQW01	Panax ginseng	Chinese ginseng	Panax	4054	Dicot			2	0	0	0
	506	GFRX01	Panax notoginseng		Panax	44586	Dicot			1	0	0	0
	507	GFYP01	Panicum pygmaeum		Panicum	1056933	Monocot			1	0	0	0
	508	GFOY01	Paris polyphylla var. yunnanensis		Paris	221260	Monocot		dev stage: fruiting,tissue type: seed	2	0	0	0
	509	GFPJ01	Paris polyphylla var. yunnanensis		Paris	221260	Monocot		dev stage: fruiting,tissue type: seed coat	2	0	0	0
	510	GFMI02	Paspalum notatum	bahiagrass	Paspalum	147272	Monocot	isolate: Q4117	dev stage: equitative mix of flowers collected at premeiosis\, meiosis\, postmeiosis and anthesis,tissue type: flower	2	0	0	0
	511	GFNR01	Paspalum notatum	bahiagrass	Paspalum	147272	Monocot	isolate: C44X	dev stage: equitative mix of flowers collected at premeiosis\, meiosis\, postmeiosis and anthesis,tissue type: flower	2	0	0	0
	512	GFBN01	Paulownia elongata		Paulownia	1903578	Dicot		isolation source: Greenhouse,tissue type: leaves	1	0	0	0
	513	GEFU01	Paulownia tomentosa	princesstree	Paulownia	39353	Dicot		dev stage: potted seedlings,tissue type: leaf	3	0	0	0
	514	GEFV01	Paulownia tomentosa	princesstree	Paulownia	39353	Dicot		dev stage: potted seedlings,tissue type: leaf	3	0	0	0
	515	GFVK01	Paulownia tomentosa	princesstree	Paulownia	39353	Dicot			3	0	0	0
	516	GGHW01	Penium margaritaceum		Penium	102169	Green algae	breed: charophycean green algae,isolate: Cells	isolation source: Fresh water,tissue type: Cell cultures	1	0	0	0
	517	GDGJ01	Pentadiplandra brazzeana		Pentadiplandra	43545	Dicot	cultivar: PE002	dev stage: Multiple,tissue type: Mixture of Tissues	1	0	0	0
	518	GGAI01	Persea americana	avocado	Persea	3435	Dicot	cultivar: Lisa avocado	dev stage: after-ripening process,tissue type: fruit pulp	1	0	0	0
	519	GEFX01	Persicaria minor		Persicaria	488003	Dicot		tissue type: leaf	3	0	0	0
	520	GALN01	Persicaria minor		Persicaria	488003	Dicot		tissue type: root	3	0	0	0
	521	GCJZ01	Persicaria minor		Persicaria	488003	Dicot			3	0	0	0
	522	GBRU01	Petunia axillaris	large white petunia	Petunia	33119	Dicot			1	0	0	0
	523	GBRT01	Petunia exserta		Petunia	323115	Dicot			1	0	0	0
	524	GBRV01	Petunia integrifolia	violetflower petunia	Petunia	4103	Dicot			1	0	0	0
	525	GBDQ01	Petunia integrifolia subsp. inflata		Petunia	212142	Dicot		tissue type: pollen	3	0	0	0
	526	GBDR01	Petunia integrifolia subsp. inflata		Petunia	212142	Dicot		tissue type: pollen	3	0	0	0
	527	GBDS01	Petunia integrifolia subsp. inflata		Petunia	212142	Dicot		tissue type: leaf	3	0	0	0
	528	GGMF01	Phaius tancarvilleae	nun's-hood orchid	Phaius	120015	Monocot		dev stage: developing seeds,tissue type: developing seeds	1	0	0	0
	529	GENW01	Phalaenopsis aphrodite subsp. formosana		Phalaenopsis	308872	Monocot	cultivar: amabilis	dev stage: reproductive and meristematic tissues,tissue type: Floral buds\, stalk tips\, stalk buds\, protocorms\, protocorm-like bodies\, interior capsule tissues\, root tips\, young leaves	1	0	0	0
	530	GDHJ01	Phalaenopsis equestris		Phalaenopsis	78828	Monocot		tissue type: flower	1	0	0	0
	531	GAMK01	Phaseolus vulgaris	kidney bean	Phaseolus	3885	Dicot			1	0	0	0
	532	GFQM01	Phelipanche aegyptiaca		Phelipanche	99112	Dicot			1	0	0	0
	533	GAAJ01	Phleum pratense	timothy	Phleum	15957	Monocot		tissue type: pollen	1	0	0	0
	534	GFFO01	Phlox pilosa		Phlox	103539	Dicot		dev stage: Adult plant,tissue type: Flower\, stem\, root\, leaf	1	0	0	0
	535	GEKX01	Phragmites australis	common reed	Phragmites	29695	Monocot	isolate: TR16-1rhiz	dev stage: mature,isolation source: River littoral zone\, low salinity,tissue type: rhizome	2	0	0	0
	536	GEXJ01	Phragmites australis	common reed	Phragmites	29695	Monocot		dev stage: vegetative stage,tissue type: Leaf	2	0	0	0
	537	GGLN01	Phyllanthus emblica	emblic	Phyllanthus	296036	Dicot		tissue type: leaf	1	0	0	0
	538	GENG01	Phyllostachys edulis	tortoise shell bamboo	Phyllostachys	38705	Monocot			1	0	0	0
	539	GEDH01	Phyllostachys praecox		Phyllostachys	326921	Monocot	cultivar: Zhejiang	dev stage: young bamboo shoot,tissue type: bamboo shoot	1	0	0	0
	540	IABG01	Physalis alkekengi var. franchetii		Physalis	221454	Dicot		dev stage: growing season before bearing fruit,tissue type: leaves	1	0	0	0
	541	GEET01	Physalis peruviana	Peruvian groundcherry	Physalis	126903	Dicot			2	0	0	0
	542	IABH01	Physalis peruviana	Peruvian groundcherry	Physalis	126903	Dicot		dev stage: growing season before bearing fruit,tissue type: leaves	2	0	0	0
	543	GFBZ01	Picea glauca		Picea	3330	Gymnosperm			3	0	0	0
	544	GCHX01	Picea glauca		Picea	3330	Gymnosperm			3	0	0	0
	545	GCZO01	Picea glauca		Picea	3330	Gymnosperm			3	0	0	0
	546	GACG01	Picea sitchensis	Sitka spruce	Picea	3332	Gymnosperm	cultivar: FB3-425	tissue type: autumn buds; foliage	1	0	0	0
	547	GFBO01	Pinus albicaulis	whitebark pine	Pinus	71622	Gymnosperm	isolate: Seeds collected from wild parental trees	dev stage: needle collected in June in greenhouse,tissue type: Needles	3	0	0	0
	548	GFLL01	Pinus albicaulis	whitebark pine	Pinus	71622	Gymnosperm	isolate: Seeds collected from wild parental trees	dev stage: needle collected in June in greenhouse,tissue type: Needles	3	0	0	0
	549	GDQR01	Pinus albicaulis	whitebark pine	Pinus	71622	Gymnosperm	isolate: Lake Tahoe	dev stage: Mature,tissue type: Needle	3	0	0	0
	550	GESU01	Pinus canariensis	Canary Island pine	Pinus	49510	Gymnosperm			2	0	0	0
	551	GBLJ01	Pinus canariensis	Canary Island pine	Pinus	49510	Gymnosperm		tissue type: needles	2	0	0	0
	552	GDQE01	Pinus flexilis	limber pine	Pinus	151559	Gymnosperm	isolate: High Elevation	dev stage: Mature,tissue type: Needle	1	0	0	0
	553	GEUZ01	Pinus lambertiana	sugar pine	Pinus	3343	Gymnosperm			1	0	0	0
	554	GFHB01	Pinus massoniana	Chinese red pine	Pinus	88730	Gymnosperm	cultivar: cultivar	tissue type: needle	2	0	0	0
	555	GAQR01	Pinus massoniana	Chinese red pine	Pinus	88730	Gymnosperm		tissue type: seedlings	2	0	0	0
	556	GBQX01	Pinus monticola	western white pine	Pinus	3345	Gymnosperm		tissue type: shoot tip	2	0	0	0
	557	GDQD01	Pinus monticola	western white pine	Pinus	3345	Gymnosperm		dev stage: Adult,tissue type: Needle	2	0	0	0
	558	GECO01	Pinus patula	Mexican weeping pine	Pinus	71645	Gymnosperm			2	0	0	0
	559	GGAU01	Pinus patula	Mexican weeping pine	Pinus	71645	Gymnosperm			2	0	0	0
	560	GAYG01	Pinus pinaster	maritime pine	Pinus	71647	Gymnosperm			2	0	0	0
	561	GGEX01	Pinus pinaster	maritime pine	Pinus	71647	Gymnosperm			2	0	0	0
	562	GEMN01	Pinus sylvestris	Scots pine	Pinus	3349	Gymnosperm		tissue type: sapwood and transition zone to heartwood	1	0	0	0
	563	GFZL01	Pinus tecunumanii		Pinus	109267	Gymnosperm			1	0	0	0
	564	GFIY01	Piper nigrum	black pepper	Piper	13216	Dicot	strain: bragantina		1	0	0	0
	565	GEUU01	Pisum sativum		Pisum	3888	Dicot			17	0	0	0
	566	GEZC01	Pisum sativum		Pisum	3888	Dicot			17	0	0	0
	567	GAMJ01	Pisum sativum		Pisum	3888	Dicot			17	0	0	0
	568	GCMF01	Pisum sativum		Pisum	3888	Dicot	cultivar: Kaspa	dev stage: multiple,tissue type: seedling; stem; stipule; root; root-tip; tendril; flower; stamen; pistil; immature pod; immature seed; nodule	17	0	0	0
	569	GCMG01	Pisum sativum		Pisum	3888	Dicot	cultivar: Kaspa	dev stage: multiple,tissue type: seedling; stem; stipule; root; root-tip; tendril; flower; stamen; pistil; immature pod; immature seed; nodule	17	0	0	0
	570	GCMH01	Pisum sativum		Pisum	3888	Dicot	cultivar: Kaspa	dev stage: Multiple,tissue type: seedling; stem; stipule; root; root-tip; tendril; flower; stamen; pistil; immature pod; immature seed; nodule	17	0	0	0
	571	GCMI01	Pisum sativum		Pisum	3888	Dicot	cultivar: Kaspa	dev stage: multiple,tissue type: seedling; stem; stipule; root; root-tip; tendril; flower; stamen; pistil; immature pod; immature seed; nodule	17	0	0	0
	572	GCMJ01	Pisum sativum		Pisum	3888	Dicot	cultivar: Kaspa	dev stage: multiple,tissue type: seedling; stem; stipule; root; root-tip; tendril; flower; stamen; pistil; immature pod; immature seed; nodule	17	0	0	0
	573	GCMK01	Pisum sativum		Pisum	3888	Dicot	cultivar: Kaspa	dev stage: multiple,tissue type: seedling; stem; stipule; root; root-tip; tendril; flower; stamen; pistil; immature pod; immature seed; nodule	17	0	0	0
	574	GCML01	Pisum sativum		Pisum	3888	Dicot	cultivar: Kaspa	dev stage: multiple,tissue type: seedling; stem; stipule; root; root-tip; tendril; flower; stamen; pistil; immature pod; immature seed; nodule	17	0	0	0
	575	GDJT01	Pisum sativum		Pisum	3888	Dicot	cultivar: Primo	dev stage: developing seed 5 days after pollination,tissue type: developing seed	17	0	0	0
	576	GDJU01	Pisum sativum		Pisum	3888	Dicot	cultivar: Primo	dev stage: developing seed 15 days after pollination,tissue type: developing seed	17	0	0	0
	577	GDJV01	Pisum sativum		Pisum	3888	Dicot	cultivar: Primo	dev stage: developing seed 25 days after pollination,tissue type: developing seed	17	0	0	0
	578	GDJW01	Pisum sativum		Pisum	3888	Dicot	cultivar: A7	dev stage: leaves from plants at the pod fill stage,tissue type: leaf	17	0	0	0
	579	GDJZ01	Pisum sativum		Pisum	3888	Dicot	cultivar: A7	dev stage: leaves from plants at the pod fill stage,tissue type: leaf	17	0	0	0
	580	GDTL01	Pisum sativum		Pisum	3888	Dicot	cultivar: SGE	tissue type: root tips	17	0	0	0
	581	GDTM01	Pisum sativum		Pisum	3888	Dicot	cultivar: SGE	tissue type: nodules	17	0	0	0
	582	GCKA01	Pisum sativum subsp. sativum		Pisum	208194	Dicot	cultivar: Parafield	tissue type: seedling; stem; stipule; leaf; root; root-tip; tendril; flower; immature pod; immature seed; nodule	6	0	0	0
	583	GCMM01	Pisum sativum subsp. sativum		Pisum	208194	Dicot	cultivar: Parafield	tissue type: seedling; stem; stipule; leaf; root; root-tip; tendril; flower; immature pod; immature seed; nodule	6	0	0	0
	584	GCMN01	Pisum sativum subsp. sativum		Pisum	208194	Dicot	cultivar: Parafield	tissue type: seedling; stem; stipule; leaf; root; root-tip; tendril; flower; immature pod; immature seed; nodule	6	0	0	0
	585	GCMO01	Pisum sativum subsp. sativum		Pisum	208194	Dicot	cultivar: Parafield	tissue type: seedling; stem; stipule; leaf; root; root-tip; tendril; flower; immature pod; immature seed; nodule	6	0	0	0
	586	GCMP01	Pisum sativum subsp. sativum		Pisum	208194	Dicot	cultivar: Parafield	tissue type: seedling; stem; stipule; leaf; root; root-tip; tendril; flower; immature pod; immature seed; nodule	6	0	0	0
	587	GCMQ01	Pisum sativum subsp. sativum		Pisum	208194	Dicot	cultivar: Parafield	tissue type: seedling; stem; stipule; leaf; root; root-tip; tendril; flower; immature pod; immature seed; nodule	6	0	0	0
	588	GCRX01	Plantago ovata	desert Indianwheat	Plantago	185002	Dicot	cultivar: ECT	dev stage: 7 DPI,tissue type: leaf	4	0	0	0
	589	GCSA01	Plantago ovata	desert Indianwheat	Plantago	185002	Dicot	cultivar: NHT	dev stage: 7 DPI,tissue type: leaf	4	0	0	0
	590	GCSB01	Plantago ovata	desert Indianwheat	Plantago	185002	Dicot	cultivar: NIHARIKA	tissue type: leaf	4	0	0	0
	591	GCSC01	Plantago ovata	desert Indianwheat	Plantago	185002	Dicot	cultivar: EC-124345	tissue type: leaf	4	0	0	0
	592	GCGX01	Platycodon grandiflorus	balloon-flower	Platycodon	94286	Dicot	isolate: IT 104714	tissue type: leaf	3	0	0	0
	593	GCGY01	Platycodon grandiflorus	balloon-flower	Platycodon	94286	Dicot	isolate: IT 209935	tissue type: leaf	3	0	0	0
	594	GCGZ01	Platycodon grandiflorus	balloon-flower	Platycodon	94286	Dicot	isolate: IT 105900	tissue type: leaf	3	0	0	0
	595	GBTO01	Plectranthus barbatus	forskohlii	Plectranthus	41228	Dicot		tissue type: Leaf\, root\, flower	1	0	0	0
	596	GADC01	Plukenetia volubilis		Plukenetia	316893	Dicot		tissue type: seed	1	0	0	0
	597	GCZY01	Poa annua	annual bluegrass	Poa	93036	Monocot	cultivar: AU	tissue type: leaf	1	0	0	0
	598	GCZQ01	Poa infirma	weak bluegrass	Poa	165094	Monocot		tissue type: leaf	1	0	0	0
	599	GEBH01	Poa pratensis	Kentucky bluegrass	Poa	4545	Monocot			1	0	0	0
	600	GCZR01	Poa supina	supine bluegrass	Poa	289064	Monocot		tissue type: leaf	1	0	0	0
	601	GACA01	Pohlia nutans	pohlia moss	Pohlia	140635	Moss			1	0	0	0
	602	GGEA01	Polianthes tuberosa	tuberose	Polianthes	82206	Monocot			1	0	0	0
	603	GEMD01	Posidonia oceanica	Mediterranean tapeweed	Posidonia	55489	Monocot		tissue type: leaves	2	0	0	0
	604	GFJT01	Posidonia oceanica	Mediterranean tapeweed	Posidonia	55489	Monocot		dev stage: adult,tissue type: male flower	2	0	0	0
	605	GFTS01	Prasiola crispa		Prasiola	173492	Dicot	isolate: Antarctica	tissue type: all organism	1	0	0	0
	606	GBRY01	Primula vulgaris		Primula	175104	Dicot			1	0	0	0
	607	GAOO01	Prosopis alba	algarrobo blanco	Prosopis	207710	Dicot		tissue type: seedlings	1	0	0	0
	608	GFOW01	Prosopis cineraria	jand	Prosopis	364024	Dicot		dev stage: Mature,tissue type: leaf	1	0	0	0
	609	GAWA01	Prunus armeniaca	apricot	Prunus	36596	Dicot			1	0	0	0
	610	GAJZ01	Prunus avium	sweet cherry	Prunus	42229	Dicot	cultivar: Regina	tissue type: fruit	1	0	0	0
	611	GFFY01	Pseudotsuga menziesii	Douglas-fir	Pseudotsuga	3357	Gymnosperm			2	0	0	0
	612	GAZW02	Pseudotsuga menziesii	Douglas-fir	Pseudotsuga	3357	Gymnosperm	isolate: 970	isolation source: Mixed tissues\, Saanichton BC\, Canada,tissue type: Megagametophyte	2	0	0	0
	613	GAEK01	Pseudotsuga menziesii var. menziesii		Pseudotsuga	278161	Gymnosperm			1	0	0	0
	614	GASP01	Pteridium aquilinum subsp. aquilinum		Pteridium	104588	Fern	isolate: Wolf 923		1	0	0	0
	615	GABI01	Puccinellia tenuiflora		Puccinellia	240906	Monocot		dev stage: 45 days after germination,tissue type: seedling	1	0	0	0
	616	GBGR01	Punica granatum	pomegranate	Punica	22663	Dicot			1	0	0	0
	617	GBXL01	Pyrus communis	common pear	Pyrus	23211	Dicot			1	0	0	0
	618	GALR01	Pyrus pyrifolia	Chinese pear	Pyrus	3767	Dicot		dev stage: 80-d fruit,tissue type: pericarp	2	0	0	0
	619	GBED01	Pyrus pyrifolia	Chinese pear	Pyrus	3767	Dicot	cultivar: Cuiguan	tissue type: fruit	2	0	0	0
	620	GEUS01	Quercus austrocochinchinensis		Quercus	1608375	Dicot	cultivar: Quercus austrocochinchinensis DMlab	tissue type: new leaf\, old leaf\, root and stem	1	0	0	0
	621	GFWT01	Quercus ilex	holly oak	Quercus	58334	Dicot		tissue type: seedlings	1	0	0	0
	622	GEUR01	Quercus kerrii		Quercus	1608376	Dicot	cultivar: Quercus kerrii DMlab	tissue type: new leaf\, old leaf\, root and stem	1	0	0	0
	623	HABZ01	Quercus suber	cork oak	Quercus	58331	Dicot		tissue type: fruits covering 5 different developmental stages	1	0	0	0
	624	GFBU01	Rafflesia cantleyi		Rafflesia	577517	Dicot		dev stage: Flower,tissue type: Perigone lobe	1	0	0	0
	625	GEMG01	Raphanus sativus		Raphanus	3726	Dicot	cultivar: NAU-LU127,isolate: RADISH leaf	dev stage: vegetative stage and reproductive stage,tissue type: leaf	2	0	0	0
	626	GCRW01	Raphanus sativus		Raphanus	3726	Dicot	cultivar: Nau-RG	dev stage: Seedlings,tissue type: taproot	2	0	0	0
	627	GACE01	Rauvolfia serpentina	serpentine wood	Rauvolfia	4060	Dicot			1	0	0	0
	628	GDGE01	Reseda odorata	garden mignonette	Reseda	415819	Dicot	cultivar: PE004	dev stage: Multiple,tissue type: Mixture of Tissues	1	0	0	0
	629	GAMW01	Rhazya stricta		Rhazya	396313	Dicot		tissue type: Leaf	1	0	0	0
	630	GGEC01	Rhizophora mucronata	Asiatic mangrove	Rhizophora	61149	Dicot		tissue type: leaf	1	0	0	0
	631	GFVD01	Rhodiola rosea	roseroot stonecrop	Rhodiola	203015	Dicot			3	0	0	0
	632	GFVE01	Rhodiola rosea	roseroot stonecrop	Rhodiola	203015	Dicot	isolate: Lab grown plant	isolation source: Laboratory environment,tissue type: Crown	3	0	0	0
	633	GFVF01	Rhodiola rosea	roseroot stonecrop	Rhodiola	203015	Dicot	isolate: Lab grown plant	isolation source: Laboratory environment,tissue type: root	3	0	0	0
	634	GFCU01	Rhododendron delavayi		Rhododendron	321363	Dicot	isolate: Kun Ming	tissue type: flower	1	0	0	0
	635	GETJ01	Rosa chinensis	Chinese rose	Rosa	74649	Dicot	cultivar: Green rose,isolate: Phyllody phenotype	dev stage: Flower buds,tissue type: Flower bud	1	0	0	0
	636	HACC01	Rubus hybrid cultivar		Rubus	564016	Dicot		tissue type: ripening fruits	1	0	0	0
	637	HAAK01	Rumex acetosa	garden sorrel	Rumex	41241	Dicot	isolate: sub.air.pet.Race	dev stage: 3 expanded leaves,isolation source: pooled control and submerged plants,tissue type: petiole	1	0	0	0
	638	HAAL01	Rumex palustris	marsh dock	Rumex	50298	Dicot	isolate: sub.air.pet.Rpal	dev stage: 3 expanded leaves,isolation source: pooled control and submerged plants,tissue type: petiole	1	0	0	0
	639	GFHJ01	Saccharum hybrid cultivar		Saccharum	128810	Monocot	cultivar: KQ228\, Q208\, QC02-402\, QA02-1009\, QN05-1460\, QN05-1743\, QN05-1509\, QS99-2014\, QA96-1749\, Q241\, Q200\, QN05-803\, KQB07-23863\, KQB08-32953\, KQB07-23990\, KQ08-2850\, KQB07-24619\, KQB07-24739\, QBYN04-26041\, KQB09-23137\, KQB09-20620\, KQB09-20432	dev stage: immature to mature tissues,tissue type: Leaf\, internode and root	4	0	0	0
	640	GFHZ01	Saccharum hybrid cultivar		Saccharum	128810	Monocot	cultivar: QC02-402\, QA02-1009\, QN05-1460\, QN05-1743\, QN05-1509\, QS99-2014\, QA96-1749\, Q241\, Q200\, QN05-803\, KQB07-23863\, KQB08-32953\, KQB07-23990\, KQ08-2850\, KQB07-24619\, KQB07-24739\, QBYN04-26041\, KQB09-23137\, KQB09-20620\, KQB09-20432	dev stage: immature to mature tissues,tissue type: Internode	4	0	0	0
	641	GFLP01	Saccharum hybrid cultivar		Saccharum	128810	Monocot	cultivar: KQ228\, Q208\, QC02-402\, QA02-1009\, QN05-1460\, QN05-1743\, QN05-1509\, QS99-2014\, QA96-1749\, Q241\, Q200\, QN05-803\, KQB07-23863\, KQB08-32953\, KQB07-23990\, KQ08-2850\, KQB07-24619\, KQB07-24739\, QBYN04-26041\, KQB09-23137\, KQB09-20620\, KQB09-20432	dev stage: immature to mature tissues,tissue type: Leaf\, internode and root	4	0	0	0
	642	GCZX01	Saccharum hybrid cultivar		Saccharum	128810	Monocot			4	0	0	0
	643	GELY01	Saccharum officinarum	sugarcane	Saccharum	4547	Monocot	cultivar: ROC26	dev stage: New born,tissue type: leaves	1	0	0	0
	644	GAHZ01	Salicornia europaea		Salicornia	206448	Dicot		tissue type: shoot	4	0	0	0
	645	GAIA01	Salicornia europaea		Salicornia	206448	Dicot		tissue type: shoot	4	0	0	0
	646	GAMH01	Salicornia europaea		Salicornia	206448	Dicot		tissue type: Root	4	0	0	0
	647	GAMI01	Salicornia europaea		Salicornia	206448	Dicot		tissue type: Root	4	0	0	0
	648	GEYA01	Salix integra		Salix	75711	Dicot	cultivar: S. integra Weishanhu	isolation source: greenhouse,tissue type: leaves\, stem and roots	1	0	0	0
	649	GGGM01	Salix purpurea	purpleosier willow	Salix	77065	Dicot			1	0	0	0
	650	HACX01	Salix viminalis x (Salix viminalis x Salix schwerinii)		Salix	1720540	Dicot		tissue type: root tips and leaves	0	0	0	0
	651	GDKL01	Salvia pomifera		Salvia	396869	Dicot		dev stage: mature,tissue type: Trichomes	1	0	0	0
	652	GCJW01	Secale cereale	cereal rye	Secale	4550	Monocot			1	0	0	0
	653	GEMU01	Selaginella bryopteris		Selaginella	1229519	Lycopod			1	0	0	0
	654	GCVR01	Senna alexandrina	Alexandrian senna	Senna	72402	Dicot	cultivar: Sona	tissue type: mature leaf	3	0	0	0
	655	GCZV01	Senna alexandrina	Alexandrian senna	Senna	72402	Dicot	cultivar: Sona	tissue type: young leaf	3	0	0	0
	656	GEEB01	Senna alexandrina	Alexandrian senna	Senna	72402	Dicot	cultivar: Sona		3	0	0	0
	657	GBYO01	Setaria italica	foxtail millet	Setaria	4555	Monocot	cultivar: Shilixiang,isolate: HuiXian	tissue type: leaf	1	0	0	0
	658	GEYT01	Silene ammophila		Silene	663336	Dicot	isolate: Karpathos Island	tissue type: rosette leaves	1	0	0	0
	659	GDIJ01	Silene conica	striped corn catchfly	Silene	39875	Dicot	isolate: ABR	dev stage: adult,tissue type: leaf	20	0	0	0
	660	GDIR01	Silene conica	striped corn catchfly	Silene	39875	Dicot	isolate: Kew#0066433	dev stage: adult,tissue type: Leaf	20	0	0	0
	661	GDIS01	Silene conica	striped corn catchfly	Silene	39875	Dicot	isolate: Kew#0001568	dev stage: adult,tissue type: Leaf	20	0	0	0
	662	GDIT01	Silene conica	striped corn catchfly	Silene	39875	Dicot	isolate: PDA	dev stage: adult,tissue type: Leaf	20	0	0	0
	663	GDIV01	Silene conica	striped corn catchfly	Silene	39875	Dicot	isolate: Kew#0031398	dev stage: adult,tissue type: Leaf	20	0	0	0
	664	GDIW01	Silene conica	striped corn catchfly	Silene	39875	Dicot	isolate: Kew#0022659	dev stage: adult,tissue type: Leaf	20	0	0	0
	665	GDIX01	Silene conica	striped corn catchfly	Silene	39875	Dicot	isolate: Kew#0022682	dev stage: adult,tissue type: Leaf	20	0	0	0
	666	GDIY01	Silene conica	striped corn catchfly	Silene	39875	Dicot	isolate: SAR	dev stage: adult,tissue type: Leaf	20	0	0	0
	667	GDIZ01	Silene conica	striped corn catchfly	Silene	39875	Dicot	isolate: SEN	dev stage: adult,tissue type: Leaf	20	0	0	0
	668	GDJA01	Silene conica	striped corn catchfly	Silene	39875	Dicot	isolate: VIT	dev stage: adult,tissue type: Leaf	20	0	0	0
	669	GDJB01	Silene conica	striped corn catchfly	Silene	39875	Dicot	isolate: ARZ	dev stage: adult,tissue type: Leaf	20	0	0	0
	670	GDJC01	Silene conica	striped corn catchfly	Silene	39875	Dicot	isolate: FRT	dev stage: adult,tissue type: leaf	20	0	0	0
	671	GDJD01	Silene conica	striped corn catchfly	Silene	39875	Dicot	isolate: Kew#0021973	dev stage: adult,tissue type: leaf	20	0	0	0
	672	GDJE01	Silene conica	striped corn catchfly	Silene	39875	Dicot	isolate: Kew#0021995	dev stage: adult,tissue type: leaf	20	0	0	0
	673	GDJF01	Silene conica	striped corn catchfly	Silene	39875	Dicot	isolate: Kew#0022006	dev stage: adult,tissue type: leaf	20	0	0	0
	674	GDJG01	Silene conica	striped corn catchfly	Silene	39875	Dicot	isolate: Kew#0021984	dev stage: adult,tissue type: leaf	20	0	0	0
	675	GDJH01	Silene conica	striped corn catchfly	Silene	39875	Dicot	isolate: Kew#0008589	dev stage: adult,tissue type: leaf	20	0	0	0
	676	GDJI01	Silene conica	striped corn catchfly	Silene	39875	Dicot	isolate: OPG	dev stage: adult,tissue type: leaf	20	0	0	0
	677	GDJJ01	Silene conica	striped corn catchfly	Silene	39875	Dicot	isolate: ROC	dev stage: adult,tissue type: Leaf	20	0	0	0
	678	GDJK01	Silene conica	striped corn catchfly	Silene	39875	Dicot	isolate: RD1	dev stage: adult,tissue type: leaf	20	0	0	0
	679	GEYU01	Silene conoidea	weed silene	Silene	490730	Dicot	isolate: KEW0002015	tissue type: rosette leaves	1	0	0	0
	680	GFCG01	Silene dioica	red catchfly	Silene	39879	Dicot		tissue type: roots\, shoot\, flower buds\, flower	2	0	0	0
	681	GFCH01	Silene dioica	red catchfly	Silene	39879	Dicot		tissue type: roots\, shoot\, flower buds\, flower	2	0	0	0
	682	GEYV01	Silene grisebachii		Silene	1897066	Dicot	isolate: Thasos	tissue type: rosette leaves	1	0	0	0
	683	GAKC01	Silene latifolia	bladder campion	Silene	37657	Dicot		tissue type: flower bud	2	0	0	0
	684	GARX01	Silene latifolia	bladder campion	Silene	37657	Dicot		dev stage: flower buds	2	0	0	0
	685	GDJL01	Silene macrodonta		Silene	663351	Dicot	isolate: MAC 7 COST 16 PL7	dev stage: adult,tissue type: leaf	1	0	0	0
	686	GEZA01	Silene sartorii		Silene	1897065	Dicot	isolate: Sounion	tissue type: rosette leaves	1	0	0	0
	687	GEYW01	Silene subconica		Silene	1001904	Dicot	isolate: Leptokaria	tissue type: rosette leaves	1	0	0	0
	688	GEYX01	Silene undulata		Silene	1857566	Dicot	isolate: West Seed Farm	tissue type: rosette leaves	1	0	0	0
	689	GCZU01	Sinningia speciosa	Brazilian gloxinia	Sinningia	121486	Dicot			1	0	0	0
	690	GBJY01	Sinopodophyllum hexandrum		Sinopodophyllum	93608	Dicot	cultivar: Royle	tissue type: Rhizome	1	0	0	0
	691	GDZW01	Solanum chacoense		Solanum	4108	Dicot	cultivar: G4	dev stage: flowers at anthesis,tissue type: ovule	3	0	0	0
	692	GDZX01	Solanum chacoense		Solanum	4108	Dicot			3	0	0	0
	693	GEDG01	Solanum chacoense		Solanum	4108	Dicot			3	0	0	0
	694	GCHT01	Solanum commersonii	Commerson's nightshade	Solanum	4109	Dicot	cultivar: cmm1t		1	0	0	0
	695	GEZT01	Solanum prinophyllum		Solanum	205572	Dicot			1	0	0	0
	696	GAIC01	Solanum torvum	turkey berry	Solanum	119830	Dicot	strain: SW	dev stage: first to second leaf,tissue type: roots	2	0	0	0
	697	GBEG01	Solanum torvum	turkey berry	Solanum	119830	Dicot		tissue type: roots\, stems and young leaves	2	0	0	0
	698	GEZF01	Sonneratia caseolaris		Sonneratia	122814	Dicot	cultivar: wild	tissue type: roots	1	0	0	0
	699	GGDZ01	Sorghum halepense	Johnsongrass	Sorghum	4560	Monocot		dev stage: reproductive,tissue type: rhizome node buds	1	0	0	0
	700	GBSM01	Spirogyra pratensis		Spirogyra	332123	Green algae	cultivar: UTEX-928	tissue type: vegetative filaments	2	0	0	0
	701	GFWN01	Spirogyra pratensis		Spirogyra	332123	Green algae			2	0	0	0
	702	GFJP01	Sporobolus stapfianus		Sporobolus	56623	Monocot	cultivar: Sporobolus stapfianus Gandoger	dev stage: immature leaves,tissue type: immature leaves	1	0	0	0
	703	GCVE01	Suaeda fruticosa		Suaeda	224168	Dicot			1	0	0	0
	704	GFUM01	Suaeda salsa		Suaeda	126914	Dicot			1	0	0	0
	705	GESX01	Swertia japonica		Swertia	137129	Dicot			1	0	0	0
	706	GFHK01	Syzygium luehmannii		Syzygium	219890	Dicot	isolate: new leaf from Syzygium luehmannii R1	dev stage: pre-symptom,tissue type: leaf	8	0	0	0
	707	GFHL01	Syzygium luehmannii		Syzygium	219890	Dicot	isolate: new leaf from Syzygium luehmannii S3	dev stage: pre-symptom,tissue type: leaf	8	0	0	0
	708	GFHM01	Syzygium luehmannii		Syzygium	219890	Dicot	isolate: new leaf from Syzygium luehmannii S2	dev stage: pre-symptom,tissue type: leaf	8	0	0	0
	709	GFHN01	Syzygium luehmannii		Syzygium	219890	Dicot	isolate: new leaf from Syzygium luehmannii S1	dev stage: pre-symptom,tissue type: leaf	8	0	0	0
	710	GFHO01	Syzygium luehmannii		Syzygium	219890	Dicot	isolate: new leaf from Syzygium luehmannii R4	dev stage: pre-symptom,tissue type: leaf	8	0	0	0
	711	GFHS01	Syzygium luehmannii		Syzygium	219890	Dicot	isolate: new leaf from Syzygium luehmannii R3	dev stage: pre-symptom,tissue type: leaf	8	0	0	0
	712	GFHT01	Syzygium luehmannii		Syzygium	219890	Dicot	isolate: new leaf from Syzygium luehmannii R2	dev stage: pre-symptom,tissue type: leaf	8	0	0	0
	713	GFMF01	Syzygium luehmannii		Syzygium	219890	Dicot		dev stage: pre-symptom,tissue type: leaf	8	0	0	0
	714	GFJE01	Taraxacum kok-saghyz		Taraxacum	333970	Dicot	isolate: OH	tissue type: root	1	0	0	0
	715	GFML01	Tarenaya hassleriana		Tarenaya	28532	Dicot			1	0	0	0
	716	GBEZ01	Tetraselmis sp. GSL018		Tetraselmis	582737	Green algae	isolate: GSL018	isolation source: evaporation pond	1	0	0	0
	717	GANN01	Tetraselmis subcordiformis		Tetraselmis	3161	Green algae	strain: FACHB-1751		1	0	0	0
	718	GGEN01	Thinopyrum intermedium	intermediate wheatgrass	Thinopyrum	85679	Monocot	isolate: C3-3471	tissue type: rhizome meristem	1	0	0	0
	719	GAKE01	Thlaspi arvense	field pennycress	Thlaspi	13288	Dicot		tissue type: cotyledons; roots; leaves; stems; flowers; seed pods	1	0	0	0
	720	GBHL01	Tinospora cordifolia		Tinospora	285590	Dicot	cultivar: IC-281970		1	0	0	0
	721	GFST01	Toxicodendron radicans subsp. radicans		Toxicodendron	690249	Dicot	cultivar: VARoaCo-1	dev stage: true leaves,tissue type: leaf and root	1	0	0	0
	722	IAAX01	Toxicodendron vernicifluum	Chinese lacquer	Toxicodendron	4013	Dicot		tissue type: leaf	1	0	0	0
	723	GEZE01	Trapa bispinosa		Trapa	236976	Dicot		tissue type: leaves and roots	1	0	0	0
	724	GDIG01	Trichosanthes kirilowii		Trichosanthes	3677	Dicot		dev stage: mature,tissue type: Root	1	0	0	0
	725	GAOU01	Trifolium pratense	red clover	Trifolium	57577	Dicot			1	0	0	0
	726	GEST01	Trifolium repens	white clover	Trifolium	3899	Dicot			1	0	0	0
	727	GFKW01	Trigonella foenum-graecum	sicklefruit fenugreek	Trigonella	78534	Dicot	isolate: isolate	tissue type: leaves	7	0	0	0
	728	GFLQ01	Trigonella foenum-graecum	sicklefruit fenugreek	Trigonella	78534	Dicot	isolate: isolate	tissue type: leaves	7	0	0	0
	729	GFLR01	Trigonella foenum-graecum	sicklefruit fenugreek	Trigonella	78534	Dicot	isolate: isolate	tissue type: leaves	7	0	0	0
	730	GFLS01	Trigonella foenum-graecum	sicklefruit fenugreek	Trigonella	78534	Dicot	isolate: isolate	tissue type: leaves	7	0	0	0
	731	GFNC01	Trigonella foenum-graecum	sicklefruit fenugreek	Trigonella	78534	Dicot		tissue type: leaves	7	0	0	0
	732	GFND01	Trigonella foenum-graecum	sicklefruit fenugreek	Trigonella	78534	Dicot		tissue type: leaves	7	0	0	0
	733	GFNH01	Trigonella foenum-graecum	sicklefruit fenugreek	Trigonella	78534	Dicot		tissue type: leaves	7	0	0	0
	734	GEUX01	Triticum aestivum	common wheat	Triticum	4565	Monocot			15	0	0	0
	735	GEWU01	Triticum aestivum	common wheat	Triticum	4565	Monocot			15	0	0	0
	736	GFFI01	Triticum aestivum	common wheat	Triticum	4565	Monocot			15	0	0	0
	737	GAEF01	Triticum aestivum	common wheat	Triticum	4565	Monocot	cultivar: Wangshuibai	tissue type: spike	15	0	0	0
	738	GAJL01	Triticum aestivum	common wheat	Triticum	4565	Monocot			15	0	0	0
	739	GBKH01	Triticum aestivum	common wheat	Triticum	4565	Monocot			15	0	0	0
	740	GBKI01	Triticum aestivum	common wheat	Triticum	4565	Monocot			15	0	0	0
	741	GBKJ01	Triticum aestivum	common wheat	Triticum	4565	Monocot			15	0	0	0
	742	GBKK01	Triticum aestivum	common wheat	Triticum	4565	Monocot			15	0	0	0
	743	GBZP01	Triticum aestivum	common wheat	Triticum	4565	Monocot	cultivar: yunong201	dev stage: the three-leaf stages,tissue type: seedlings	15	0	0	0
	744	GDTJ01	Triticum aestivum	common wheat	Triticum	4565	Monocot	cultivar: Svilena	dev stage: microspore	15	0	0	0
	745	HAAB01	Triticum aestivum	common wheat	Triticum	4565	Monocot	cultivar: Chinese Spring	tissue type: samples from a pool of tissues from plants under drought stress and from circadian-sampled leaves	15	0	0	0
	746	IAAK01	Triticum aestivum	common wheat	Triticum	4565	Monocot	cultivar: Chinese Spring	tissue type: mixture of seedling\, spike and seed	15	0	0	0
	747	IAAL01	Triticum aestivum	common wheat	Triticum	4565	Monocot	cultivar: Chinese Spring	tissue type: mixture of seedling\, spike and seed	15	0	0	0
	748	IAAM01	Triticum aestivum	common wheat	Triticum	4565	Monocot	cultivar: Chinese Spring	tissue type: mixture of seedling\, spike and seed	15	0	0	0
	749	GEDL01	Triticum polonicum		Triticum	77606	Monocot		tissue type: Leaves	4	0	0	0
	750	GEDP01	Triticum polonicum		Triticum	77606	Monocot	cultivar: dwarf polish wheat	tissue type: Roots	4	0	0	0
	751	GEDQ01	Triticum polonicum		Triticum	77606	Monocot	cultivar: polish wheat	tissue type: Stem	4	0	0	0
	752	GEDT01	Triticum polonicum		Triticum	77606	Monocot	cultivar: Polish wheat	tissue type: Stem\, leaves and roots	4	0	0	0
	753	GAKM01	Triticum turgidum	rivet wheat	Triticum	4571	Monocot	cultivar: Kronos		1	0	0	0
	754	GFFU01	Triticum turgidum subsp. durum		Triticum	4567	Monocot			1	0	0	0
	755	GAKL01	Triticum urartu	wheat	Triticum	4572	Monocot			1	0	0	0
	756	GDDV01	Tropaeolum majus	nasturtium	Tropaeolum	4020	Dicot		tissue type: Fruits	1	0	0	0
	757	GFBF01	Ulmus pumila	Siberian elm	Ulmus	198266	Dicot			1	0	0	0
	758	GFTX01	Ulva lactuca		Ulva	63410	Green algae	alga	dev stage: Matured,tissue type: Thalli	2	0	0	0
	759	GFUR01	Ulva lactuca		Ulva	63410	Green algae	alga	dev stage: Mature,tissue type: Thalli	2	0	0	0
	760	GBFL01	Vaccinium macrocarpon	cranberry	Vaccinium	13750	Dicot	cultivar: Ben Lear	tissue type: leaves	1	0	0	0
	761	GGAE01	Vaccinium virgatum	smallflower blueberry	Vaccinium	1493660	Dicot			1	0	0	0
	762	GEVT01	Veronica catarractae		Veronica	74690	Dicot	isolate: HM59	dev stage: mature leaf from mature plant,tissue type: leaf	1	0	0	0
	763	GEVO01	Veronica cymbalaria	glandular speedwell	Veronica	165331	Dicot	isolate: HM46	dev stage: mature leaf from mature plant,tissue type: leaf	2	0	0	0
	764	GEVP01	Veronica cymbalaria	glandular speedwell	Veronica	165331	Dicot	isolate: HM25	dev stage: mature leaf from mature plant,tissue type: leaf	2	0	0	0
	765	GEVQ01	Veronica hectorii subsp. coarctata		Veronica	86154	Dicot	isolate: HM54	dev stage: mature leaf from mature plant,tissue type: leaf	1	0	0	0
	766	GEVR01	Veronica ochracea		Veronica	86159	Dicot	isolate: HM55	dev stage: mature leaf from mature plant,tissue type: leaf	1	0	0	0
	767	GEVN01	Veronica panormitana		Veronica	195135	Dicot	isolate: HM44	dev stage: mature leaf from mature plant,tissue type: leaf	1	0	0	0
	768	GEVS01	Veronica planopetiolata		Veronica	124274	Dicot	isolate: HM36	dev stage: mature leaf from mature plant,tissue type: leaf	1	0	0	0
	769	GEVU01	Veronica trichadena		Veronica	195141	Dicot	isolate: HM47	dev stage: mature leaf from mature plant,tissue type: leaf	1	0	0	0
	770	GARZ01	Vicia faba	fava bean	Vicia	3906	Dicot	cultivar: Albus-4	dev stage: 7-day old seedling,tissue type: root	2	0	0	0
	771	GASA01	Vicia faba	fava bean	Vicia	3906	Dicot	cultivar: BPL10-1 A2	dev stage: 7 day old seedling,tissue type: root	2	0	0	0
	772	GBXO01	Vigna radiata	mung bean	Vigna	157791	Dicot		tissue type: hypocotyl	1	0	0	0
	773	GDKT01	Vigna unguiculata subsp. sesquipedalis		Vigna	138955	Dicot		tissue type: leaf	1	0	0	0
	774	GFWD01	Viola acuminata		Viola	210387	Dicot	isolate: Mountain\, Native	tissue type: all organs	1	0	0	0
	775	GFWC01	Viola albida var. takahashii		Viola	316485	Dicot	isolate: Mountain\, Native	tissue type: all organs	1	0	0	0
	776	GFWG01	Viola mandshurica		Viola	316491	Dicot	isolate: mountain	tissue type: all organs	1	0	0	0
	777	GFXR01	Viola orientalis		Viola	264811	Dicot	isolate: Mountain\, Native	tissue type: all organs	1	0	0	0
	778	GBZY01	Viola uliginosa		Viola	502525	Dicot	cultivar: Viola uliginosa	tissue type: Callus and leaf	2	0	0	0
	779	GCAB01	Viola uliginosa		Viola	502525	Dicot	cultivar: Viola uliginosa	tissue type: Leaf	2	0	0	0
	780	GFWF01	Viola verecunda		Viola	316478	Dicot	isolate: Mountain	tissue type: all organs	1	0	0	0
	781	GAKH01	Vitis vinifera	wine grape	Vitis	29760	Dicot	cultivar: Tannat,isolate: UY11		2	0	0	0
	782	GBXP01	Vitis vinifera	wine grape	Vitis	29760	Dicot	cultivar: Cabernet Sauvignon	dev stage: berry development,tissue type: berry	2	0	0	0
	783	GBHJ01	Withania somnifera	withania	Withania	126910	Dicot		dev stage: Vegetative phase,isolation source: missing,tissue type: root; Salicylic acid treated leaf tissue; In vitro grown roots	1	0	0	0
	784	GCHU01	Wollemia nobilis		Wollemia	56998	Gymnosperm	isolate: MaeBrown	dev stage: mature leaf,isolation source: private collection,tissue type: leaf	1	0	0	0
	785	GFHP01	Yucca gloriosa	moundlily yucca	Yucca	1087055	Monocot	isolate: VFLL015B	tissue type: cambium and recent derivatives	1	0	0	0
	786	GAOT01	Zantedeschia aethiopica	calla lily	Zantedeschia	69721	Monocot		tissue type: floral tissue	1	0	0	0
	787	GECR01	Zea mays	corn	Zea	4577	Monocot	cultivar: Z59	dev stage: Reproductive stage,tissue type: Leaf	4	0	0	0
	788	GECS01	Zea mays	corn	Zea	4577	Monocot	cultivar: Z59	dev stage: Reproductive stage,tissue type: Leaf	4	0	0	0
	789	GGGU01	Zea mays	corn	Zea	4577	Monocot	cultivar: Z59	dev stage: Mature Plant,tissue type: leaf	4	0	0	0
	790	GGGX01	Zea mays	corn	Zea	4577	Monocot	cultivar: Z59	dev stage: Mature Plant,tissue type: leaf	4	0	0	0
	791	GBZQ01	Zea nicaraguensis		Zea	1293079	Monocot		dev stage: three leaf; seedling,tissue type: root	2	0	0	0
	792	GCAA01	Zea nicaraguensis		Zea	1293079	Monocot			2	0	0	0
	793	GEUP01	Zenia insignis		Zenia	162940	Dicot	cultivar: Zenia insignis Chun	tissue type: stem and cortex	2	0	0	0
	794	GDGH01	Zenia insignis		Zenia	162940	Dicot	cultivar: Zenia insignis	dev stage: Seedling stage,tissue type: leaves and stems	2	0	0	0
	795	GADF01	Ziziphus jujuba		Ziziphus	326968	Dicot	cultivar: Dongzao	dev stage: half-red stage and complete red stage,tissue type: Fruit	1	0	0	0
	796	HACV01	Zostera noltei		Zostera	55326	Monocot		dev stage: adult shoots,tissue type: leaf	1	0	0	0
	797	GFYA01	Zygnema circumcarinatum		Zygnema	35869	Green algae	isolate: SAG698-1a	tissue type: filaments	1	0	0	0
