# Supplementary material for: Large-scale survey reveals pervasiveness and potential function of endogenous geminiviral sequences in plants
Source: Virus Evol. 2020 Sep 21;6(2):veaa071. doi: 10.1093/ve/veaa071 (PMC7758297; doi:10.1093/ve/veaa071)
Supplement: veaa071_Supplementary_Data [file veaa071_supplementary_data.zip › Table S3.xls]

## Sheet: Sheet1
	Supplementary Table 3: List of overall plants species from genomes and transcriptomes with EGV Rep homologs.
	Serial no	Plant species	Category	Common name	Source
	1	Amborella trichopoda	Amborellales		Genome
	2	Ambrosia artemisiifolia	Dicot	annual ragweed	Transcriptome
	3	Ambrosia trifida	Dicot	great ragweed	Transcriptome
	4	Atractylodes lancea	Dicot		Transcriptome
	5	Camellia chekiangoleosa	Dicot	oil tea plant	Transcriptome
	6	Camellia oleifera	Dicot	Tea	Transcriptome
	7	Camellia reticulata	Dicot	to-tsubaki	Transcriptome
	8	Camellia sasanqua	Dicot	Sasanqua camellia	Transcriptome
	9	Camellia sinensis	Dicot	Tea	Genome + Transcriptome
	10	Camellia taliensis	Dicot	wild tea	Transcriptome
	11	Capsicum annuum	Dicot	bell pepper	Transcriptome
	12	Caragana korshinskii	Dicot	peashrub	Transcriptome
	13	Casuarina equisetifolia	Dicot	beach sheoak	Transcriptome
	14	Coffea canephora	Dicot	Coffee	Genome
	15	Corchorus capsularis	Dicot	jute	Transcriptome
	16	Dahlia pinnata	Dicot	pinnate dahlia	Transcriptome
	17	Dioscorea alata	Monocots	purple yam	Genome
	18	Diospyros lotus	Dicot	date plum	Transcriptome
	19	Gentiana macrophylla	Dicot	Bigleaf Gentian	Transcriptome
	20	Helianthus annuus	Dicot		Genome
	21	Lactuca sativa	Dicot	Lettuce	Genome
	22	Luffa aegyptiaca	Dicot	sponge gourd	Transcriptome
	23	Macadamia integrifolia	Dicot		Genome
	24	Malus domestica	Dicot	Apple	Genome
	25	Megathyrsus maximus	Monocots	Guinea grass	Transcriptome
	26	Murraya koenigii	Dicot	curryleaftree	Transcriptome
	27	Nicotiana tabacum	Dicot	Tobacco	Genome
	28	Nicotiana tomentosiformis	Dicot		Genome
	29	Nymphoides peltata	Dicot	yellow floatingheart	Transcriptome
	30	Olea europaea	Dicot	Olive	Genome
	31	Phlox cuspidata	Dicot	pointed phlox	Transcriptome
	32	Phlox drummondii	Dicot	annual phlox	Transcriptome
	33	Phlox roemeriana	Dicot	goldeneye phlox	Transcriptome
	34	Populus trichocarpa	Dicot	Cottonwood	Genome
	35	Solanum incanum	Dicot	nightshade	Transcriptome
	36	Solanum melongena	Dicot	Eggplant	Genome + Transcriptome
	37	Tagetes erecta	Dicot	Aztec marigold	Transcriptome
	38	Taxillus chinensis	Dicot	Mulberry Mistletoe	Transcriptome
	39	Tectona grandis	Dicot	teak	Transcriptome
	40	Tripterygium wilfordii	Dicot	Early rice flower	Transcriptome
	41	Vaccinium corymbosum	Dicot	Blueberry	Genome
	42	Vaccinium macrocarpon	Dicot	Cranberry	Genome
