# Supplementary material for: Large-scale survey reveals pervasiveness and potential function of endogenous geminiviral sequences in plants
Source: Virus Evol. 2020 Sep 21;6(2):veaa071. doi: 10.1093/ve/veaa071 (PMC7758297; doi:10.1093/ve/veaa071)
Supplement: veaa071_Supplementary_Data [file veaa071_supplementary_data.zip › Table S4.xls]

## Sheet: Sheet1
	Supplementary Table 4: List of Rpsblast based functional annotation of domains within 5 kb flanking Rep genomic loci identified across the 16 plant genomes.
	Serial no	Genomic loci	Plant species	Host Domains	Other-Gemini (AC4_5_2, AL3, BL1, C4, coat, mov, V2)	REP (AL1_M, AL1, AL2)
	1	Amtr_v1_0_sctg_0089_0140_28693_28908	Amborella trichopoda	0	0	1
	2	Amtr_v1_0_sctg_0089_0162_28890_29102	Amborella trichopoda	0	0	1
	3	Coffea_chr0_110824646_110824365	Coffea canephora	4	0	2
	4	Coffea_chr0_148311652_148312266	Coffea canephora	2	0	2
	5	Coffea_chr0_161173265_161173480	Coffea canephora	0	0	1
	6	Coffea_chr0_163416406_163415921	Coffea canephora	0	0	1
	7	Coffea_chr0_168233006_168233281	Coffea canephora	0	3	0
	8	Coffea_chr0_190264747_190264484	Coffea canephora	0	0	3
	9	Coffea_chr0_190267125_190266847	Coffea canephora	0	0	3
	10	Coffea_chr0_193213801_193214235	Coffea canephora	1	0	2
	11	Coffea_chr0_193216168_193216323	Coffea canephora	0	0	2
	12	Coffea_chr0_47734039_47734320	Coffea canephora	0	1	2
	13	Coffea_chr0_689141_689665	Coffea canephora	1	3	2
	14	Coffea_chr0_82062026_82061502	Coffea canephora	0	3	2
	15	Coffea_chr0_88089127_88089273	Coffea canephora	2	0	4
	16	Coffea_chr0_88091870_88092181	Coffea canephora	2	0	4
	17	Coffea_chr1_14283124_14283267	Coffea canephora	0	2	0
	18	Coffea_chr1_14284944_14285072	Coffea canephora	0	2	0
	19	Coffea_chr11_16715244_16715480	Coffea canephora	1	0	1
	20	Coffea_chr11_19876336_19876614	Coffea canephora	1	0	1
	21	Coffea_chr2_34582020_34581817	Coffea canephora	1	0	0
	22	Coffea_chr2_34599049_34598768	Coffea canephora	0	0	1
	23	Coffea_chr2_34719994_34719803	Coffea canephora	1	2	1
	24	Coffea_chr2_34722268_34722579	Coffea canephora	1	2	1
	25	Coffea_chr2_35009596_35009534	Coffea canephora	1	0	1
	26	Coffea_chr2_43944634_43944975	Coffea canephora	0	0	4
	27	Coffea_chr2_43947641_43947321	Coffea canephora	0	0	4
	28	Coffea_chr2_47925666_47925532	Coffea canephora	1	1	1
	29	Coffea_chr3_15904541_15904233	Coffea canephora	4	0	1
	30	Coffea_chr3_21475540_21475199	Coffea canephora	0	0	1
	31	Coffea_chr3_27312368_27312553	Coffea canephora	2	0	1
	32	Coffea_chr4_10792361_10792471	Coffea canephora	1	0	4
	33	Coffea_chr4_10794730_10795122	Coffea canephora	1	0	4
	34	Coffea_chr4_10796830_10797249	Coffea canephora	0	0	4
	35	Coffea_chr4_10803834_10804412	Coffea canephora	0	0	2
	36	Coffea_chr5_7620731_7621234	Coffea canephora	0	0	2
	37	Coffea_chr6_33642631_33642134	Coffea canephora	0	3	2
	38	Coffea_chr9_9571973_9572290	Coffea canephora	4	0	2
	39	Dala_Dioscorea_alata_v0.1_Line_1049_26174_26530	Dioscorea alata	2	0	3
	40	Dala_Dioscorea_alata_v0.1_Line_11140_7021_6722	Dioscorea alata	4	1	1
	41	Dala_Dioscorea_alata_v0.1_Line_11140_8333_8605	Dioscorea alata	4	1	1
	42	Dala_Dioscorea_alata_v0.1_Line_11493_3273_4091	Dioscorea alata	1	3	3
	43	Dala_Dioscorea_alata_v0.1_Line_11493_9718_9671	Dioscorea alata	4	3	5
	44	Dala_Dioscorea_alata_v0.1_Line_118_76538_76642	Dioscorea alata	5	1	2
	45	Dala_Dioscorea_alata_v0.1_Line_118_79232_79501	Dioscorea alata	3	1	2
	46	Dala_Dioscorea_alata_v0.1_Line_12127_8352_8056	Dioscorea alata	0	1	2
	47	Dala_Dioscorea_alata_v0.1_Line_1226_32274_32540	Dioscorea alata	2	1	6
	48	Dala_Dioscorea_alata_v0.1_Line_1226_33148_33612	Dioscorea alata	2	1	6
	49	Dala_Dioscorea_alata_v0.1_Line_1226_35571_35894	Dioscorea alata	4	1	6
	50	Dala_Dioscorea_alata_v0.1_Line_12341_8562_8347	Dioscorea alata	5	0	2
	51	Dala_Dioscorea_alata_v0.1_Line_12507_11107_11325	Dioscorea alata	0	1	2
	52	Dala_Dioscorea_alata_v0.1_Line_12631_2380_2300	Dioscorea alata	3	1	0
	53	Dala_Dioscorea_alata_v0.1_Line_12656_606_505	Dioscorea alata	0	0	2
	54	Dala_Dioscorea_alata_v0.1_Line_12678_3829_4107	Dioscorea alata	1	1	2
	55	Dala_Dioscorea_alata_v0.1_Line_127_93322_93549	Dioscorea alata	0	1	0
	56	Dala_Dioscorea_alata_v0.1_Line_1302_44886_44936	Dioscorea alata	3	1	1
	57	Dala_Dioscorea_alata_v0.1_Line_13351_3777_3559	Dioscorea alata	2	0	3
	58	Dala_Dioscorea_alata_v0.1_Line_1361_39104_38826	Dioscorea alata	0	1	2
	59	Dala_Dioscorea_alata_v0.1_Line_14170_5228_4929	Dioscorea alata	0	1	0
	60	Dala_Dioscorea_alata_v0.1_Line_14547_2267_2214	Dioscorea alata	0	1	0
	61	Dala_Dioscorea_alata_v0.1_Line_149_50776_50985	Dioscorea alata	0	2	0
	62	Dala_Dioscorea_alata_v0.1_Line_15330_8502_8458	Dioscorea alata	0	2	2
	63	Dala_Dioscorea_alata_v0.1_Line_15481_2040_1735	Dioscorea alata	0	1	2
	64	Dala_Dioscorea_alata_v0.1_Line_16419_10326_10129	Dioscorea alata	3	1	2
	65	Dala_Dioscorea_alata_v0.1_Line_1655_28187_27711	Dioscorea alata	0	2	2
	66	Dala_Dioscorea_alata_v0.1_Line_1655_29955_29695	Dioscorea alata	0	2	2
	67	Dala_Dioscorea_alata_v0.1_Line_1676_24805_25044	Dioscorea alata	0	1	2
	68	Dala_Dioscorea_alata_v0.1_Line_1732_42560_42348	Dioscorea alata	4	1	0
	69	Dala_Dioscorea_alata_v0.1_Line_17396_3343_3606	Dioscorea alata	1	1	2
	70	Dala_Dioscorea_alata_v0.1_Line_18066_6553_6819	Dioscorea alata	4	0	0
	71	Dala_Dioscorea_alata_v0.1_Line_1874_12896_12795	Dioscorea alata	2	0	0
	72	Dala_Dioscorea_alata_v0.1_Line_18818_5274_5495	Dioscorea alata	6	1	1
	73	Dala_Dioscorea_alata_v0.1_Line_1886_26320_26156	Dioscorea alata	1	2	1
	74	Dala_Dioscorea_alata_v0.1_Line_18976_6458_6171	Dioscorea alata	2	0	2
	75	Dala_Dioscorea_alata_v0.1_Line_192_51499_51221	Dioscorea alata	3	1	1
	76	Dala_Dioscorea_alata_v0.1_Line_19795_5008_5100	Dioscorea alata	0	1	2
	77	Dala_Dioscorea_alata_v0.1_Line_1994_43030_43170	Dioscorea alata	0	2	0
	78	Dala_Dioscorea_alata_v0.1_Line_2_199620_199477	Dioscorea alata	0	2	0
	79	Dala_Dioscorea_alata_v0.1_Line_20005_2302_3129	Dioscorea alata	0	2	3
	80	Dala_Dioscorea_alata_v0.1_Line_20403_4640_4777	Dioscorea alata	0	1	2
	81	Dala_Dioscorea_alata_v0.1_Line_21347_7039_7335	Dioscorea alata	2	0	1
	82	Dala_Dioscorea_alata_v0.1_Line_22544_881_600	Dioscorea alata	0	1	0
	83	Dala_Dioscorea_alata_v0.1_Line_23314_304_432	Dioscorea alata	1	1	2
	84	Dala_Dioscorea_alata_v0.1_Line_2360_38926_38861	Dioscorea alata	1	0	0
	85	Dala_Dioscorea_alata_v0.1_Line_24564_290_559	Dioscorea alata	1	1	1
	86	Dala_Dioscorea_alata_v0.1_Line_24564_3170_3451	Dioscorea alata	1	1	1
	87	Dala_Dioscorea_alata_v0.1_Line_24756_2015_1707	Dioscorea alata	2	0	1
	88	Dala_Dioscorea_alata_v0.1_Line_2507_13237_13049	Dioscorea alata	0	1	0
	89	Dala_Dioscorea_alata_v0.1_Line_2507_28167_27997	Dioscorea alata	0	0	1
	90	Dala_Dioscorea_alata_v0.1_Line_2532_1669_2022	Dioscorea alata	4	1	0
	91	Dala_Dioscorea_alata_v0.1_Line_2533_12222_12130	Dioscorea alata	4	0	1
	92	Dala_Dioscorea_alata_v0.1_Line_26859_4477_4590	Dioscorea alata	0	1	0
	93	Dala_Dioscorea_alata_v0.1_Line_2697_22613_22867	Dioscorea alata	1	1	2
	94	Dala_Dioscorea_alata_v0.1_Line_28834_772_963	Dioscorea alata	1	0	2
	95	Dala_Dioscorea_alata_v0.1_Line_29226_4201_3917	Dioscorea alata	0	2	3
	96	Dala_Dioscorea_alata_v0.1_Line_3173_7285_6977	Dioscorea alata	5	3	3
	97	Dala_Dioscorea_alata_v0.1_Line_3173_9814_9506	Dioscorea alata	2	3	3
	98	Dala_Dioscorea_alata_v0.1_Line_3209_32782_32702	Dioscorea alata	2	0	2
	99	Dala_Dioscorea_alata_v0.1_Line_32408_3201_3365	Dioscorea alata	0	1	2
	100	Dala_Dioscorea_alata_v0.1_Line_33563_1625_1699	Dioscorea alata	1	0	0
	101	Dala_Dioscorea_alata_v0.1_Line_3392_9136_8885	Dioscorea alata	0	2	0
	102	Dala_Dioscorea_alata_v0.1_Line_34332_3246_3166	Dioscorea alata	3	1	0
	103	Dala_Dioscorea_alata_v0.1_Line_3644_16032_16307	Dioscorea alata	3	1	2
	104	Dala_Dioscorea_alata_v0.1_Line_3644_19012_19134	Dioscorea alata	1	1	2
	105	Dala_Dioscorea_alata_v0.1_Line_3644_26672_26619	Dioscorea alata	1	1	1
	106	Dala_Dioscorea_alata_v0.1_Line_366_16072_16521	Dioscorea alata	0	1	2
	107	Dala_Dioscorea_alata_v0.1_Line_3711_6612_6400	Dioscorea alata	1	6	0
	108	Dala_Dioscorea_alata_v0.1_Line_3991_21550_21245	Dioscorea alata	0	1	2
	109	Dala_Dioscorea_alata_v0.1_Line_4042_4265_4068	Dioscorea alata	6	0	0
	110	Dala_Dioscorea_alata_v0.1_Line_41005_3136_2867	Dioscorea alata	0	1	1
	111	Dala_Dioscorea_alata_v0.1_Line_4186_8309_8704	Dioscorea alata	0	0	2
	112	Dala_Dioscorea_alata_v0.1_Line_42_105013_104915	Dioscorea alata	0	0	2
	113	Dala_Dioscorea_alata_v0.1_Line_4290_16586_16894	Dioscorea alata	1	1	3
	114	Dala_Dioscorea_alata_v0.1_Line_43763_948_610	Dioscorea alata	0	1	2
	115	Dala_Dioscorea_alata_v0.1_Line_44_108497_108763	Dioscorea alata	1	1	0
	116	Dala_Dioscorea_alata_v0.1_Line_44204_447_1373	Dioscorea alata	0	1	2
	117	Dala_Dioscorea_alata_v0.1_Line_4426_12079_12276	Dioscorea alata	1	4	1
	118	Dala_Dioscorea_alata_v0.1_Line_4483_824_1015	Dioscorea alata	3	0	1
	119	Dala_Dioscorea_alata_v0.1_Line_4692_4595_4735	Dioscorea alata	4	0	2
	120	Dala_Dioscorea_alata_v0.1_Line_4692_5113_5436	Dioscorea alata	4	0	2
	121	Dala_Dioscorea_alata_v0.1_Line_47061_1141_2067	Dioscorea alata	0	1	2
	122	Dala_Dioscorea_alata_v0.1_Line_4796_16168_16130	Dioscorea alata	1	1	3
	123	Dala_Dioscorea_alata_v0.1_Line_48079_1148_615	Dioscorea alata	0	0	2
	124	Dala_Dioscorea_alata_v0.1_Line_48079_1579_2112	Dioscorea alata	0	0	2
	125	Dala_Dioscorea_alata_v0.1_Line_48355_1686_1219	Dioscorea alata	0	1	2
	126	Dala_Dioscorea_alata_v0.1_Line_48755_1027_1560	Dioscorea alata	0	1	2
	127	Dala_Dioscorea_alata_v0.1_Line_4939_13257_13033	Dioscorea alata	3	3	1
	128	Dala_Dioscorea_alata_v0.1_Line_4939_5042_4566	Dioscorea alata	0	4	3
	129	Dala_Dioscorea_alata_v0.1_Line_4939_6941_6651	Dioscorea alata	0	4	3
	130	Dala_Dioscorea_alata_v0.1_Line_4982_16821_16600	Dioscorea alata	1	1	2
	131	Dala_Dioscorea_alata_v0.1_Line_4982_18234_18560	Dioscorea alata	1	1	2
	132	Dala_Dioscorea_alata_v0.1_Line_5041_14813_14490	Dioscorea alata	0	1	2
	133	Dala_Dioscorea_alata_v0.1_Line_5041_16863_16543	Dioscorea alata	2	1	2
	134	Dala_Dioscorea_alata_v0.1_Line_5041_6270_6479	Dioscorea alata	1	1	1
	135	Dala_Dioscorea_alata_v0.1_Line_5059_10186_9920	Dioscorea alata	2	0	0
	136	Dala_Dioscorea_alata_v0.1_Line_50603_1986_2222	Dioscorea alata	1	0	2
	137	Dala_Dioscorea_alata_v0.1_Line_50637_1982_2218	Dioscorea alata	1	0	2
	138	Dala_Dioscorea_alata_v0.1_Line_50638_2227_1757	Dioscorea alata	0	1	1
	139	Dala_Dioscorea_alata_v0.1_Line_5442_16770_16618	Dioscorea alata	3	1	0
	140	Dala_Dioscorea_alata_v0.1_Line_5494_19599_19727	Dioscorea alata	1	1	2
	141	Dala_Dioscorea_alata_v0.1_Line_55276_1027_1560	Dioscorea alata	0	0	2
	142	Dala_Dioscorea_alata_v0.1_Line_553_35140_35187	Dioscorea alata	3	0	1
	143	Dala_Dioscorea_alata_v0.1_Line_553_50812_50588	Dioscorea alata	1	2	0
	144	Dala_Dioscorea_alata_v0.1_Line_5958_14103_14354	Dioscorea alata	0	3	4
	145	Dala_Dioscorea_alata_v0.1_Line_5958_17146_17081	Dioscorea alata	4	2	4
	146	Dala_Dioscorea_alata_v0.1_Line_6067_14397_14332	Dioscorea alata	1	3	6
	147	Dala_Dioscorea_alata_v0.1_Line_6067_17343_16942	Dioscorea alata	0	3	6
	148	Dala_Dioscorea_alata_v0.1_Line_6067_18803_19069	Dioscorea alata	1	3	6
	149	Dala_Dioscorea_alata_v0.1_Line_6354_15315_15473	Dioscorea alata	6	1	2
	150	Dala_Dioscorea_alata_v0.1_Line_6354_7943_7893	Dioscorea alata	4	1	2
	151	Dala_Dioscorea_alata_v0.1_Line_647_52725_53312	Dioscorea alata	1	0	2
	152	Dala_Dioscorea_alata_v0.1_Line_647_66236_66412	Dioscorea alata	1	0	2
	153	Dala_Dioscorea_alata_v0.1_Line_6490_3313_4131	Dioscorea alata	0	2	3
	154	Dala_Dioscorea_alata_v0.1_Line_6490_9758_9489	Dioscorea alata	2	2	3
	155	Dala_Dioscorea_alata_v0.1_Line_6562_19733_19861	Dioscorea alata	0	1	2
	156	Dala_Dioscorea_alata_v0.1_Line_668_67587_67703	Dioscorea alata	0	0	1
	157	Dala_Dioscorea_alata_v0.1_Line_6773_15780_15649	Dioscorea alata	0	3	3
	158	Dala_Dioscorea_alata_v0.1_Line_6773_17101_17463	Dioscorea alata	3	3	3
	159	Dala_Dioscorea_alata_v0.1_Line_6802_5279_5106	Dioscorea alata	3	0	2
	160	Dala_Dioscorea_alata_v0.1_Line_6921_6760_6990	Dioscorea alata	0	1	1
	161	Dala_Dioscorea_alata_v0.1_Line_746_14032_14175	Dioscorea alata	2	1	0
	162	Dala_Dioscorea_alata_v0.1_Line_7549_6130_5933	Dioscorea alata	0	1	2
	163	Dala_Dioscorea_alata_v0.1_Line_7604_6893_7165	Dioscorea alata	0	2	0
	164	Dala_Dioscorea_alata_v0.1_Line_806_3621_3145	Dioscorea alata	0	0	3
	165	Dala_Dioscorea_alata_v0.1_Line_8110_4102_3569	Dioscorea alata	1	1	2
	166	Dala_Dioscorea_alata_v0.1_Line_836_43971_44222	Dioscorea alata	2	2	2
	167	Dala_Dioscorea_alata_v0.1_Line_841_13462_13301	Dioscorea alata	3	0	0
	168	Dala_Dioscorea_alata_v0.1_Line_841_13892_14254	Dioscorea alata	2	0	0
	169	Dala_Dioscorea_alata_v0.1_Line_841_15207_15133	Dioscorea alata	3	0	0
	170	Dala_Dioscorea_alata_v0.1_Line_841_15605_15862	Dioscorea alata	3	0	0
	171	Dala_Dioscorea_alata_v0.1_Line_841_16910_16626	Dioscorea alata	3	0	0
	172	Dala_Dioscorea_alata_v0.1_Line_8770_14664_14915	Dioscorea alata	0	2	4
	173	Dala_Dioscorea_alata_v0.1_Line_8770_17684_17634	Dioscorea alata	0	2	4
	174	Dala_Dioscorea_alata_v0.1_Line_8963_11703_12107	Dioscorea alata	2	2	5
	175	Dala_Dioscorea_alata_v0.1_Line_8963_14805_14500	Dioscorea alata	1	2	5
	176	Dala_Dioscorea_alata_v0.1_Line_8963_9380_9628	Dioscorea alata	2	2	5
	177	Dala_Dioscorea_alata_v0.1_Line_9177_8828_8676	Dioscorea alata	3	1	0
	178	Dala_Dioscorea_alata_v0.1_Line_9184_3335_3114	Dioscorea alata	1	0	0
	179	Dala_Dioscorea_alata_v0.1_Line_9184_4680_4721	Dioscorea alata	2	0	0
	180	Dala_Dioscorea_alata_v0.1_Line_9417_6614_6309	Dioscorea alata	0	3	1
	181	Dala_Dioscorea_alata_v0.1_Line_9417_8614_8324	Dioscorea alata	0	3	1
	182	Dala_Dioscorea_alata_v0.1_Line_9696_12703_12482	Dioscorea alata	0	2	1
	183	Dala_Dioscorea_alata_v0.1_Line_9696_5953_5627	Dioscorea alata	2	2	3
	184	Dala_Dioscorea_alata_v0.1_Line_9924_2838_2500	Dioscorea alata	0	1	2
	185	Helan_11_165527598_165527711	Helianthus annuus	0	0	1
	186	Helan_13_172134696_172134616	Helianthus annuus	1	0	3
	187	Helan_13_89851998_89851924	Helianthus annuus	2	0	3
	188	Helan_16_2249027_2249317	Helianthus annuus	1	0	1
	189	Helan_16_2249658_2249804	Helianthus annuus	1	0	1
	190	Lasa_gi_349562693_gb_AFSA01009745.1_Lactuca_sativa_5869_6483	Lactuca sativa	2	1	2
	191	Maca_scaffold115455_375_629	Macadamia integrifolia	0	0	1
	192	Maca_scaffold159593_720_286	Macadamia integrifolia	0	0	1
	193	Maca_scaffold160747_324_704	Macadamia integrifolia	0	0	1
	194	Maca_scaffold171104_555_268	Macadamia integrifolia	0	0	2
	195	Maca_scaffold43660_1053_967	Macadamia integrifolia	0	0	1
	196	Maca_scaffold45175_778_632	Macadamia integrifolia	0	1	1
	197	Maca_scaffold46132_1687_1409	Macadamia integrifolia	0	1	2
	198	Maca_scaffold55291_1097_768	Macadamia integrifolia	0	1	2
	199	Maca_scaffold5818_11489_11433	Macadamia integrifolia	4	1	4
	200	Maca_scaffold5839_1192_1389	Macadamia integrifolia	0	0	2
	201	Maca_scaffold74039_449_405	Macadamia integrifolia	0	2	1
	202	Mdomestica_MDC022782_368_883_1158	Malus domestica	1	0	2
	203	Mdomestica_MDC022782_372_2586_2945	Malus domestica	0	2	2
	204	Ntab-TN90_scaffold103822_1472_1251	Nicotiana tabacum	0	0	3
	205	Ntab-TN90_scaffold103822_2370_2149	Nicotiana tabacum	0	0	3
	206	Ntab-TN90_scaffold103822_574_362	Nicotiana tabacum	0	0	3
	207	Ntab-TN90_scaffold105991_11029_10889	Nicotiana tabacum	0	0	10
	208	Ntab-TN90_scaffold105991_11926_11798	Nicotiana tabacum	0	0	10
	209	Ntab-TN90_scaffold105991_13539_13318	Nicotiana tabacum	0	0	9
	210	Ntab-TN90_scaffold105991_14437_14216	Nicotiana tabacum	0	0	7
	211	Ntab-TN90_scaffold105991_15335_15114	Nicotiana tabacum	0	0	6
	212	Ntab-TN90_scaffold105991_16233_16012	Nicotiana tabacum	0	0	5
	213	Ntab-TN90_scaffold105991_1895_1674	Nicotiana tabacum	0	0	8
	214	Ntab-TN90_scaffold105991_2880_2572	Nicotiana tabacum	0	0	9
	215	Ntab-TN90_scaffold105991_3691_3470	Nicotiana tabacum	0	0	10
	216	Ntab-TN90_scaffold105991_4589_4368	Nicotiana tabacum	0	0	11
	217	Ntab-TN90_scaffold105991_5487_5266	Nicotiana tabacum	0	0	12
	218	Ntab-TN90_scaffold105991_6385_6164	Nicotiana tabacum	0	0	10
	219	Ntab-TN90_scaffold105991_7283_7062	Nicotiana tabacum	0	0	10
	220	Ntab-TN90_scaffold105991_8181_7960	Nicotiana tabacum	0	0	9
	221	Ntab-TN90_scaffold105991_9079_8858	Nicotiana tabacum	0	0	10
	222	Ntab-TN90_scaffold105991_997_776	Nicotiana tabacum	0	0	7
	223	Ntab-TN90_scaffold105991_9977_9756	Nicotiana tabacum	0	0	10
	224	Ntab-TN90_scaffold112802_2636_2794	Nicotiana tabacum	0	1	7
	225	Ntab-TN90_scaffold112802_3921_4073	Nicotiana tabacum	0	1	7
	226	Ntab-TN90_scaffold112802_4762_4965	Nicotiana tabacum	0	1	7
	227	Ntab-TN90_scaffold112802_717_1292	Nicotiana tabacum	0	1	7
	228	Ntab-TN90_scaffold129817_1669_1499	Nicotiana tabacum	0	1	3
	229	Ntab-TN90_scaffold130918_957_847	Nicotiana tabacum	0	1	1
	230	Ntab-TN90_scaffold13110_1293_1514	Nicotiana tabacum	0	0	5
	231	Ntab-TN90_scaffold13110_2191_2412	Nicotiana tabacum	0	0	6
	232	Ntab-TN90_scaffold13110_3090_3311	Nicotiana tabacum	0	1	7
	233	Ntab-TN90_scaffold13110_394_615	Nicotiana tabacum	0	0	4
	234	Ntab-TN90_scaffold13110_4013_4279	Nicotiana tabacum	0	1	8
	235	Ntab-TN90_scaffold13110_4927_5148	Nicotiana tabacum	0	1	8
	236	Ntab-TN90_scaffold13110_5747_6031	Nicotiana tabacum	0	1	7
	237	Ntab-TN90_scaffold13110_6644_6865	Nicotiana tabacum	0	1	7
	238	Ntab-TN90_scaffold13110_7542_7763	Nicotiana tabacum	1	1	6
	239	Ntab-TN90_scaffold13110_8873_9154	Nicotiana tabacum	1	1	6
	240	Ntab-TN90_scaffold132462_1051_833	Nicotiana tabacum	0	0	1
	241	Ntab-TN90_scaffold144249_1137_916	Nicotiana tabacum	0	0	5
	242	Ntab-TN90_scaffold144249_2034_1813	Nicotiana tabacum	2	0	5
	243	Ntab-TN90_scaffold144249_2923_2711	Nicotiana tabacum	5	0	6
	244	Ntab-TN90_scaffold144249_3848_3609	Nicotiana tabacum	1	0	5
	245	Ntab-TN90_scaffold144249_423_295	Nicotiana tabacum	0	0	5
	246	Ntab-TN90_scaffold144249_4728_4507	Nicotiana tabacum	1	0	5
	247	Ntab-TN90_scaffold144249_5584_5378	Nicotiana tabacum	4	0	6
	248	Ntab-TN90_scaffold149922_1156_935	Nicotiana tabacum	0	0	2
	249	Ntab-TN90_scaffold149922_2054_1833	Nicotiana tabacum	0	0	2
	250	Ntab-TN90_scaffold149922_246_163	Nicotiana tabacum	0	0	2
	251	Ntab-TN90_scaffold151733_642_884	Nicotiana tabacum	0	0	2
	252	Ntab-TN90_scaffold15553_276430_276215	Nicotiana tabacum	1	0	0
	253	Ntab-TN90_scaffold155715_1050_829	Nicotiana tabacum	0	0	3
	254	Ntab-TN90_scaffold155715_1948_1727	Nicotiana tabacum	0	0	3
	255	Ntab-TN90_scaffold15753_1443_1222	Nicotiana tabacum	0	0	2
	256	Ntab-TN90_scaffold15753_545_324	Nicotiana tabacum	0	0	2
	257	Ntab-TN90_scaffold157792_1027_818	Nicotiana tabacum	0	0	7
	258	Ntab-TN90_scaffold157792_1925_1704	Nicotiana tabacum	0	0	8
	259	Ntab-TN90_scaffold157792_2733_2512	Nicotiana tabacum	0	0	9
	260	Ntab-TN90_scaffold157792_3631_3410	Nicotiana tabacum	0	0	9
	261	Ntab-TN90_scaffold157792_4721_4308	Nicotiana tabacum	0	0	9
	262	Ntab-TN90_scaffold157792_5427_5206	Nicotiana tabacum	0	0	9
	263	Ntab-TN90_scaffold157792_6323_6219	Nicotiana tabacum	0	0	8
	264	Ntab-TN90_scaffold157792_7221_7000	Nicotiana tabacum	0	0	7
	265	Ntab-TN90_scaffold161296_1817_1596	Nicotiana tabacum	0	0	2
	266	Ntab-TN90_scaffold161296_957_700	Nicotiana tabacum	0	0	2
	267	Ntab-TN90_scaffold168520_398_619	Nicotiana tabacum	0	0	1
	268	Ntab-TN90_scaffold175888_270_362	Nicotiana tabacum	0	0	1
	269	Ntab-TN90_scaffold175888_637_747	Nicotiana tabacum	0	0	1
	270	Ntab-TN90_scaffold1801_140546_140914	Nicotiana tabacum	2	2	4
	271	Ntab-TN90_scaffold1801_142343_142711	Nicotiana tabacum	2	2	4
	272	Ntab-TN90_scaffold19291_2286_2116	Nicotiana tabacum	0	6	12
	273	Ntab-TN90_scaffold19291_3770_3294	Nicotiana tabacum	0	6	12
	274	Ntab-TN90_scaffold19291_5026_4718	Nicotiana tabacum	0	6	12
	275	Ntab-TN90_scaffold19291_5521_5351	Nicotiana tabacum	0	6	12
	276	Ntab-TN90_scaffold19291_6779_6480	Nicotiana tabacum	0	5	10
	277	Ntab-TN90_scaffold19291_7699_7547	Nicotiana tabacum	0	5	8
	278	Ntab-TN90_scaffold19291_998_690	Nicotiana tabacum	0	5	9
	279	Ntab-TN90_scaffold195172_2283_2441	Nicotiana tabacum	0	0	4
	280	Ntab-TN90_scaffold195172_998_1156	Nicotiana tabacum	0	0	4
	281	Ntab-TN90_scaffold211995_2202_2035	Nicotiana tabacum	0	0	4
	282	Ntab-TN90_scaffold211995_799_629	Nicotiana tabacum	0	0	4
	283	Ntab-TN90_scaffold23237_1187_1017	Nicotiana tabacum	0	1	8
	284	Ntab-TN90_scaffold23237_2653_2486	Nicotiana tabacum	0	2	10
	285	Ntab-TN90_scaffold23237_4122_3547	Nicotiana tabacum	0	3	12
	286	Ntab-TN90_scaffold23237_5408_5241	Nicotiana tabacum	0	3	12
	287	Ntab-TN90_scaffold23237_7494_7210	Nicotiana tabacum	0	3	10
	288	Ntab-TN90_scaffold23237_8982_8407	Nicotiana tabacum	0	3	8
	289	Ntab-TN90_scaffold25800_1229_1405	Nicotiana tabacum	0	2	2
	290	Ntab-TN90_scaffold29055_1009_839	Nicotiana tabacum	0	3	8
	291	Ntab-TN90_scaffold29055_2477_2412	Nicotiana tabacum	0	4	11
	292	Ntab-TN90_scaffold29055_3952_3377	Nicotiana tabacum	0	4	11
	293	Ntab-TN90_scaffold29055_5227_4928	Nicotiana tabacum	0	4	11
	294	Ntab-TN90_scaffold29055_6500_6192	Nicotiana tabacum	0	4	10
	295	Ntab-TN90_scaffold29251_1348_1614	Nicotiana tabacum	0	0	2
	296	Ntab-TN90_scaffold29251_426_647	Nicotiana tabacum	0	0	2
	297	Ntab-TN90_scaffold36434_1317_1093	Nicotiana tabacum	0	1	4
	298	Ntab-TN90_scaffold36434_413_243	Nicotiana tabacum	0	1	4
	299	Ntab-TN90_scaffold51527_1599_1790	Nicotiana tabacum	0	0	3
	300	Ntab-TN90_scaffold51527_757_915	Nicotiana tabacum	0	0	3
	301	Ntab-TN90_scaffold63661_577_1302	Nicotiana tabacum	0	1	2
	302	Ntab-TN90_scaffold64760_2448_1942	Nicotiana tabacum	0	2	5
	303	Ntab-TN90_scaffold64760_3626_3492	Nicotiana tabacum	0	2	5
	304	Ntab-TN90_scaffold64760_974_666	Nicotiana tabacum	0	2	5
	305	Ntab-TN90_scaffold64868_1662_1513	Nicotiana tabacum	0	0	4
	306	Ntab-TN90_scaffold68157_3644_4318	Nicotiana tabacum	0	3	8
	307	Ntab-TN90_scaffold68157_467_625	Nicotiana tabacum	0	2	6
	308	Ntab-TN90_scaffold68157_5316_5786	Nicotiana tabacum	0	3	8
	309	Ntab-TN90_scaffold68157_6918_7070	Nicotiana tabacum	0	3	6
	310	Ntab-TN90_scaffold76101_1326_1018	Nicotiana tabacum	0	1	3
	311	Ntab-TN90_scaffold82672_147_299	Nicotiana tabacum	0	1	2
	312	Ntab-TN90_scaffold82672_970_1095	Nicotiana tabacum	0	1	2
	313	Ntab-TN90_scaffold96756_1606_1436	Nicotiana tabacum	0	4	8
	314	Ntab-TN90_scaffold96756_3077_2769	Nicotiana tabacum	0	5	10
	315	Ntab-TN90_scaffold96756_4672_4352	Nicotiana tabacum	0	5	12
	316	Ntab-TN90_scaffold96756_6147_5839	Nicotiana tabacum	0	5	12
	317	Ntab-TN90_scaffold96756_7604_7041	Nicotiana tabacum	0	5	10
	318	Ntab-TN90_scaffold96756_8914_8738	Nicotiana tabacum	0	4	8
	319	Ntab-TN90_scaffold97078_386_544	Nicotiana tabacum	0	0	2
	320	Ntom_v01_Ntom_scaffold101738_329_670	Nicotiana tomentosiformis	0	1	1
	321	Ntom_v01_Ntom_scaffold102528_777_941	Nicotiana tomentosiformis	0	0	2
	322	Ntom_v01_Ntom_scaffold1343_241711_241809	Nicotiana tomentosiformis	1	0	0
	323	Ntom_v01_Ntom_scaffold13815_142_324	Nicotiana tomentosiformis	0	1	2
	324	Ntom_v01_Ntom_scaffold20258_1383_1541	Nicotiana tomentosiformis	0	3	5
	325	Ntom_v01_Ntom_scaffold20258_2878_3063	Nicotiana tomentosiformis	0	3	5
	326	Ntom_v01_Ntom_scaffold26373_1117_1073	Nicotiana tomentosiformis	0	2	5
	327	Ntom_v01_Ntom_scaffold26373_2393_2082	Nicotiana tomentosiformis	0	2	5
	328	Ntom_v01_Ntom_scaffold26433_327_163	Nicotiana tomentosiformis	0	0	2
	329	Ntom_v01_Ntom_scaffold28009_717_875	Nicotiana tomentosiformis	1	2	3
	330	Ntom_v01_Ntom_scaffold29082_660_1433	Nicotiana tomentosiformis	0	1	3
	331	Ntom_v01_Ntom_scaffold3048_421_233	Nicotiana tomentosiformis	0	1	2
	332	Ntom_v01_Ntom_scaffold30571_1200_1370	Nicotiana tomentosiformis	0	2	8
	333	Ntom_v01_Ntom_scaffold30571_2049_2174	Nicotiana tomentosiformis	0	2	8
	334	Ntom_v01_Ntom_scaffold30571_3877_4035	Nicotiana tomentosiformis	0	2	8
	335	Ntom_v01_Ntom_scaffold30571_4717_5097	Nicotiana tomentosiformis	0	2	8
	336	Ntom_v01_Ntom_scaffold34744_2582_2740	Nicotiana tomentosiformis	0	1	7
	337	Ntom_v01_Ntom_scaffold34744_3869_4027	Nicotiana tomentosiformis	0	1	7
	338	Ntom_v01_Ntom_scaffold34744_781_1239	Nicotiana tomentosiformis	0	1	7
	339	Ntom_v01_Ntom_scaffold35175_1606_1770	Nicotiana tomentosiformis	0	0	3
	340	Ntom_v01_Ntom_scaffold35175_763_915	Nicotiana tomentosiformis	0	0	3
	341	Ntom_v01_Ntom_scaffold41821_146_280	Nicotiana tomentosiformis	0	0	6
	342	Ntom_v01_Ntom_scaffold41821_1528_1680	Nicotiana tomentosiformis	0	0	6
	343	Ntom_v01_Ntom_scaffold41821_2828_2980	Nicotiana tomentosiformis	0	0	6
	344	Ntom_v01_Ntom_scaffold41821_4159_4317	Nicotiana tomentosiformis	0	0	6
	345	Ntom_v01_Ntom_scaffold43024_1894_1610	Nicotiana tomentosiformis	1	1	6
	346	Ntom_v01_Ntom_scaffold43024_3366_3199	Nicotiana tomentosiformis	1	1	6
	347	Ntom_v01_Ntom_scaffold45097_1357_1515	Nicotiana tomentosiformis	0	0	2
	348	Ntom_v01_Ntom_scaffold46778_1519_1328	Nicotiana tomentosiformis	0	4	8
	349	Ntom_v01_Ntom_scaffold46778_2505_2188	Nicotiana tomentosiformis	0	4	8
	350	Ntom_v01_Ntom_scaffold46778_3332_3180	Nicotiana tomentosiformis	0	4	8
	351	Ntom_v01_Ntom_scaffold46778_5443_5363	Nicotiana tomentosiformis	0	4	8
	352	Ntom_v01_Ntom_scaffold46778_645_337	Nicotiana tomentosiformis	0	2	6
	353	Ntom_v01_Ntom_scaffold46778_6698_6399	Nicotiana tomentosiformis	0	3	7
	354	Ntom_v01_Ntom_scaffold46778_7538_7386	Nicotiana tomentosiformis	0	2	6
	355	Ntom_v01_Ntom_scaffold50010_1902_2201	Nicotiana tomentosiformis	2	6	7
	356	Ntom_v01_Ntom_scaffold50010_3286_3516	Nicotiana tomentosiformis	2	6	7
	357	Ntom_v01_Ntom_scaffold50010_751_1206	Nicotiana tomentosiformis	2	6	7
	358	Ntom_v01_Ntom_scaffold55329_414_539	Nicotiana tomentosiformis	0	0	1
	359	Ntom_v01_Ntom_scaffold55628_360_208	Nicotiana tomentosiformis	0	0	1
	360	Ntom_v01_Ntom_scaffold60744_374_312	Nicotiana tomentosiformis	0	1	2
	361	Ntom_v01_Ntom_scaffold61097_385_314	Nicotiana tomentosiformis	0	0	2
	362	Ntom_v01_Ntom_scaffold62673_10148_10426	Nicotiana tomentosiformis	0	3	7
	363	Ntom_v01_Ntom_scaffold62673_1704_2027	Nicotiana tomentosiformis	0	3	10
	364	Ntom_v01_Ntom_scaffold62673_223_798	Nicotiana tomentosiformis	0	2	7
	365	Ntom_v01_Ntom_scaffold62673_22418_22570	Nicotiana tomentosiformis	0	0	3
	366	Ntom_v01_Ntom_scaffold62673_23741_23893	Nicotiana tomentosiformis	0	0	3
	367	Ntom_v01_Ntom_scaffold62673_3627_3785	Nicotiana tomentosiformis	0	4	12
	368	Ntom_v01_Ntom_scaffold62673_4466_4648	Nicotiana tomentosiformis	0	4	13
	369	Ntom_v01_Ntom_scaffold62673_5186_5329	Nicotiana tomentosiformis	0	5	14
	370	Ntom_v01_Ntom_scaffold62673_6806_6865	Nicotiana tomentosiformis	0	4	12
	371	Ntom_v01_Ntom_scaffold62673_7482_8063	Nicotiana tomentosiformis	0	3	12
	372	Ntom_v01_Ntom_scaffold62673_9284_9442	Nicotiana tomentosiformis	0	3	8
	373	Ntom_v01_Ntom_scaffold63577_450_653	Nicotiana tomentosiformis	0	0	1
	374	Ntom_v01_Ntom_scaffold68174_318_476	Nicotiana tomentosiformis	0	0	1
	375	Ntom_v01_Ntom_scaffold68657_372_530	Nicotiana tomentosiformis	0	1	2
	376	Ntom_v01_Ntom_scaffold78249_587_405	Nicotiana tomentosiformis	0	0	1
	377	Ntom_v01_Ntom_scaffold78398_475_308	Nicotiana tomentosiformis	0	0	2
	378	Ntom_v01_Ntom_scaffold80429_462_166	Nicotiana tomentosiformis	0	1	2
	379	Ntom_v01_Ntom_scaffold80627_677_919	Nicotiana tomentosiformis	0	0	2
	380	Ntom_v01_Ntom_scaffold87895_371_466	Nicotiana tomentosiformis	0	0	2
	381	Ntom_v01_Ntom_scaffold91292_737_654	Nicotiana tomentosiformis	1	1	1
	382	Ntom_v01_Ntom_scaffold93058_264_386	Nicotiana tomentosiformis	0	0	1
	383	Ntom_v01_Ntom_scaffold93540_450_692	Nicotiana tomentosiformis	0	0	2
	384	Ntom_v01_Ntom_scaffold94015_326_844	Nicotiana tomentosiformis	0	1	2
	385	Ntom_v01_Ntom_scaffold94979_875_1039	Nicotiana tomentosiformis	0	0	2
	386	Ntom_v01_Ntom_scaffold9501_54434_54592	Nicotiana tomentosiformis	1	4	8
	387	Ntom_v01_Ntom_scaffold9501_55275_55850	Nicotiana tomentosiformis	1	4	8
	388	Ntom_v01_Ntom_scaffold9501_56753_57493	Nicotiana tomentosiformis	1	4	8
	389	Ntom_v01_Ntom_scaffold9501_58849_59229	Nicotiana tomentosiformis	1	4	8
	390	Ntom_v01_Ntom_scaffold95945_541_260	Nicotiana tomentosiformis	0	1	2
	391	Ntom_v01_Ntom_scaffold97185_377_481	Nicotiana tomentosiformis	0	0	2
	392	Oleur_scaffold14555_1045_1344	Olea europaea	0	1	1
	393	Oleur_scaffold32431_1028_1216	Olea europaea	0	1	2
	394	Oleur_scaffold39047_802_1023	Olea europaea	0	0	1
	395	Ptri_Chr12_12376891_12376568	Populus trichocarpa	0	1	1
	396	Sc0000000_2821460_2821936	Camellia sinensis var. assamica	0	2	3
	397	Sc0000001_913674_913297	Camellia sinensis var. assamica	0	0	2
	398	Sc0000002_1113122_1113589	Camellia sinensis var. assamica	0	3	1
	399	Sc0000002_936752_936435	Camellia sinensis var. assamica	2	3	2
	400	Sc0000003_1856242_1855937	Camellia sinensis var. assamica	0	1	2
	401	Sc0000003_1858014_1857817	Camellia sinensis var. assamica	0	1	2
	402	Sc0000004_457924_457628	Camellia sinensis var. assamica	4	2	0
	403	Sc0000004_477394_477113	Camellia sinensis var. assamica	1	2	2
	404	Sc0000004_479046_479002	Camellia sinensis var. assamica	0	2	2
	405	Sc0000010_2106483_2106124	Camellia sinensis var. assamica	2	3	0
	406	Sc0000010_2115857_2115498	Camellia sinensis var. assamica	2	0	0
	407	Sc0000011_384244_384822	Camellia sinensis var. assamica	1	1	2
	408	Sc0000014_1310720_1310400	Camellia sinensis var. assamica	7	0	2
	409	Sc0000014_1318512_1318207	Camellia sinensis var. assamica	4	0	2
	410	Sc0000014_659999_659766	Camellia sinensis var. assamica	0	0	1
	411	Sc0000016_1115872_1116126	Camellia sinensis var. assamica	0	0	1
	412	Sc0000021_1010107_1009808	Camellia sinensis var. assamica	0	0	1
	413	Sc0000021_669934_670125	Camellia sinensis var. assamica	2	0	6
	414	Sc0000021_672621_672295	Camellia sinensis var. assamica	1	0	6
	415	Sc0000021_675222_675013	Camellia sinensis var. assamica	1	0	6
	416	Sc0000021_688447_688127	Camellia sinensis var. assamica	1	0	1
	417	Sc0000021_717064_716480	Camellia sinensis var. assamica	4	2	7
	418	Sc0000021_718851_718696	Camellia sinensis var. assamica	4	2	7
	419	Sc0000021_719910_720671	Camellia sinensis var. assamica	3	2	7
	420	Sc0000023_452143_451967	Camellia sinensis var. assamica	1	1	4
	421	Sc0000023_454100_454029	Camellia sinensis var. assamica	0	1	4
	422	Sc0000023_470208_470032	Camellia sinensis var. assamica	1	1	5
	423	Sc0000023_472185_472114	Camellia sinensis var. assamica	0	1	5
	424	Sc0000024_944655_944987	Camellia sinensis var. assamica	0	2	2
	425	Sc0000024_946682_946326	Camellia sinensis var. assamica	0	2	2
	426	Sc0000024_993115_992597	Camellia sinensis var. assamica	4	0	2
	427	Sc0000034_1174691_1175053	Camellia sinensis var. assamica	1	1	1
	428	Sc0000034_743727_743428	Camellia sinensis var. assamica	0	3	6
	429	Sc0000034_746237_746401	Camellia sinensis var. assamica	0	4	10
	430	Sc0000034_748919_748620	Camellia sinensis var. assamica	0	3	9
	431	Sc0000034_751258_751503	Camellia sinensis var. assamica	4	2	6
	432	Sc0000035_47115_47840	Camellia sinensis var. assamica	0	0	2
	433	Sc0000038_98882_99226	Camellia sinensis var. assamica	2	1	0
	434	Sc0000047_884759_885118	Camellia sinensis var. assamica	0	4	3
	435	Sc0000047_887934_888110	Camellia sinensis var. assamica	0	3	3
	436	Sc0000049_750283_750095	Camellia sinensis var. assamica	1	3	2
	437	Sc0000049_752499_752786	Camellia sinensis var. assamica	0	3	2
	438	Sc0000052_30302_30394	Camellia sinensis var. assamica	3	2	2
	439	Sc0000052_32941_33222	Camellia sinensis var. assamica	5	2	2
	440	Sc0000055_721794_721459	Camellia sinensis var. assamica	0	4	2
	441	Sc0000055_724643_724362	Camellia sinensis var. assamica	0	4	2
	442	Sc0000056_459717_459394	Camellia sinensis var. assamica	1	3	2
	443	Sc0000060_711417_710959	Camellia sinensis var. assamica	0	6	3
	444	Sc0000060_713210_713025	Camellia sinensis var. assamica	0	5	3
	445	Sc0000063_759249_759190	Camellia sinensis var. assamica	0	1	5
	446	Sc0000063_760956_760756	Camellia sinensis var. assamica	0	1	5
	447	Sc0000063_761516_762100	Camellia sinensis var. assamica	4	1	5
	448	Sc0000069_416561_416683	Camellia sinensis var. assamica	0	2	4
	449	Sc0000069_419998_419819	Camellia sinensis var. assamica	0	2	4
	450	Sc0000104_369747_369259	Camellia sinensis var. assamica	2	1	2
	451	Sc0000104_84481_84840	Camellia sinensis var. assamica	2	4	2
	452	Sc0000109_1372844_1372716	Camellia sinensis var. assamica	2	0	1
	453	Sc0000109_1374484_1374831	Camellia sinensis var. assamica	1	0	1
	454	Sc0000125_724645_724322	Camellia sinensis var. assamica	3	3	1
	455	Sc0000125_727807_727526	Camellia sinensis var. assamica	3	2	1
	456	Sc0000126_190924_190340	Camellia sinensis var. assamica	1	2	4
	457	Sc0000126_194312_194692	Camellia sinensis var. assamica	0	2	4
	458	Sc0000128_449733_450308	Camellia sinensis var. assamica	1	1	2
	459	Sc0000129_495249_495605	Camellia sinensis var. assamica	4	2	0
	460	Sc0000133_925022_924768	Camellia sinensis var. assamica	3	0	2
	461	Sc0000133_926121_926171	Camellia sinensis var. assamica	3	0	2
	462	Sc0000136_972249_971941	Camellia sinensis var. assamica	0	0	2
	463	Sc0000136_973544_973236	Camellia sinensis var. assamica	0	0	2
	464	Sc0000142_332964_333206	Camellia sinensis var. assamica	0	0	5
	465	Sc0000142_335057_335329	Camellia sinensis var. assamica	0	0	7
	466	Sc0000142_337154_337420	Camellia sinensis var. assamica	0	0	8
	467	Sc0000142_340469_340660	Camellia sinensis var. assamica	0	0	8
	468	Sc0000142_343587_343865	Camellia sinensis var. assamica	0	0	6
	469	Sc0000142_345862_346122	Camellia sinensis var. assamica	0	0	6
	470	Sc0000142_348201_348560	Camellia sinensis var. assamica	0	0	6
	471	Sc0000142_350331_350588	Camellia sinensis var. assamica	1	0	5
	472	Sc0000142_353499_353711	Camellia sinensis var. assamica	1	0	4
	473	Sc0000142_384620_384745	Camellia sinensis var. assamica	2	0	2
	474	Sc0000143_616003_616278	Camellia sinensis var. assamica	1	6	2
	475	Sc0000143_620940_620836	Camellia sinensis var. assamica	0	7	4
	476	Sc0000143_622458_622742	Camellia sinensis var. assamica	0	7	1
	477	Sc0000144_1104509_1103886	Camellia sinensis var. assamica	0	0	2
	478	Sc0000145_437609_437866	Camellia sinensis var. assamica	0	3	2
	479	Sc0000148_388291_387986	Camellia sinensis var. assamica	0	0	2
	480	Sc0000148_411347_411105	Camellia sinensis var. assamica	0	4	4
	481	Sc0000148_413597_413301	Camellia sinensis var. assamica	0	5	5
	482	Sc0000148_415844_415509	Camellia sinensis var. assamica	0	6	6
	483	Sc0000148_418091_417786	Camellia sinensis var. assamica	0	7	7
	484	Sc0000148_420372_420055	Camellia sinensis var. assamica	0	5	5
	485	Sc0000148_422641_422576	Camellia sinensis var. assamica	0	4	5
	486	Sc0000148_424071_423865	Camellia sinensis var. assamica	0	5	4
	487	Sc0000148_426807_426622	Camellia sinensis var. assamica	0	2	3
	488	Sc0000148_428597_428439	Camellia sinensis var. assamica	0	2	1
	489	Sc0000153_654385_654705	Camellia sinensis var. assamica	9	0	2
	490	Sc0000159_316155_316283	Camellia sinensis var. assamica	6	0	2
	491	Sc0000159_319560_319688	Camellia sinensis var. assamica	0	0	2
	492	Sc0000159_736839_736982	Camellia sinensis var. assamica	0	2	4
	493	Sc0000159_739844_739623	Camellia sinensis var. assamica	0	2	4
	494	Sc0000162_1117901_1118359	Camellia sinensis var. assamica	0	4	1
	495	Sc0000162_1120946_1121212	Camellia sinensis var. assamica	0	4	1
	496	Sc0000162_286024_285749	Camellia sinensis var. assamica	0	2	1
	497	Sc0000162_287420_287677	Camellia sinensis var. assamica	1	2	2
	498	Sc0000163_353112_353552	Camellia sinensis var. assamica	1	1	1
	499	Sc0000188_758219_758566	Camellia sinensis var. assamica	2	2	0
	500	Sc0000188_762968_763207	Camellia sinensis var. assamica	4	4	0
	501	Sc0000215_1005858_1006034	Camellia sinensis var. assamica	1	1	1
	502	Sc0000215_1084526_1084272	Camellia sinensis var. assamica	3	0	0
	503	Sc0000215_78795_78860	Camellia sinensis var. assamica	5	0	2
	504	Sc0000233_1122628_1122419	Camellia sinensis var. assamica	2	5	4
	505	Sc0000233_1126182_1125859	Camellia sinensis var. assamica	0	6	6
	506	Sc0000233_1129541_1129272	Camellia sinensis var. assamica	0	6	4
	507	Sc0000233_1133129_1133395	Camellia sinensis var. assamica	2	3	4
	508	Sc0000233_1136999_1136685	Camellia sinensis var. assamica	3	2	2
	509	Sc0000240_358156_357563	Camellia sinensis var. assamica	4	1	3
	510	Sc0000248_650748_650404	Camellia sinensis var. assamica	1	1	2
	511	Sc0000248_652581_652291	Camellia sinensis var. assamica	0	1	2
	512	Sc0000251_1018770_1018312	Camellia sinensis var. assamica	0	2	6
	513	Sc0000251_1021043_1020732	Camellia sinensis var. assamica	0	1	6
	514	Sc0000251_1023466_1023113	Camellia sinensis var. assamica	0	1	7
	515	Sc0000257_1052929_1052627	Camellia sinensis var. assamica	0	2	5
	516	Sc0000257_1055632_1055991	Camellia sinensis var. assamica	0	3	7
	517	Sc0000257_1058483_1058749	Camellia sinensis var. assamica	0	3	6
	518	Sc0000259_109988_109536	Camellia sinensis var. assamica	2	1	3
	519	Sc0000259_81031_80858	Camellia sinensis var. assamica	0	1	3
	520	Sc0000259_83180_82692	Camellia sinensis var. assamica	0	1	3
	521	Sc0000267_54331_54561	Camellia sinensis var. assamica	0	3	1
	522	Sc0000270_287180_286914	Camellia sinensis var. assamica	0	6	3
	523	Sc0000270_288572_288769	Camellia sinensis var. assamica	0	6	3
	524	Sc0000270_291396_291854	Camellia sinensis var. assamica	2	4	3
	525	Sc0000289_193890_194198	Camellia sinensis var. assamica	2	1	3
	526	Sc0000293_171564_171499	Camellia sinensis var. assamica	0	4	4
	527	Sc0000293_177449_177294	Camellia sinensis var. assamica	1	4	3
	528	Sc0000293_180316_180035	Camellia sinensis var. assamica	1	2	2
	529	Sc0000295_992331_992954	Camellia sinensis var. assamica	2	1	2
	530	Sc0000297_570902_571138	Camellia sinensis var. assamica	0	1	1
	531	Sc0000306_596954_596748	Camellia sinensis var. assamica	3	4	2
	532	Sc0000306_603164_603445	Camellia sinensis var. assamica	2	2	1
	533	Sc0000306_609346_609627	Camellia sinensis var. assamica	0	2	3
	534	Sc0000306_614188_613931	Camellia sinensis var. assamica	0	2	4
	535	Sc0000306_615135_614914	Camellia sinensis var. assamica	0	2	2
	536	Sc0000306_616503_616667	Camellia sinensis var. assamica	0	1	2
	537	Sc0000312_716282_715986	Camellia sinensis var. assamica	2	0	2
	538	Sc0000314_699194_698916	Camellia sinensis var. assamica	0	0	1
	539	Sc0000319_871562_872146	Camellia sinensis var. assamica	0	1	3
	540	Sc0000345_509790_510260	Camellia sinensis var. assamica	0	2	2
	541	Sc0000375_373529_373266	Camellia sinensis var. assamica	0	1	0
	542	Sc0000375_778356_778619	Camellia sinensis var. assamica	3	2	3
	543	Sc0000381_452588_452860	Camellia sinensis var. assamica	3	0	0
	544	Sc0000385_229358_229173	Camellia sinensis var. assamica	1	2	2
	545	Sc0000385_233363_233629	Camellia sinensis var. assamica	0	2	2
	546	Sc0000385_553219_552767	Camellia sinensis var. assamica	0	1	2
	547	Sc0000394_895398_895090	Camellia sinensis var. assamica	0	5	4
	548	Sc0000394_898709_899068	Camellia sinensis var. assamica	0	5	4
	549	Sc0000394_905058_904777	Camellia sinensis var. assamica	0	3	1
	550	Sc0000394_906273_906521	Camellia sinensis var. assamica	0	1	1
	551	Sc0000403_677890_678708	Camellia sinensis var. assamica	0	4	3
	552	Sc0000415_674827_674558	Camellia sinensis var. assamica	1	0	1
	553	Sc0000427_624230_623949	Camellia sinensis var. assamica	3	4	0
	554	Sc0000427_624634_624987	Camellia sinensis var. assamica	1	4	0
	555	Sc0000427_627255_627608	Camellia sinensis var. assamica	0	4	1
	556	Sc0000427_630127_630513	Camellia sinensis var. assamica	0	4	1
	557	Sc0000431_691873_692088	Camellia sinensis var. assamica	0	6	2
	558	Sc0000431_694241_694197	Camellia sinensis var. assamica	0	7	2
	559	Sc0000431_696775_697149	Camellia sinensis var. assamica	0	5	2
	560	Sc0000432_517843_517373	Camellia sinensis var. assamica	0	0	3
	561	Sc0000437_422705_423199	Camellia sinensis var. assamica	0	2	1
	562	Sc0000441_393091_393450	Camellia sinensis var. assamica	2	3	1
	563	Sc0000462_842882_843091	Camellia sinensis var. assamica	0	4	2
	564	Sc0000462_843641_844024	Camellia sinensis var. assamica	0	4	2
	565	Sc0000462_846929_847309	Camellia sinensis var. assamica	0	4	2
	566	Sc0000467_822303_822662	Camellia sinensis var. assamica	2	0	1
	567	Sc0000467_823242_823066	Camellia sinensis var. assamica	2	0	1
	568	Sc0000470_597982_598092	Camellia sinensis var. assamica	1	0	2
	569	Sc0000470_636020_636604	Camellia sinensis var. assamica	3	0	2
	570	Sc0000473_503941_504222	Camellia sinensis var. assamica	0	5	2
	571	Sc0000473_507576_507857	Camellia sinensis var. assamica	0	5	2
	572	Sc0000503_44655_45026	Camellia sinensis var. assamica	3	2	0
	573	Sc0000509_344998_344600	Camellia sinensis var. assamica	1	0	1
	574	Sc0000515_507971_507636	Camellia sinensis var. assamica	0	0	1
	575	Sc0000516_403834_403469	Camellia sinensis var. assamica	0	2	1
	576	Sc0000516_423638_423273	Camellia sinensis var. assamica	0	2	1
	577	Sc0000516_783677_783952	Camellia sinensis var. assamica	1	2	1
	578	Sc0000521_360860_360447	Camellia sinensis var. assamica	1	1	1
	579	Sc0000529_4980_5357	Camellia sinensis var. assamica	0	0	1
	580	Sc0000533_592059_592418	Camellia sinensis var. assamica	2	0	1
	581	Sc0000537_261729_261971	Camellia sinensis var. assamica	5	2	2
	582	Sc0000537_262963_263613	Camellia sinensis var. assamica	3	2	2
	583	Sc0000570_119649_119861	Camellia sinensis var. assamica	6	1	0
	584	Sc0000570_230483_230160	Camellia sinensis var. assamica	5	1	2
	585	Sc0000570_231918_232589	Camellia sinensis var. assamica	2	1	2
	586	Sc0000575_203670_203942	Camellia sinensis var. assamica	0	3	3
	587	Sc0000575_205105_205377	Camellia sinensis var. assamica	0	3	3
	588	Sc0000575_208420_208554	Camellia sinensis var. assamica	0	1	3
	589	Sc0000578_325886_326521	Camellia sinensis var. assamica	1	0	3
	590	Sc0000594_604634_604050	Camellia sinensis var. assamica	2	2	6
	591	Sc0000594_607150_606566	Camellia sinensis var. assamica	3	2	6
	592	Sc0000595_291671_291351	Camellia sinensis var. assamica	0	2	1
	593	Sc0000613_766109_766402	Camellia sinensis var. assamica	1	1	1
	594	Sc0000617_496253_495954	Camellia sinensis var. assamica	0	4	1
	595	Sc0000620_149209_149499	Camellia sinensis var. assamica	0	2	0
	596	Sc0000620_214512_214691	Camellia sinensis var. assamica	1	1	0
	597	Sc0000628_772075_771770	Camellia sinensis var. assamica	0	1	0
	598	Sc0000628_778946_778650	Camellia sinensis var. assamica	0	1	2
	599	Sc0000628_781911_782270	Camellia sinensis var. assamica	0	5	3
	600	Sc0000628_786218_786039	Camellia sinensis var. assamica	0	4	2
	601	Sc0000631_590702_591223	Camellia sinensis var. assamica	0	0	1
	602	Sc0000643_762958_762623	Camellia sinensis var. assamica	2	2	2
	603	Sc0000645_729800_730033	Camellia sinensis var. assamica	2	3	2
	604	Sc0000645_731078_731347	Camellia sinensis var. assamica	3	3	2
	605	Sc0000654_306390_305527	Camellia sinensis var. assamica	0	2	3
	606	Sc0000655_358997_358362	Camellia sinensis var. assamica	0	4	3
	607	Sc0000659_554037_553735	Camellia sinensis var. assamica	0	0	2
	608	Sc0000676_13722_13423	Camellia sinensis var. assamica	0	1	2
	609	Sc0000676_16742_17083	Camellia sinensis var. assamica	0	1	2
	610	Sc0000679_31257_31012	Camellia sinensis var. assamica	0	0	2
	611	Sc0000691_114508_114158	Camellia sinensis var. assamica	1	0	3
	612	Sc0000703_101945_101841	Camellia sinensis var. assamica	1	0	0
	613	Sc0000703_91886_92203	Camellia sinensis var. assamica	2	0	1
	614	Sc0000710_283930_284259	Camellia sinensis var. assamica	1	0	2
	615	Sc0000711_723109_723717	Camellia sinensis var. assamica	0	1	4
	616	Sc0000711_724964_724530	Camellia sinensis var. assamica	0	1	4
	617	Sc0000720_187282_187449	Camellia sinensis var. assamica	3	6	4
	618	Sc0000720_190681_190971	Camellia sinensis var. assamica	2	6	4
	619	Sc0000733_185111_184974	Camellia sinensis var. assamica	1	2	5
	620	Sc0000733_187127_186417	Camellia sinensis var. assamica	0	2	5
	621	Sc0000733_41163_41366	Camellia sinensis var. assamica	0	1	3
	622	Sc0000733_43219_42977	Camellia sinensis var. assamica	1	1	3
	623	Sc0000736_532503_533120	Camellia sinensis var. assamica	1	1	2
	624	Sc0000742_49578_49859	Camellia sinensis var. assamica	4	4	2
	625	Sc0000742_53411_53713	Camellia sinensis var. assamica	4	4	2
	626	Sc0000742_54410_54682	Camellia sinensis var. assamica	2	3	2
	627	Sc0000744_497793_497335	Camellia sinensis var. assamica	0	1	1
	628	Sc0000768_698401_698114	Camellia sinensis var. assamica	0	5	2
	629	Sc0000768_701560_701838	Camellia sinensis var. assamica	0	5	2
	630	Sc0000776_41110_40775	Camellia sinensis var. assamica	0	0	4
	631	Sc0000776_42370_42047	Camellia sinensis var. assamica	0	0	4
	632	Sc0000778_113076_113516	Camellia sinensis var. assamica	0	1	1
	633	Sc0000802_253849_253613	Camellia sinensis var. assamica	0	0	1
	634	Sc0000803_106799_107281	Camellia sinensis var. assamica	0	4	3
	635	Sc0000810_281149_281439	Camellia sinensis var. assamica	2	2	4
	636	Sc0000810_284123_284623	Camellia sinensis var. assamica	0	2	4
	637	Sc0000811_160158_160241	Camellia sinensis var. assamica	0	1	1
	638	Sc0000819_130040_130402	Camellia sinensis var. assamica	0	2	2
	639	Sc0000819_134138_133812	Camellia sinensis var. assamica	0	4	3
	640	Sc0000819_137562_137203	Camellia sinensis var. assamica	3	2	3
	641	Sc0000819_138665_138318	Camellia sinensis var. assamica	2	2	3
	642	Sc0000819_324627_324956	Camellia sinensis var. assamica	3	0	0
	643	Sc0000834_558169_558537	Camellia sinensis var. assamica	1	3	2
	644	Sc0000846_447239_447099	Camellia sinensis var. assamica	3	4	4
	645	Sc0000846_449590_449333	Camellia sinensis var. assamica	1	4	4
	646	Sc0000848_483571_483663	Camellia sinensis var. assamica	1	2	1
	647	Sc0000848_483994_484458	Camellia sinensis var. assamica	2	2	2
	648	Sc0000848_534540_534812	Camellia sinensis var. assamica	1	2	0
	649	Sc0000886_421259_420903	Camellia sinensis var. assamica	10	2	0
	650	Sc0000891_531040_531570	Camellia sinensis var. assamica	2	0	5
	651	Sc0000891_532824_532123	Camellia sinensis var. assamica	3	0	5
	652	Sc0000905_521497_520913	Camellia sinensis var. assamica	2	1	3
	653	Sc0000905_529126_528542	Camellia sinensis var. assamica	3	1	3
	654	Sc0000913_20015_20311	Camellia sinensis var. assamica	5	0	1
	655	Sc0000913_9346_9465	Camellia sinensis var. assamica	1	0	1
	656	Sc0000933_506570_506881	Camellia sinensis var. assamica	1	2	2
	657	Sc0000934_470170_470481	Camellia sinensis var. assamica	1	0	1
	658	Sc0000934_558350_558631	Camellia sinensis var. assamica	0	4	2
	659	Sc0000938_540453_540055	Camellia sinensis var. assamica	6	0	2
	660	Sc0000947_457973_457533	Camellia sinensis var. assamica	0	1	5
	661	Sc0000947_460443_459859	Camellia sinensis var. assamica	0	1	5
	662	Sc0000951_219726_219809	Camellia sinensis var. assamica	2	1	3
	663	Sc0000951_222679_222846	Camellia sinensis var. assamica	0	2	4
	664	Sc0000951_226256_226507	Camellia sinensis var. assamica	0	2	3
	665	Sc0000951_233778_233434	Camellia sinensis var. assamica	0	1	3
	666	Sc0000992_294455_294895	Camellia sinensis var. assamica	1	2	9
	667	Sc0000992_297268_296900	Camellia sinensis var. assamica	0	4	12
	668	Sc0000992_299834_299214	Camellia sinensis var. assamica	1	4	12
	669	Sc0000992_301388_301200	Camellia sinensis var. assamica	1	4	10
	670	Sc0000994_493654_494007	Camellia sinensis var. assamica	0	4	1
	671	Sc0000997_413818_414018	Camellia sinensis var. assamica	1	1	2
	672	Sc0000997_419747_419319	Camellia sinensis var. assamica	0	2	3
	673	Sc0001009_468891_469160	Camellia sinensis var. assamica	0	1	1
	674	Sc0001018_316710_316375	Camellia sinensis var. assamica	0	0	1
	675	Sc0001023_402888_403163	Camellia sinensis var. assamica	2	2	3
	676	Sc0001023_406126_406713	Camellia sinensis var. assamica	2	2	3
	677	Sc0001030_598897_599481	Camellia sinensis var. assamica	2	1	3
	678	Sc0001033_312205_311888	Camellia sinensis var. assamica	4	3	4
	679	Sc0001033_314730_314816	Camellia sinensis var. assamica	2	1	4
	680	Sc0001034_133078_132686	Camellia sinensis var. assamica	1	1	2
	681	Sc0001048_439495_439599	Camellia sinensis var. assamica	1	2	2
	682	Sc0001048_440464_440760	Camellia sinensis var. assamica	1	2	2
	683	Sc0001048_443456_443647	Camellia sinensis var. assamica	1	2	2
	684	Sc0001059_408572_408886	Camellia sinensis var. assamica	0	1	2
	685	Sc0001066_313397_312582	Camellia sinensis var. assamica	3	2	2
	686	Sc0001066_314325_314026	Camellia sinensis var. assamica	2	2	2
	687	Sc0001067_177392_176919	Camellia sinensis var. assamica	0	2	2
	688	Sc0001090_96375_96641	Camellia sinensis var. assamica	0	1	2
	689	Sc0001113_259162_259428	Camellia sinensis var. assamica	1	2	2
	690	Sc0001113_263355_263020	Camellia sinensis var. assamica	0	4	3
	691	Sc0001113_266541_266227	Camellia sinensis var. assamica	0	2	2
	692	Sc0001130_483464_483138	Camellia sinensis var. assamica	0	3	7
	693	Sc0001130_485749_485450	Camellia sinensis var. assamica	0	3	7
	694	Sc0001133_345302_344664	Camellia sinensis var. assamica	0	2	3
	695	Sc0001142_17522_17869	Camellia sinensis var. assamica	4	0	1
	696	Sc0001142_44830_44390	Camellia sinensis var. assamica	0	3	2
	697	Sc0001155_178783_179109	Camellia sinensis var. assamica	0	2	2
	698	Sc0001166_425264_424554	Camellia sinensis var. assamica	0	1	2
	699	Sc0001168_572033_572347	Camellia sinensis var. assamica	2	2	1
	700	Sc0001187_486175_486531	Camellia sinensis var. assamica	3	3	4
	701	Sc0001187_492162_492118	Camellia sinensis var. assamica	0	4	9
	702	Sc0001187_494605_494168	Camellia sinensis var. assamica	0	5	10
	703	Sc0001187_496348_496500	Camellia sinensis var. assamica	0	4	8
	704	Sc0001187_496801_497385	Camellia sinensis var. assamica	0	2	9
	705	Sc0001187_578613_578308	Camellia sinensis var. assamica	1	0	2
	706	Sc0001187_578964_579224	Camellia sinensis var. assamica	0	0	2
	707	Sc0001202_587200_587033	Camellia sinensis var. assamica	0	0	3
	708	Sc0001228_30605_31177	Camellia sinensis var. assamica	1	2	3
	709	Sc0001228_33217_33480	Camellia sinensis var. assamica	0	2	3
	710	Sc0001244_450697_450467	Camellia sinensis var. assamica	5	4	1
	711	Sc0001262_546861_547220	Camellia sinensis var. assamica	0	0	2
	712	Sc0001264_310181_309603	Camellia sinensis var. assamica	2	1	3
	713	Sc0001264_312390_312085	Camellia sinensis var. assamica	3	1	3
	714	Sc0001266_107411_106923	Camellia sinensis var. assamica	0	1	2
	715	Sc0001302_323446_323667	Camellia sinensis var. assamica	0	2	3
	716	Sc0001302_325719_325874	Camellia sinensis var. assamica	0	2	4
	717	Sc0001303_448958_449308	Camellia sinensis var. assamica	0	3	1
	718	Sc0001305_208733_209062	Camellia sinensis var. assamica	0	1	5
	719	Sc0001305_211350_212000	Camellia sinensis var. assamica	1	1	5
	720	Sc0001314_373895_373590	Camellia sinensis var. assamica	5	0	1
	721	Sc0001339_484240_483947	Camellia sinensis var. assamica	0	1	2
	722	Sc0001359_288059_287739	Camellia sinensis var. assamica	1	4	5
	723	Sc0001359_290490_289906	Camellia sinensis var. assamica	1	5	7
	724	Sc0001359_294507_295091	Camellia sinensis var. assamica	0	5	6
	725	Sc0001359_332696_332403	Camellia sinensis var. assamica	2	1	4
	726	Sc0001359_335137_334553	Camellia sinensis var. assamica	2	1	4
	727	Sc0001361_443290_443027	Camellia sinensis var. assamica	4	0	0
	728	Sc0001389_23139_22801	Camellia sinensis var. assamica	5	1	3
	729	Sc0001389_46185_46610	Camellia sinensis var. assamica	0	4	6
	730	Sc0001389_48107_48691	Camellia sinensis var. assamica	0	5	9
	731	Sc0001389_52602_52018	Camellia sinensis var. assamica	2	5	10
	732	Sc0001389_55093_54503	Camellia sinensis var. assamica	3	4	7
	733	Sc0001409_489663_489932	Camellia sinensis var. assamica	1	2	5
	734	Sc0001409_491994_491683	Camellia sinensis var. assamica	1	3	5
	735	Sc0001409_493585_493707	Camellia sinensis var. assamica	1	3	5
	736	Sc0001410_264996_265355	Camellia sinensis var. assamica	5	2	2
	737	Sc0001415_204300_204593	Camellia sinensis var. assamica	1	3	1
	738	Sc0001415_204940_205209	Camellia sinensis var. assamica	1	3	1
	739	Sc0001420_134200_134637	Camellia sinensis var. assamica	0	2	2
	740	Sc0001420_138214_137573	Camellia sinensis var. assamica	0	2	2
	741	Sc0001424_166862_166488	Camellia sinensis var. assamica	3	0	1
	742	Sc0001430_417688_417386	Camellia sinensis var. assamica	0	2	2
	743	Sc0001452_286330_285995	Camellia sinensis var. assamica	2	0	1
	744	Sc0001452_318435_318112	Camellia sinensis var. assamica	0	3	2
	745	Sc0001453_417110_417442	Camellia sinensis var. assamica	3	0	2
	746	Sc0001454_53482_53907	Camellia sinensis var. assamica	6	1	1
	747	Sc0001494_40627_40085	Camellia sinensis var. assamica	1	0	1
	748	Sc0001500_303037_303306	Camellia sinensis var. assamica	0	2	2
	749	Sc0001500_309836_310060	Camellia sinensis var. assamica	3	0	1
	750	Sc0001506_17269_16685	Camellia sinensis var. assamica	1	2	8
	751	Sc0001506_18504_18421	Camellia sinensis var. assamica	1	2	8
	752	Sc0001506_18891_19034	Camellia sinensis var. assamica	1	2	8
	753	Sc0001506_21284_21487	Camellia sinensis var. assamica	0	2	8
	754	Sc0001513_156202_155990	Camellia sinensis var. assamica	0	0	1
	755	Sc0001517_371407_371054	Camellia sinensis var. assamica	0	1	1
	756	Sc0001528_241784_242368	Camellia sinensis var. assamica	5	0	2
	757	Sc0001530_238807_239613	Camellia sinensis var. assamica	2	2	1
	758	Sc0001546_87848_88729	Camellia sinensis var. assamica	0	2	3
	759	Sc0001550_232788_233066	Camellia sinensis var. assamica	0	4	2
	760	Sc0001550_237152_236886	Camellia sinensis var. assamica	0	4	4
	761	Sc0001550_239045_238830	Camellia sinensis var. assamica	0	4	2
	762	Sc0001556_458416_458547	Camellia sinensis var. assamica	0	2	5
	763	Sc0001556_460136_460720	Camellia sinensis var. assamica	0	2	5
	764	Sc0001623_448847_449224	Camellia sinensis var. assamica	1	0	1
	765	Sc0001640_389159_388860	Camellia sinensis var. assamica	0	0	1
	766	Sc0001657_186023_186481	Camellia sinensis var. assamica	3	0	2
	767	Sc0001667_81559_81278	Camellia sinensis var. assamica	1	2	2
	768	Sc0001667_82457_82158	Camellia sinensis var. assamica	0	2	2
	769	Sc0001667_82933_83256	Camellia sinensis var. assamica	0	2	2
	770	Sc0001671_123839_123537	Camellia sinensis var. assamica	1	0	2
	771	Sc0001696_310572_311156	Camellia sinensis var. assamica	1	0	1
	772	Sc0001702_110267_109962	Camellia sinensis var. assamica	0	1	1
	773	Sc0001711_204406_204657	Camellia sinensis var. assamica	4	1	2
	774	Sc0001711_207422_207475	Camellia sinensis var. assamica	4	1	2
	775	Sc0001711_209268_209738	Camellia sinensis var. assamica	2	1	3
	776	Sc0001711_213990_214232	Camellia sinensis var. assamica	4	0	2
	777	Sc0001720_151274_150690	Camellia sinensis var. assamica	0	2	4
	778	Sc0001722_51647_51835	Camellia sinensis var. assamica	0	1	7
	779	Sc0001722_52845_52940	Camellia sinensis var. assamica	0	1	7
	780	Sc0001722_54790_55149	Camellia sinensis var. assamica	0	1	7
	781	Sc0001722_56462_56950	Camellia sinensis var. assamica	0	0	6
	782	Sc0001722_73377_73721	Camellia sinensis var. assamica	0	3	2
	783	Sc0001730_96172_96519	Camellia sinensis var. assamica	0	2	1
	784	Sc0001748_300898_300446	Camellia sinensis var. assamica	0	1	2
	785	Sc0001765_257010_257288	Camellia sinensis var. assamica	0	1	0
	786	Sc0001765_323513_322890	Camellia sinensis var. assamica	1	2	3
	787	Sc0001765_325678_324944	Camellia sinensis var. assamica	1	2	3
	788	Sc0001771_31859_32119	Camellia sinensis var. assamica	0	0	1
	789	Sc0001771_34147_34446	Camellia sinensis var. assamica	0	0	1
	790	Sc0001785_115268_115498	Camellia sinensis var. assamica	5	1	3
	791	Sc0001785_116886_117497	Camellia sinensis var. assamica	5	1	3
	792	Sc0001804_303122_303298	Camellia sinensis var. assamica	4	1	2
	793	Sc0001808_219457_219413	Camellia sinensis var. assamica	0	1	7
	794	Sc0001808_221551_221688	Camellia sinensis var. assamica	1	1	7
	795	Sc0001808_222012_222461	Camellia sinensis var. assamica	1	1	7
	796	Sc0001814_196870_197451	Camellia sinensis var. assamica	0	0	2
	797	Sc0001854_174398_174679	Camellia sinensis var. assamica	2	0	2
	798	Sc0001856_129927_130535	Camellia sinensis var. assamica	0	0	6
	799	Sc0001856_133441_133094	Camellia sinensis var. assamica	0	1	6
	800	Sc0001866_71501_72088	Camellia sinensis var. assamica	0	2	1
	801	Sc0001868_241042_240728	Camellia sinensis var. assamica	2	0	5
	802	Sc0001868_243241_242954	Camellia sinensis var. assamica	0	0	5
	803	Sc0001868_245198_245623	Camellia sinensis var. assamica	1	0	5
	804	Sc0001871_378799_378476	Camellia sinensis var. assamica	0	1	2
	805	Sc0001876_123600_123427	Camellia sinensis var. assamica	3	4	5
	806	Sc0001876_124818_124940	Camellia sinensis var. assamica	1	4	5
	807	Sc0001876_127932_127597	Camellia sinensis var. assamica	0	2	5
	808	Sc0001878_130525_130815	Camellia sinensis var. assamica	3	0	2
	809	Sc0001878_59099_59398	Camellia sinensis var. assamica	3	2	2
	810	Sc0001911_282654_282349	Camellia sinensis var. assamica	0	6	3
	811	Sc0001911_285541_285269	Camellia sinensis var. assamica	0	4	4
	812	Sc0001911_287192_287425	Camellia sinensis var. assamica	0	4	4
	813	Sc0001911_289984_290313	Camellia sinensis var. assamica	0	2	3
	814	Sc0001917_370554_370357	Camellia sinensis var. assamica	0	0	2
	815	Sc0001923_238920_238567	Camellia sinensis var. assamica	0	0	3
	816	Sc0001923_240075_239761	Camellia sinensis var. assamica	0	0	3
	817	Sc0001923_247029_246673	Camellia sinensis var. assamica	0	0	4
	818	Sc0001923_248197_247883	Camellia sinensis var. assamica	0	0	4
	819	Sc0001923_255681_255451	Camellia sinensis var. assamica	0	0	1
	820	Sc0001923_261312_261130	Camellia sinensis var. assamica	0	0	3
	821	Sc0001923_261925_261866	Camellia sinensis var. assamica	0	0	4
	822	Sc0001923_265625_265359	Camellia sinensis var. assamica	0	0	3
	823	Sc0001923_266682_266314	Camellia sinensis var. assamica	0	0	3
	824	Sc0001923_267299_267069	Camellia sinensis var. assamica	0	0	2
	825	Sc0001923_274500_274435	Camellia sinensis var. assamica	2	0	2
	826	Sc0001923_275376_275347	Camellia sinensis var. assamica	3	0	2
	827	Sc0001935_316102_315644	Camellia sinensis var. assamica	0	1	2
	828	Sc0001938_329839_330204	Camellia sinensis var. assamica	0	0	1
	829	Sc0001942_361967_362167	Camellia sinensis var. assamica	2	1	1
	830	Sc0001942_384426_383959	Camellia sinensis var. assamica	0	3	6
	831	Sc0001942_386356_385772	Camellia sinensis var. assamica	1	3	6
	832	Sc0001942_388016_388192	Camellia sinensis var. assamica	1	3	6
	833	Sc0001945_301833_302417	Camellia sinensis var. assamica	0	1	5
	834	Sc0001945_304819_305034	Camellia sinensis var. assamica	0	1	5
	835	Sc0001945_322891_323475	Camellia sinensis var. assamica	0	1	5
	836	Sc0001945_325994_326206	Camellia sinensis var. assamica	0	2	8
	837	Sc0001945_329558_330268	Camellia sinensis var. assamica	0	2	8
	838	Sc0001945_331966_332307	Camellia sinensis var. assamica	0	4	6
	839	Sc0001945_334216_333788	Camellia sinensis var. assamica	0	3	8
	840	Sc0001945_338718_339143	Camellia sinensis var. assamica	0	2	4
	841	Sc0001945_361110_360949	Camellia sinensis var. assamica	0	2	4
	842	Sc0001945_366631_366840	Camellia sinensis var. assamica	0	3	5
	843	Sc0001945_369843_369409	Camellia sinensis var. assamica	0	2	4
	844	Sc0001945_387609_387025	Camellia sinensis var. assamica	1	3	3
	845	Sc0001951_252933_253223	Camellia sinensis var. assamica	3	0	0
	846	Sc0001978_296935_296684	Camellia sinensis var. assamica	0	2	1
	847	Sc0002016_274962_275546	Camellia sinensis var. assamica	0	1	2
	848	Sc0002016_49668_49399	Camellia sinensis var. assamica	0	1	3
	849	Sc0002016_50978_51127	Camellia sinensis var. assamica	0	1	3
	850	Sc0002016_58706_59005	Camellia sinensis var. assamica	0	1	1
	851	Sc0002021_295838_296197	Camellia sinensis var. assamica	3	1	2
	852	Sc0002027_110149_110778	Camellia sinensis var. assamica	2	2	1
	853	Sc0002029_148004_148318	Camellia sinensis var. assamica	2	2	2
	854	Sc0002077_313665_313420	Camellia sinensis var. assamica	3	1	0
	855	Sc0002077_382152_382502	Camellia sinensis var. assamica	0	2	6
	856	Sc0002077_386101_385649	Camellia sinensis var. assamica	0	2	6
	857	Sc0002094_100405_100746	Camellia sinensis var. assamica	0	1	3
	858	Sc0002094_98547_98756	Camellia sinensis var. assamica	0	1	2
	859	Sc0002098_357472_356876	Camellia sinensis var. assamica	5	1	3
	860	Sc0002103_44959_45240	Camellia sinensis var. assamica	0	0	1
	861	Sc0002108_273726_273523	Camellia sinensis var. assamica	0	3	5
	862	Sc0002108_277725_277486	Camellia sinensis var. assamica	0	3	5
	863	Sc0002111_16513_16361	Camellia sinensis var. assamica	0	2	4
	864	Sc0002133_384200_384475	Camellia sinensis var. assamica	0	3	2
	865	Sc0002133_386617_386342	Camellia sinensis var. assamica	0	4	2
	866	Sc0002133_393103_393369	Camellia sinensis var. assamica	0	3	3
	867	Sc0002134_17519_16905	Camellia sinensis var. assamica	0	3	4
	868	Sc0002134_19102_19689	Camellia sinensis var. assamica	0	7	5
	869	Sc0002178_186748_187188	Camellia sinensis var. assamica	0	3	1
	870	Sc0002178_204077_203829	Camellia sinensis var. assamica	0	0	1
	871	Sc0002250_55422_55517	Camellia sinensis var. assamica	1	0	2
	872	Sc0002258_259750_259403	Camellia sinensis var. assamica	4	1	3
	873	Sc0002286_15771_16079	Camellia sinensis var. assamica	0	2	4
	874	Sc0002286_19439_19735	Camellia sinensis var. assamica	0	2	5
	875	Sc0002286_22322_22918	Camellia sinensis var. assamica	0	2	3
	876	Sc0002298_199206_198616	Camellia sinensis var. assamica	0	1	2
	877	Sc0002307_80724_81434	Camellia sinensis var. assamica	0	2	2
	878	Sc0002328_261498_261821	Camellia sinensis var. assamica	2	2	3
	879	Sc0002328_264331_263990	Camellia sinensis var. assamica	0	2	3
	880	Sc0002333_319368_319069	Camellia sinensis var. assamica	0	4	4
	881	Sc0002333_322773_322450	Camellia sinensis var. assamica	0	5	6
	882	Sc0002333_326212_325871	Camellia sinensis var. assamica	0	2	4
	883	Sc0002333_327277_327513	Camellia sinensis var. assamica	0	1	4
	884	Sc0002338_149351_148767	Camellia sinensis var. assamica	2	2	2
	885	Sc0002346_255126_254854	Camellia sinensis var. assamica	0	5	3
	886	Sc0002346_256895_256590	Camellia sinensis var. assamica	0	5	4
	887	Sc0002346_260486_260028	Camellia sinensis var. assamica	0	5	5
	888	Sc0002346_262235_262417	Camellia sinensis var. assamica	0	4	5
	889	Sc0002346_264754_265086	Camellia sinensis var. assamica	0	2	4
	890	Sc0002346_268092_267841	Camellia sinensis var. assamica	0	2	1
	891	Sc0002346_276203_275946	Camellia sinensis var. assamica	0	2	4
	892	Sc0002346_280124_279459	Camellia sinensis var. assamica	0	4	5
	893	Sc0002346_281598_281894	Camellia sinensis var. assamica	0	6	5
	894	Sc0002346_285361_285489	Camellia sinensis var. assamica	0	5	4
	895	Sc0002346_286407_286574	Camellia sinensis var. assamica	0	5	1
	896	Sc0002403_223184_222867	Camellia sinensis var. assamica	0	2	1
	897	Sc0002407_203213_204031	Camellia sinensis var. assamica	1	3	8
	898	Sc0002407_206437_205841	Camellia sinensis var. assamica	0	3	12
	899	Sc0002407_207833_207576	Camellia sinensis var. assamica	0	3	11
	900	Sc0002407_210395_209943	Camellia sinensis var. assamica	0	4	12
	901	Sc0002407_211788_211300	Camellia sinensis var. assamica	0	2	12
	902	Sc0002407_214856_214422	Camellia sinensis var. assamica	1	3	8
	903	Sc0002415_17888_17424	Camellia sinensis var. assamica	1	3	2
	904	Sc0002443_4501_4737	Camellia sinensis var. assamica	0	2	3
	905	Sc0002443_6165_6827	Camellia sinensis var. assamica	1	2	3
	906	Sc0002446_191572_191748	Camellia sinensis var. assamica	2	0	2
	907	Sc0002479_272232_272858	Camellia sinensis var. assamica	0	4	5
	908	Sc0002479_275298_275474	Camellia sinensis var. assamica	0	3	4
	909	Sc0002479_277596_277369	Camellia sinensis var. assamica	1	1	3
	910	Sc0002479_337324_337647	Camellia sinensis var. assamica	0	2	1
	911	Sc0002482_192735_192436	Camellia sinensis var. assamica	2	0	2
	912	Sc0002519_166229_165945	Camellia sinensis var. assamica	2	1	0
	913	Sc0002530_244212_243646	Camellia sinensis var. assamica	4	1	2
	914	Sc0002538_40617_40829	Camellia sinensis var. assamica	0	1	1
	915	Sc0002538_46110_46406	Camellia sinensis var. assamica	5	2	1
	916	Sc0002543_51923_51576	Camellia sinensis var. assamica	2	0	1
	917	Sc0002549_39498_40007	Camellia sinensis var. assamica	2	0	2
	918	Sc0002562_69281_68841	Camellia sinensis var. assamica	3	2	0
	919	Sc0002574_27109_27357	Camellia sinensis var. assamica	3	3	4
	920	Sc0002574_29788_29651	Camellia sinensis var. assamica	6	3	4
	921	Sc0002596_69507_69184	Camellia sinensis var. assamica	1	1	3
	922	Sc0002596_71361_71083	Camellia sinensis var. assamica	0	1	3
	923	Sc0002626_289293_290111	Camellia sinensis var. assamica	0	3	2
	924	Sc0002654_121731_121396	Camellia sinensis var. assamica	0	4	1
	925	Sc0002663_53924_53262	Camellia sinensis var. assamica	0	1	3
	926	Sc0002666_6911_6636	Camellia sinensis var. assamica	2	0	1
	927	Sc0002666_7525_7704	Camellia sinensis var. assamica	2	0	1
	928	Sc0002689_42330_42130	Camellia sinensis var. assamica	1	1	4
	929	Sc0002689_49525_49698	Camellia sinensis var. assamica	1	1	2
	930	Sc0002689_52414_52671	Camellia sinensis var. assamica	2	1	2
	931	Sc0002694_1717_1451	Camellia sinensis var. assamica	0	2	2
	932	Sc0002694_2489_2797	Camellia sinensis var. assamica	0	2	2
	933	Sc0002694_3082_3348	Camellia sinensis var. assamica	1	2	2
	934	Sc0002699_38853_38356	Camellia sinensis var. assamica	5	2	3
	935	Sc0002699_40682_40566	Camellia sinensis var. assamica	5	3	4
	936	Sc0002699_44902_45195	Camellia sinensis var. assamica	4	3	4
	937	Sc0002699_46842_47711	Camellia sinensis var. assamica	4	2	4
	938	Sc0002741_164692_165234	Camellia sinensis var. assamica	0	3	4
	939	Sc0002741_168781_168404	Camellia sinensis var. assamica	0	3	4
	940	Sc0002753_285033_285392	Camellia sinensis var. assamica	5	0	1
	941	Sc0002778_185747_185424	Camellia sinensis var. assamica	3	2	3
	942	Sc0002778_189077_189358	Camellia sinensis var. assamica	2	4	3
	943	Sc0002778_190601_190882	Camellia sinensis var. assamica	2	4	3
	944	Sc0002783_10958_10572	Camellia sinensis var. assamica	5	2	1
	945	Sc0002806_298356_297916	Camellia sinensis var. assamica	3	0	1
	946	Sc0002850_215032_214835	Camellia sinensis var. assamica	0	7	1
	947	Sc0002850_215624_215815	Camellia sinensis var. assamica	0	7	2
	948	Sc0002850_217965_217642	Camellia sinensis var. assamica	0	8	2
	949	Sc0002850_220319_220555	Camellia sinensis var. assamica	0	5	2
	950	Sc0002851_230999_231337	Camellia sinensis var. assamica	0	4	3
	951	Sc0002851_236574_236272	Camellia sinensis var. assamica	0	5	5
	952	Sc0002851_237909_238268	Camellia sinensis var. assamica	0	4	4
	953	Sc0002898_144393_144752	Camellia sinensis var. assamica	3	2	2
	954	Sc0002951_5751_5317	Camellia sinensis var. assamica	1	2	3
	955	Sc0002953_58796_58149	Camellia sinensis var. assamica	1	2	1
	956	Sc0003020_231399_230830	Camellia sinensis var. assamica	0	2	6
	957	Sc0003020_231843_232625	Camellia sinensis var. assamica	0	2	7
	958	Sc0003075_56040_55708	Camellia sinensis var. assamica	2	2	3
	959	Sc0003075_58151_57795	Camellia sinensis var. assamica	0	2	3
	960	Sc0003082_130863_131120	Camellia sinensis var. assamica	1	2	2
	961	Sc0003112_180382_180029	Camellia sinensis var. assamica	2	2	7
	962	Sc0003112_181815_181372	Camellia sinensis var. assamica	2	2	7
	963	Sc0003112_184310_183882	Camellia sinensis var. assamica	0	3	12
	964	Sc0003112_187588_187235	Camellia sinensis var. assamica	0	2	8
	965	Sc0003112_189021_188578	Camellia sinensis var. assamica	0	2	8
	966	Sc0003139_24504_24082	Camellia sinensis var. assamica	1	0	1
	967	Sc0003175_35118_35330	Camellia sinensis var. assamica	0	3	2
	968	Sc0003175_37856_37491	Camellia sinensis var. assamica	0	3	2
	969	Sc0003202_80494_79784	Camellia sinensis var. assamica	0	1	3
	970	Sc0003224_123160_122894	Camellia sinensis var. assamica	0	2	3
	971	Sc0003224_124306_124767	Camellia sinensis var. assamica	0	2	3
	972	Sc0003224_126712_127164	Camellia sinensis var. assamica	0	2	3
	973	Sc0003235_82796_83092	Camellia sinensis var. assamica	1	2	2
	974	Sc0003235_85961_86332	Camellia sinensis var. assamica	1	2	2
	975	Sc0003235_87415_87128	Camellia sinensis var. assamica	0	2	2
	976	Sc0003255_119860_119633	Camellia sinensis var. assamica	1	1	4
	977	Sc0003255_121908_121483	Camellia sinensis var. assamica	3	1	4
	978	Sc0003267_26005_26364	Camellia sinensis var. assamica	0	4	1
	979	Sc0003313_14491_14177	Camellia sinensis var. assamica	2	0	1
	980	Sc0003317_112562_112921	Camellia sinensis var. assamica	0	3	3
	981	Sc0003401_141560_141823	Camellia sinensis var. assamica	3	0	2
	982	Sc0003455_145617_145318	Camellia sinensis var. assamica	0	0	2
	983	Sc0003458_103450_103809	Camellia sinensis var. assamica	2	2	2
	984	Sc0003511_30990_30787	Camellia sinensis var. assamica	1	1	4
	985	Sc0003511_32462_32905	Camellia sinensis var. assamica	1	2	4
	986	Sc0003511_33762_34040	Camellia sinensis var. assamica	1	2	5
	987	Sc0003511_38783_39142	Camellia sinensis var. assamica	0	2	2
	988	Sc0003608_116785_117063	Camellia sinensis var. assamica	1	2	5
	989	Sc0003608_119015_119599	Camellia sinensis var. assamica	1	2	5
	990	Sc0003617_42916_43194	Camellia sinensis var. assamica	0	0	1
	991	Sc0003620_87392_87096	Camellia sinensis var. assamica	0	1	0
	992	Sc0003620_89845_90075	Camellia sinensis var. assamica	0	1	0
	993	Sc0003653_164617_164348	Camellia sinensis var. assamica	20	1	2
	994	Sc0003682_25514_25182	Camellia sinensis var. assamica	0	0	3
	995	Sc0003682_26724_26918	Camellia sinensis var. assamica	0	0	3
	996	Sc0003684_47796_47410	Camellia sinensis var. assamica	0	3	2
	997	Sc0003699_29122_28745	Camellia sinensis var. assamica	2	2	2
	998	Sc0003713_61125_61081	Camellia sinensis var. assamica	1	1	1
	999	Sc0003713_68081_68578	Camellia sinensis var. assamica	2	1	1
	1000	Sc0003728_119470_119775	Camellia sinensis var. assamica	0	2	0
	1001	Sc0003728_120958_120728	Camellia sinensis var. assamica	0	2	0
	1002	Sc0003728_140836_140501	Camellia sinensis var. assamica	0	0	1
	1003	Sc0003729_1098_1409	Camellia sinensis var. assamica	0	2	1
	1004	Sc0003729_2858_3154	Camellia sinensis var. assamica	0	4	1
	1005	Sc0003752_68667_69026	Camellia sinensis var. assamica	0	2	1
	1006	Sc0003752_71526_71909	Camellia sinensis var. assamica	4	2	1
	1007	Sc0003813_98054_97737	Camellia sinensis var. assamica	2	0	2
	1008	Sc0003847_159736_160095	Camellia sinensis var. assamica	1	1	0
	1009	Sc0003852_147628_147164	Camellia sinensis var. assamica	0	1	5
	1010	Sc0003852_149962_149708	Camellia sinensis var. assamica	0	1	5
	1011	Sc0003874_120635_120468	Camellia sinensis var. assamica	1	0	2
	1012	Sc0003874_121831_121379	Camellia sinensis var. assamica	1	0	2
	1013	Sc0003900_45111_45353	Camellia sinensis var. assamica	4	0	2
	1014	Sc0003955_100757_100422	Camellia sinensis var. assamica	4	2	2
	1015	Sc0003958_20890_21228	Camellia sinensis var. assamica	2	1	2
	1016	Sc0003962_124142_123801	Camellia sinensis var. assamica	0	1	3
	1017	Sc0003962_126268_126116	Camellia sinensis var. assamica	0	2	4
	1018	Sc0003962_127484_127795	Camellia sinensis var. assamica	0	2	4
	1019	Sc0003962_129910_130176	Camellia sinensis var. assamica	0	2	4
	1020	Sc0003986_87256_87894	Camellia sinensis var. assamica	3	0	2
	1021	Sc0004000_111262_111525	Camellia sinensis var. assamica	0	0	2
	1022	Sc0004000_118357_117773	Camellia sinensis var. assamica	0	3	7
	1023	Sc0004000_120891_120448	Camellia sinensis var. assamica	0	2	7
	1024	Sc0004075_29194_29090	Camellia sinensis var. assamica	0	0	2
	1025	Sc0004075_32558_32908	Camellia sinensis var. assamica	1	1	4
	1026	Sc0004075_35794_35024	Camellia sinensis var. assamica	1	1	4
	1027	Sc0004077_75304_74972	Camellia sinensis var. assamica	1	3	3
	1028	Sc0004077_76150_75845	Camellia sinensis var. assamica	0	3	4
	1029	Sc0004077_81271_81002	Camellia sinensis var. assamica	0	1	3
	1030	Sc0004080_160753_161019	Camellia sinensis var. assamica	0	0	3
	1031	Sc0004080_161749_161913	Camellia sinensis var. assamica	0	0	3
	1032	Sc0004083_74777_75094	Camellia sinensis var. assamica	2	1	2
	1033	Sc0004083_76624_76974	Camellia sinensis var. assamica	2	1	2
	1034	Sc0004084_523_888	Camellia sinensis var. assamica	1	0	1
	1035	Sc0004144_43445_43296	Camellia sinensis var. assamica	1	2	0
	1036	Sc0004144_43871_44230	Camellia sinensis var. assamica	1	2	0
	1037	Sc0004174_161948_161625	Camellia sinensis var. assamica	1	3	2
	1038	Sc0004270_109027_108506	Camellia sinensis var. assamica	1	0	2
	1039	Sc0004294_14238_14507	Camellia sinensis var. assamica	0	1	1
	1040	Sc0004305_53422_53787	Camellia sinensis var. assamica	2	2	0
	1041	Sc0004305_54677_55000	Camellia sinensis var. assamica	1	2	0
	1042	Sc0004306_85782_85474	Camellia sinensis var. assamica	1	0	4
	1043	Sc0004347_10252_10064	Camellia sinensis var. assamica	2	2	3
	1044	Sc0004347_3859_4119	Camellia sinensis var. assamica	1	2	3
	1045	Sc0004347_8296_8045	Camellia sinensis var. assamica	0	2	4
	1046	Sc0004347_9199_9011	Camellia sinensis var. assamica	2	2	4
	1047	Sc0004356_119011_118676	Camellia sinensis var. assamica	0	1	3
	1048	Sc0004356_119692_120186	Camellia sinensis var. assamica	0	1	3
	1049	Sc0004367_22170_21739	Camellia sinensis var. assamica	0	1	4
	1050	Sc0004367_23342_23722	Camellia sinensis var. assamica	0	1	5
	1051	Sc0004369_60017_59463	Camellia sinensis var. assamica	1	0	4
	1052	Sc0004369_62395_61895	Camellia sinensis var. assamica	0	1	4
	1053	Sc0004521_142450_142103	Camellia sinensis var. assamica	4	1	1
	1054	Sc0004521_144120_143902	Camellia sinensis var. assamica	3	1	1
	1055	Sc0004537_131017_131448	Camellia sinensis var. assamica	2	0	1
	1056	Sc0004558_50777_51091	Camellia sinensis var. assamica	2	2	3
	1057	Sc0004558_53925_53560	Camellia sinensis var. assamica	0	2	3
	1058	Sc0004618_29870_30058	Camellia sinensis var. assamica	2	0	3
	1059	Sc0004618_30591_30914	Camellia sinensis var. assamica	2	0	3
	1060	Sc0004618_6272_6595	Camellia sinensis var. assamica	5	0	1
	1061	Sc0004632_18516_18773	Camellia sinensis var. assamica	0	2	7
	1062	Sc0004632_20913_21170	Camellia sinensis var. assamica	0	2	7
	1063	Sc0004632_22663_22968	Camellia sinensis var. assamica	1	2	7
	1064	Sc0004632_2481_2921	Camellia sinensis var. assamica	1	0	1
	1065	Sc0004642_111720_111223	Camellia sinensis var. assamica	1	1	5
	1066	Sc0004642_114029_113676	Camellia sinensis var. assamica	0	1	5
	1067	Sc0004642_23835_24044	Camellia sinensis var. assamica	0	1	6
	1068	Sc0004642_25572_26156	Camellia sinensis var. assamica	0	1	6
	1069	Sc0004714_48440_48637	Camellia sinensis var. assamica	1	4	4
	1070	Sc0004714_50643_51194	Camellia sinensis var. assamica	2	4	5
	1071	Sc0004714_54065_53919	Camellia sinensis var. assamica	2	4	4
	1072	Sc0004716_79647_79273	Camellia sinensis var. assamica	0	0	1
	1073	Sc0004725_82566_81979	Camellia sinensis var. assamica	0	5	1
	1074	Sc0004768_45696_45412	Camellia sinensis var. assamica	1	0	0
	1075	Sc0004857_28328_28062	Camellia sinensis var. assamica	0	2	2
	1076	Sc0004880_11401_10931	Camellia sinensis var. assamica	0	1	4
	1077	Sc0004880_13077_12607	Camellia sinensis var. assamica	0	1	4
	1078	Sc0004925_34147_33797	Camellia sinensis var. assamica	0	0	5
	1079	Sc0004925_36207_36019	Camellia sinensis var. assamica	0	0	6
	1080	Sc0005057_11646_11897	Camellia sinensis var. assamica	0	2	1
	1081	Sc0005148_62264_62503	Camellia sinensis var. assamica	1	2	1
	1082	Sc0005216_92978_93307	Camellia sinensis var. assamica	0	1	2
	1083	Sc0005335_89656_90153	Camellia sinensis var. assamica	0	1	2
	1084	Sc0005366_35478_35810	Camellia sinensis var. assamica	2	0	1
	1085	Sc0005415_27794_28117	Camellia sinensis var. assamica	20	1	2
	1086	Sc0005432_58512_58934	Camellia sinensis var. assamica	1	0	1
	1087	Sc0005492_62493_62086	Camellia sinensis var. assamica	1	0	2
	1088	Sc0005591_53564_53884	Camellia sinensis var. assamica	1	0	1
	1089	Sc0005742_32117_32755	Camellia sinensis var. assamica	0	3	1
	1090	Sc0005746_15881_16072	Camellia sinensis var. assamica	0	0	2
	1091	Sc0005746_18003_18509	Camellia sinensis var. assamica	0	0	2
	1092	Sc0005749_16832_17089	Camellia sinensis var. assamica	3	2	3
	1093	Sc0005786_58869_58657	Camellia sinensis var. assamica	2	0	0
	1094	Sc0005789_21777_22055	Camellia sinensis var. assamica	2	2	7
	1095	Sc0005789_24322_23960	Camellia sinensis var. assamica	1	4	7
	1096	Sc0005796_10185_9853	Camellia sinensis var. assamica	4	1	4
	1097	Sc0005824_31266_30448	Camellia sinensis var. assamica	1	2	4
	1098	Sc0005824_34258_34467	Camellia sinensis var. assamica	0	2	4
	1099	Sc0005825_60384_60079	Camellia sinensis var. assamica	5	1	2
	1100	Sc0005834_23331_22885	Camellia sinensis var. assamica	1	0	2
	1101	Sc0005844_65809_65513	Camellia sinensis var. assamica	0	1	0
	1102	Sc0005990_55283_55768	Camellia sinensis var. assamica	2	0	1
	1103	Sc0006084_21633_22415	Camellia sinensis var. assamica	0	1	5
	1104	Sc0006084_25331_24747	Camellia sinensis var. assamica	0	1	5
	1105	Sc0006264_41029_41160	Camellia sinensis var. assamica	0	2	3
	1106	Sc0006264_42677_43105	Camellia sinensis var. assamica	0	2	4
	1107	Sc0006338_24585_24208	Camellia sinensis var. assamica	2	0	1
	1108	Sc0006590_6361_7134	Camellia sinensis var. assamica	2	3	2
	1109	Sc0006790_21689_21348	Camellia sinensis var. assamica	0	4	1
	1110	Sc0007181_11116_11487	Camellia sinensis var. assamica	0	1	1
	1111	Sc0007181_12937_12581	Camellia sinensis var. assamica	0	1	1
	1112	Sc0007349_7392_7057	Camellia sinensis var. assamica	0	0	1
	1113	Scaffold1001_2198835_2199200	Camellia sinensis var. sinensis	0	4	1
	1114	Scaffold1007_1097851_1098063	Camellia sinensis var. sinensis	0	1	2
	1115	Scaffold1007_886403_886618	Camellia sinensis var. sinensis	0	0	1
	1116	Scaffold1011_1083912_1083772	Camellia sinensis var. sinensis	5	0	3
	1117	Scaffold10190_200640_200056	Camellia sinensis var. sinensis	1	1	5
	1118	Scaffold10190_203086_202523	Camellia sinensis var. sinensis	1	1	5
	1119	Scaffold1024_1794357_1793995	Camellia sinensis var. sinensis	0	1	3
	1120	Scaffold1024_1796045_1795851	Camellia sinensis var. sinensis	0	2	2
	1121	Scaffold1024_1797015_1797182	Camellia sinensis var. sinensis	0	1	4
	1122	Scaffold1024_1801966_1801667	Camellia sinensis var. sinensis	0	2	3
	1123	Scaffold1024_1808878_1808558	Camellia sinensis var. sinensis	2	0	1
	1124	Scaffold1039_627052_627495	Camellia sinensis var. sinensis	0	2	5
	1125	Scaffold1039_628724_629020	Camellia sinensis var. sinensis	0	2	5
	1126	Scaffold1039_632387_632659	Camellia sinensis var. sinensis	0	2	5
	1127	Scaffold10399_9395_9060	Camellia sinensis var. sinensis	1	1	2
	1128	Scaffold1047_778802_778155	Camellia sinensis var. sinensis	1	2	2
	1129	Scaffold1048_1002346_1002071	Camellia sinensis var. sinensis	0	2	2
	1130	Scaffold1048_933969_934244	Camellia sinensis var. sinensis	4	2	1
	1131	Scaffold1048_937266_937556	Camellia sinensis var. sinensis	3	2	1
	1132	Scaffold1048_994388_994095	Camellia sinensis var. sinensis	0	0	4
	1133	Scaffold1048_999519_999226	Camellia sinensis var. sinensis	0	2	4
	1134	Scaffold1051_521989_521744	Camellia sinensis var. sinensis	3	1	0
	1135	Scaffold1051_589258_589608	Camellia sinensis var. sinensis	0	2	6
	1136	Scaffold1051_593167_592715	Camellia sinensis var. sinensis	0	2	6
	1137	Scaffold106_554556_554512	Camellia sinensis var. sinensis	0	1	7
	1138	Scaffold106_557460_557924	Camellia sinensis var. sinensis	0	1	7
	1139	Scaffold1067_801070_800606	Camellia sinensis var. sinensis	1	3	2
	1140	Scaffold1076_1539636_1539995	Camellia sinensis var. sinensis	2	0	0
	1141	Scaffold10853_3023_2709	Camellia sinensis var. sinensis	0	1	4
	1142	Scaffold10853_7112_6837	Camellia sinensis var. sinensis	0	0	2
	1143	Scaffold10853_769_185	Camellia sinensis var. sinensis	0	1	3
	1144	Scaffold1093_414202_413621	Camellia sinensis var. sinensis	2	3	2
	1145	Scaffold1094_284694_284365	Camellia sinensis var. sinensis	0	1	1
	1146	Scaffold1094_285465_285779	Camellia sinensis var. sinensis	0	1	1
	1147	Scaffold1094_353817_353482	Camellia sinensis var. sinensis	1	3	3
	1148	Scaffold1094_354974_355549	Camellia sinensis var. sinensis	3	3	3
	1149	Scaffold1094_358525_358247	Camellia sinensis var. sinensis	3	3	3
	1150	Scaffold1107_1466500_1466201	Camellia sinensis var. sinensis	0	1	2
	1151	Scaffold1108_226669_227253	Camellia sinensis var. sinensis	1	2	4
	1152	Scaffold1108_228667_228458	Camellia sinensis var. sinensis	2	1	4
	1153	Scaffold11106_87618_87403	Camellia sinensis var. sinensis	0	0	1
	1154	Scaffold11129_481295_480978	Camellia sinensis var. sinensis	1	3	1
	1155	Scaffold1116_64382_64675	Camellia sinensis var. sinensis	1	1	2
	1156	Scaffold1116_66702_66815	Camellia sinensis var. sinensis	3	1	2
	1157	Scaffold1133_3684964_3685404	Camellia sinensis var. sinensis	8	1	3
	1158	Scaffold1135_612037_612192	Camellia sinensis var. sinensis	2	3	4
	1159	Scaffold1135_615461_615009	Camellia sinensis var. sinensis	1	3	4
	1160	Scaffold1135_617138_616965	Camellia sinensis var. sinensis	1	3	4
	1161	Scaffold114_386726_386262	Camellia sinensis var. sinensis	0	1	1
	1162	Scaffold1151_544481_544185	Camellia sinensis var. sinensis	3	1	0
	1163	Scaffold1154_3606587_3606949	Camellia sinensis var. sinensis	2	1	1
	1164	Scaffold1154_773609_773968	Camellia sinensis var. sinensis	8	2	2
	1165	Scaffold11635_18293_17958	Camellia sinensis var. sinensis	0	2	2
	1166	Scaffold11781_74454_74762	Camellia sinensis var. sinensis	1	1	2
	1167	Scaffold118_1077923_1077588	Camellia sinensis var. sinensis	0	2	2
	1168	Scaffold118_1079150_1079473	Camellia sinensis var. sinensis	0	2	2
	1169	Scaffold1185_2613736_2614047	Camellia sinensis var. sinensis	1	1	1
	1170	Scaffold1191_633333_633049	Camellia sinensis var. sinensis	0	2	3
	1171	Scaffold1191_636055_636414	Camellia sinensis var. sinensis	0	2	3
	1172	Scaffold11935_1399_968	Camellia sinensis var. sinensis	0	1	2
	1173	Scaffold11968_120714_121022	Camellia sinensis var. sinensis	1	3	3
	1174	Scaffold11968_123457_123819	Camellia sinensis var. sinensis	0	3	5
	1175	Scaffold11968_127155_127442	Camellia sinensis var. sinensis	0	2	2
	1176	Scaffold11974_2842_3108	Camellia sinensis var. sinensis	1	2	1
	1177	Scaffold1199_285865_286305	Camellia sinensis var. sinensis	0	3	4
	1178	Scaffold12_866457_865792	Camellia sinensis var. sinensis	1	2	2
	1179	Scaffold1219_2321816_2321469	Camellia sinensis var. sinensis	2	2	2
	1180	Scaffold1219_2322790_2323413	Camellia sinensis var. sinensis	2	2	2
	1181	Scaffold1241_634040_634384	Camellia sinensis var. sinensis	1	0	1
	1182	Scaffold12447_147637_147029	Camellia sinensis var. sinensis	0	4	2
	1183	Scaffold1249_325306_325983	Camellia sinensis var. sinensis	1	0	2
	1184	Scaffold126_1156489_1155896	Camellia sinensis var. sinensis	1	2	2
	1185	Scaffold126_990495_990716	Camellia sinensis var. sinensis	1	1	2
	1186	Scaffold12649_606325_606684	Camellia sinensis var. sinensis	1	0	1
	1187	Scaffold12649_607790_607590	Camellia sinensis var. sinensis	0	0	1
	1188	Scaffold1271_1136328_1136594	Camellia sinensis var. sinensis	0	3	2
	1189	Scaffold1271_1138706_1138353	Camellia sinensis var. sinensis	0	3	2
	1190	Scaffold1271_1223269_1222769	Camellia sinensis var. sinensis	0	0	2
	1191	Scaffold1271_1232490_1232281	Camellia sinensis var. sinensis	2	0	2
	1192	Scaffold1274_1098771_1098367	Camellia sinensis var. sinensis	1	2	4
	1193	Scaffold1274_1099775_1100590	Camellia sinensis var. sinensis	3	2	4
	1194	Scaffold1275_93010_93168	Camellia sinensis var. sinensis	0	0	1
	1195	Scaffold1289_956499_956335	Camellia sinensis var. sinensis	0	2	6
	1196	Scaffold1289_958401_957817	Camellia sinensis var. sinensis	0	2	6
	1197	Scaffold1289_960069_960239	Camellia sinensis var. sinensis	0	2	6
	1198	Scaffold1290_2001435_2001644	Camellia sinensis var. sinensis	0	4	1
	1199	Scaffold1290_2004765_2004460	Camellia sinensis var. sinensis	0	4	1
	1200	Scaffold1290_2453040_2453417	Camellia sinensis var. sinensis	3	1	1
	1201	Scaffold1290_3114615_3114292	Camellia sinensis var. sinensis	3	2	2
	1202	Scaffold1309_401772_401299	Camellia sinensis var. sinensis	0	2	2
	1203	Scaffold1316_533079_533348	Camellia sinensis var. sinensis	2	1	1
	1204	Scaffold1329_177041_177355	Camellia sinensis var. sinensis	3	2	1
	1205	Scaffold1332_588871_589230	Camellia sinensis var. sinensis	3	1	2
	1206	Scaffold1332_831348_831707	Camellia sinensis var. sinensis	0	0	1
	1207	Scaffold1343_1621385_1622029	Camellia sinensis var. sinensis	1	1	3
	1208	Scaffold1344_186034_185681	Camellia sinensis var. sinensis	2	0	1
	1209	Scaffold1364_1643521_1643060	Camellia sinensis var. sinensis	0	3	1
	1210	Scaffold13658_965538_966188	Camellia sinensis var. sinensis	0	1	6
	1211	Scaffold13658_968180_967686	Camellia sinensis var. sinensis	0	1	6
	1212	Scaffold13658_969913_969767	Camellia sinensis var. sinensis	0	2	6
	1213	Scaffold1366_1581623_1581291	Camellia sinensis var. sinensis	0	0	1
	1214	Scaffold1374_1147115_1147501	Camellia sinensis var. sinensis	0	1	1
	1215	Scaffold1379_588853_589077	Camellia sinensis var. sinensis	2	1	5
	1216	Scaffold1379_591221_590895	Camellia sinensis var. sinensis	1	0	5
	1217	Scaffold1379_593425_593162	Camellia sinensis var. sinensis	1	0	4
	1218	Scaffold1379_603861_603511	Camellia sinensis var. sinensis	1	0	1
	1219	Scaffold1379_635145_634561	Camellia sinensis var. sinensis	4	2	7
	1220	Scaffold1379_636936_636781	Camellia sinensis var. sinensis	3	2	7
	1221	Scaffold1379_637995_638759	Camellia sinensis var. sinensis	3	2	7
	1222	Scaffold139_391970_391182	Camellia sinensis var. sinensis	4	1	5
	1223	Scaffold139_392538_392738	Camellia sinensis var. sinensis	0	1	5
	1224	Scaffold139_394353_394565	Camellia sinensis var. sinensis	0	1	5
	1225	Scaffold140_168279_167470	Camellia sinensis var. sinensis	2	3	2
	1226	Scaffold1402_61762_61667	Camellia sinensis var. sinensis	1	1	1
	1227	Scaffold1402_70585_70893	Camellia sinensis var. sinensis	5	0	1
	1228	Scaffold1414_1157576_1157851	Camellia sinensis var. sinensis	0	3	3
	1229	Scaffold1414_1160404_1160979	Camellia sinensis var. sinensis	1	4	4
	1230	Scaffold1414_1169231_1169644	Camellia sinensis var. sinensis	0	1	2
	1231	Scaffold1417_389286_389426	Camellia sinensis var. sinensis	0	2	3
	1232	Scaffold1417_391322_391636	Camellia sinensis var. sinensis	0	2	3
	1233	Scaffold142_582920_582309	Camellia sinensis var. sinensis	0	0	2
	1234	Scaffold1435_1892158_1892042	Camellia sinensis var. sinensis	1	2	2
	1235	Scaffold1435_2626593_2626952	Camellia sinensis var. sinensis	3	0	0
	1236	Scaffold1440_27846_28094	Camellia sinensis var. sinensis	1	3	2
	1237	Scaffold1440_28485_28754	Camellia sinensis var. sinensis	1	3	2
	1238	Scaffold1440_29140_29409	Camellia sinensis var. sinensis	1	3	2
	1239	Scaffold1443_1270513_1271097	Camellia sinensis var. sinensis	0	1	3
	1240	Scaffold1444_631014_630709	Camellia sinensis var. sinensis	0	2	2
	1241	Scaffold1444_634632_634327	Camellia sinensis var. sinensis	0	3	2
	1242	Scaffold145_1195886_1196224	Camellia sinensis var. sinensis	3	3	2
	1243	Scaffold1451_884604_885215	Camellia sinensis var. sinensis	1	1	3
	1244	Scaffold1464_429697_429395	Camellia sinensis var. sinensis	0	3	2
	1245	Scaffold1464_436430_436777	Camellia sinensis var. sinensis	0	5	1
	1246	Scaffold1464_438846_438571	Camellia sinensis var. sinensis	2	4	1
	1247	Scaffold1464_821478_821431	Camellia sinensis var. sinensis	3	5	3
	1248	Scaffold1464_825041_824685	Camellia sinensis var. sinensis	0	7	4
	1249	Scaffold1464_828621_828914	Camellia sinensis var. sinensis	0	6	4
	1250	Scaffold1464_832768_832703	Camellia sinensis var. sinensis	3	3	3
	1251	Scaffold1465_467058_467516	Camellia sinensis var. sinensis	0	1	0
	1252	Scaffold1465_962618_962100	Camellia sinensis var. sinensis	0	0	2
	1253	Scaffold1466_237182_236994	Camellia sinensis var. sinensis	2	0	4
	1254	Scaffold1466_238604_238416	Camellia sinensis var. sinensis	2	0	4
	1255	Scaffold1472_1198062_1198262	Camellia sinensis var. sinensis	0	1	1
	1256	Scaffold1472_1204241_1203813	Camellia sinensis var. sinensis	0	2	3
	1257	Scaffold1474_564890_565243	Camellia sinensis var. sinensis	0	0	1
	1258	Scaffold1486_757998_758861	Camellia sinensis var. sinensis	3	2	3
	1259	Scaffold1491_2098058_2097438	Camellia sinensis var. sinensis	0	2	2
	1260	Scaffold1491_629226_630038	Camellia sinensis var. sinensis	0	0	2
	1261	Scaffold1491_650612_650412	Camellia sinensis var. sinensis	0	3	0
	1262	Scaffold1496_1118551_1118910	Camellia sinensis var. sinensis	0	0	2
	1263	Scaffold1504_1682209_1681751	Camellia sinensis var. sinensis	2	1	4
	1264	Scaffold1504_1684072_1683863	Camellia sinensis var. sinensis	2	1	4
	1265	Scaffold1504_935006_934602	Camellia sinensis var. sinensis	2	1	1
	1266	Scaffold1504_936472_936696	Camellia sinensis var. sinensis	4	1	1
	1267	Scaffold15171_246759_247040	Camellia sinensis var. sinensis	1	3	2
	1268	Scaffold1526_470156_470428	Camellia sinensis var. sinensis	3	2	2
	1269	Scaffold153_748739_748404	Camellia sinensis var. sinensis	3	1	2
	1270	Scaffold153_801868_802134	Camellia sinensis var. sinensis	0	1	1
	1271	Scaffold1535_1201749_1202036	Camellia sinensis var. sinensis	0	3	4
	1272	Scaffold1535_1204577_1204633	Camellia sinensis var. sinensis	2	3	4
	1273	Scaffold154_4730_5314	Camellia sinensis var. sinensis	3	1	3
	1274	Scaffold15433_313539_313108	Camellia sinensis var. sinensis	5	2	2
	1275	Scaffold1549_468658_469029	Camellia sinensis var. sinensis	1	1	0
	1276	Scaffold1549_469931_470281	Camellia sinensis var. sinensis	1	1	0
	1277	Scaffold1552_1498749_1499039	Camellia sinensis var. sinensis	6	0	2
	1278	Scaffold1556_950140_949865	Camellia sinensis var. sinensis	0	4	2
	1279	Scaffold1556_951511_951248	Camellia sinensis var. sinensis	0	4	2
	1280	Scaffold1556_952774_952448	Camellia sinensis var. sinensis	0	4	2
	1281	Scaffold1562_616822_616466	Camellia sinensis var. sinensis	1	3	0
	1282	Scaffold1562_617248_617607	Camellia sinensis var. sinensis	1	3	0
	1283	Scaffold1591_685234_685533	Camellia sinensis var. sinensis	0	1	0
	1284	Scaffold1591_911854_912129	Camellia sinensis var. sinensis	1	2	3
	1285	Scaffold160_1008104_1007835	Camellia sinensis var. sinensis	0	2	3
	1286	Scaffold160_1012094_1012453	Camellia sinensis var. sinensis	0	2	3
	1287	Scaffold1605_788825_789643	Camellia sinensis var. sinensis	1	3	4
	1288	Scaffold1605_790275_790538	Camellia sinensis var. sinensis	1	3	4
	1289	Scaffold1607_538857_538997	Camellia sinensis var. sinensis	4	0	1
	1290	Scaffold1609_21188_21673	Camellia sinensis var. sinensis	0	0	1
	1291	Scaffold1611_799538_798942	Camellia sinensis var. sinensis	0	1	4
	1292	Scaffold1611_801864_801511	Camellia sinensis var. sinensis	0	1	5
	1293	Scaffold1618_370313_369729	Camellia sinensis var. sinensis	0	3	4
	1294	Scaffold1638_455059_455340	Camellia sinensis var. sinensis	0	2	0
	1295	Scaffold16400_352428_353129	Camellia sinensis var. sinensis	1	1	1
	1296	Scaffold1677_382307_382588	Camellia sinensis var. sinensis	0	6	2
	1297	Scaffold1677_389000_388647	Camellia sinensis var. sinensis	0	6	0
	1298	Scaffold1682_126327_126004	Camellia sinensis var. sinensis	2	1	2
	1299	Scaffold1682_128501_128707	Camellia sinensis var. sinensis	3	1	2
	1300	Scaffold1682_465781_465626	Camellia sinensis var. sinensis	7	0	0
	1301	Scaffold16867_215013_215279	Camellia sinensis var. sinensis	0	1	5
	1302	Scaffold16867_217671_217937	Camellia sinensis var. sinensis	0	1	5
	1303	Scaffold16867_219966_219631	Camellia sinensis var. sinensis	0	1	5
	1304	Scaffold1690_754501_754953	Camellia sinensis var. sinensis	0	1	5
	1305	Scaffold1690_756392_757192	Camellia sinensis var. sinensis	0	1	5
	1306	Scaffold1700_835192_834755	Camellia sinensis var. sinensis	0	3	6
	1307	Scaffold1700_837684_837100	Camellia sinensis var. sinensis	0	3	6
	1308	Scaffold1700_838953_839210	Camellia sinensis var. sinensis	0	3	6
	1309	Scaffold1739_1100422_1100628	Camellia sinensis var. sinensis	0	1	3
	1310	Scaffold175_440935_440465	Camellia sinensis var. sinensis	1	0	1
	1311	Scaffold175_457286_456939	Camellia sinensis var. sinensis	1	0	1
	1312	Scaffold1758_875818_876009	Camellia sinensis var. sinensis	2	2	4
	1313	Scaffold1758_879312_879809	Camellia sinensis var. sinensis	1	5	4
	1314	Scaffold1759_677706_677266	Camellia sinensis var. sinensis	3	0	3
	1315	Scaffold1761_2142152_2141817	Camellia sinensis var. sinensis	0	1	2
	1316	Scaffold1761_2862480_2862713	Camellia sinensis var. sinensis	0	0	4
	1317	Scaffold1761_2864083_2864036	Camellia sinensis var. sinensis	0	0	4
	1318	Scaffold177_201693_202118	Camellia sinensis var. sinensis	1	2	2
	1319	Scaffold177_351705_351800	Camellia sinensis var. sinensis	6	0	0
	1320	Scaffold1770_1713067_1713402	Camellia sinensis var. sinensis	0	3	1
	1321	Scaffold1770_4016593_4016952	Camellia sinensis var. sinensis	1	0	2
	1322	Scaffold17771_820_527	Camellia sinensis var. sinensis	2	0	0
	1323	Scaffold1781_225822_225364	Camellia sinensis var. sinensis	0	3	3
	1324	Scaffold1781_229279_229064	Camellia sinensis var. sinensis	4	3	3
	1325	Scaffold1786_640481_640137	Camellia sinensis var. sinensis	8	2	4
	1326	Scaffold1786_642257_642457	Camellia sinensis var. sinensis	5	2	4
	1327	Scaffold1791_224076_224411	Camellia sinensis var. sinensis	0	0	1
	1328	Scaffold1791_241701_242036	Camellia sinensis var. sinensis	0	0	1
	1329	Scaffold17927_2128_2841	Camellia sinensis var. sinensis	1	2	1
	1330	Scaffold1796_500471_500136	Camellia sinensis var. sinensis	1	0	1
	1331	Scaffold1796_507774_508040	Camellia sinensis var. sinensis	0	4	2
	1332	Scaffold1796_511345_511623	Camellia sinensis var. sinensis	0	4	2
	1333	Scaffold180_1262235_1262819	Camellia sinensis var. sinensis	0	2	6
	1334	Scaffold180_1264118_1264552	Camellia sinensis var. sinensis	0	2	7
	1335	Scaffold180_1268176_1268760	Camellia sinensis var. sinensis	0	3	7
	1336	Scaffold180_1271221_1271589	Camellia sinensis var. sinensis	0	0	4
	1337	Scaffold180_1345775_1345539	Camellia sinensis var. sinensis	0	4	3
	1338	Scaffold180_1348108_1347773	Camellia sinensis var. sinensis	0	4	4
	1339	Scaffold180_1350296_1349985	Camellia sinensis var. sinensis	0	5	5
	1340	Scaffold180_1352514_1352209	Camellia sinensis var. sinensis	0	7	5
	1341	Scaffold180_1355005_1354688	Camellia sinensis var. sinensis	0	5	4
	1342	Scaffold180_1357285_1356947	Camellia sinensis var. sinensis	0	5	4
	1343	Scaffold180_1358759_1358553	Camellia sinensis var. sinensis	0	4	3
	1344	Scaffold180_1361771_1361586	Camellia sinensis var. sinensis	0	3	4
	1345	Scaffold180_1363571_1363413	Camellia sinensis var. sinensis	0	5	3
	1346	Scaffold180_1366025_1365702	Camellia sinensis var. sinensis	2	4	3
	1347	Scaffold18077_157629_157360	Camellia sinensis var. sinensis	3	2	1
	1348	Scaffold18077_158916_158686	Camellia sinensis var. sinensis	2	2	1
	1349	Scaffold1813_144259_143960	Camellia sinensis var. sinensis	0	1	3
	1350	Scaffold1813_146142_145933	Camellia sinensis var. sinensis	0	1	3
	1351	Scaffold1813_734641_734414	Camellia sinensis var. sinensis	0	7	5
	1352	Scaffold1813_738283_737984	Camellia sinensis var. sinensis	0	7	7
	1353	Scaffold1813_741248_741063	Camellia sinensis var. sinensis	2	4	4
	1354	Scaffold1824_504452_505243	Camellia sinensis var. sinensis	0	2	5
	1355	Scaffold1824_507646_507188	Camellia sinensis var. sinensis	1	1	5
	1356	Scaffold1833_1032183_1031740	Camellia sinensis var. sinensis	0	2	3
	1357	Scaffold1833_860530_860279	Camellia sinensis var. sinensis	24	1	2
	1358	Scaffold1845_2040690_2040103	Camellia sinensis var. sinensis	0	0	2
	1359	Scaffold1845_335758_336024	Camellia sinensis var. sinensis	1	0	0
	1360	Scaffold1846_1655890_1656072	Camellia sinensis var. sinensis	0	2	2
	1361	Scaffold1851_1007499_1007774	Camellia sinensis var. sinensis	1	3	2
	1362	Scaffold18519_62368_62015	Camellia sinensis var. sinensis	0	0	2
	1363	Scaffold1856_1831282_1831779	Camellia sinensis var. sinensis	3	0	3
	1364	Scaffold1857_1505906_1505724	Camellia sinensis var. sinensis	2	1	5
	1365	Scaffold1857_1507794_1507477	Camellia sinensis var. sinensis	1	1	5
	1366	Scaffold1857_1510318_1510443	Camellia sinensis var. sinensis	1	1	5
	1367	Scaffold1866_287477_287794	Camellia sinensis var. sinensis	1	0	3
	1368	Scaffold1866_288473_288637	Camellia sinensis var. sinensis	1	0	3
	1369	Scaffold1866_347839_347507	Camellia sinensis var. sinensis	0	0	2
	1370	Scaffold1866_349009_348695	Camellia sinensis var. sinensis	0	0	2
	1371	Scaffold1866_359912_359730	Camellia sinensis var. sinensis	0	0	1
	1372	Scaffold1866_360523_360461	Camellia sinensis var. sinensis	0	0	3
	1373	Scaffold1866_365820_365410	Camellia sinensis var. sinensis	0	0	3
	1374	Scaffold1866_366445_366407	Camellia sinensis var. sinensis	0	0	2
	1375	Scaffold1866_373896_373816	Camellia sinensis var. sinensis	2	0	2
	1376	Scaffold1866_374783_374541	Camellia sinensis var. sinensis	2	0	2
	1377	Scaffold1866_400033_399761	Camellia sinensis var. sinensis	0	0	2
	1378	Scaffold1875_1031384_1031268	Camellia sinensis var. sinensis	0	3	2
	1379	Scaffold1875_1032819_1032361	Camellia sinensis var. sinensis	0	3	2
	1380	Scaffold1879_232541_232476	Camellia sinensis var. sinensis	0	1	2
	1381	Scaffold1879_236476_236799	Camellia sinensis var. sinensis	0	1	2
	1382	Scaffold1885_984532_984365	Camellia sinensis var. sinensis	2	2	9
	1383	Scaffold1885_986014_986418	Camellia sinensis var. sinensis	2	2	11
	1384	Scaffold1885_987981_988763	Camellia sinensis var. sinensis	2	2	11
	1385	Scaffold1885_990353_990706	Camellia sinensis var. sinensis	2	2	8
	1386	Scaffold1909_455368_455093	Camellia sinensis var. sinensis	1	0	1
	1387	Scaffold1913_87549_87253	Camellia sinensis var. sinensis	2	2	1
	1388	Scaffold1913_87927_88223	Camellia sinensis var. sinensis	2	2	1
	1389	Scaffold1913_91307_91693	Camellia sinensis var. sinensis	0	2	1
	1390	Scaffold1916_2305156_2304833	Camellia sinensis var. sinensis	4	2	2
	1391	Scaffold1923_681709_681440	Camellia sinensis var. sinensis	2	1	2
	1392	Scaffold19277_46734_46501	Camellia sinensis var. sinensis	0	1	3
	1393	Scaffold19277_48516_48797	Camellia sinensis var. sinensis	0	1	3
	1394	Scaffold1936_792605_792282	Camellia sinensis var. sinensis	4	1	4
	1395	Scaffold1936_794429_794040	Camellia sinensis var. sinensis	4	1	4
	1396	Scaffold1939_148595_148245	Camellia sinensis var. sinensis	0	2	9
	1397	Scaffold1939_150202_150059	Camellia sinensis var. sinensis	1	2	9
	1398	Scaffold1939_150613_151368	Camellia sinensis var. sinensis	1	2	9
	1399	Scaffold1939_152780_152887	Camellia sinensis var. sinensis	1	1	9
	1400	Scaffold197_236288_236569	Camellia sinensis var. sinensis	0	0	1
	1401	Scaffold1970_1394011_1393652	Camellia sinensis var. sinensis	0	0	2
	1402	Scaffold1987_493332_493081	Camellia sinensis var. sinensis	0	4	3
	1403	Scaffold1987_496168_495833	Camellia sinensis var. sinensis	0	4	3
	1404	Scaffold1989_1601153_1600893	Camellia sinensis var. sinensis	0	0	1
	1405	Scaffold1989_301858_301535	Camellia sinensis var. sinensis	1	2	1
	1406	Scaffold2013_292328_292747	Camellia sinensis var. sinensis	1	3	7
	1407	Scaffold2013_294764_295582	Camellia sinensis var. sinensis	0	4	10
	1408	Scaffold2013_297205_297789	Camellia sinensis var. sinensis	0	4	12
	1409	Scaffold2013_299649_300233	Camellia sinensis var. sinensis	0	4	13
	1410	Scaffold2013_302105_302689	Camellia sinensis var. sinensis	0	4	14
	1411	Scaffold2013_304651_305532	Camellia sinensis var. sinensis	2	4	12
	1412	Scaffold2013_306984_307424	Camellia sinensis var. sinensis	2	3	9
	1413	Scaffold2013_318286_317897	Camellia sinensis var. sinensis	7	3	3
	1414	Scaffold2014_985241_984657	Camellia sinensis var. sinensis	0	2	2
	1415	Scaffold2039_2384126_2383686	Camellia sinensis var. sinensis	1	1	5
	1416	Scaffold2039_2386597_2386013	Camellia sinensis var. sinensis	0	1	5
	1417	Scaffold2042_1544225_1544491	Camellia sinensis var. sinensis	1	4	4
	1418	Scaffold2042_1546667_1546332	Camellia sinensis var. sinensis	1	4	4
	1419	Scaffold2042_1547084_1547452	Camellia sinensis var. sinensis	0	4	4
	1420	Scaffold2051_3018123_3018437	Camellia sinensis var. sinensis	0	1	2
	1421	Scaffold209_671416_670898	Camellia sinensis var. sinensis	2	0	1
	1422	Scaffold2108_135168_134536	Camellia sinensis var. sinensis	1	0	1
	1423	Scaffold211_1067777_1067989	Camellia sinensis var. sinensis	0	3	2
	1424	Scaffold211_1070497_1070174	Camellia sinensis var. sinensis	0	3	2
	1425	Scaffold211_167007_167225	Camellia sinensis var. sinensis	1	1	4
	1426	Scaffold211_168660_169355	Camellia sinensis var. sinensis	1	1	4
	1427	Scaffold2112_2115102_2114767	Camellia sinensis var. sinensis	1	0	2
	1428	Scaffold2112_3069639_3069857	Camellia sinensis var. sinensis	2	2	0
	1429	Scaffold2113_91445_92029	Camellia sinensis var. sinensis	1	1	5
	1430	Scaffold2123_369610_369170	Camellia sinensis var. sinensis	2	1	3
	1431	Scaffold2132_1554739_1555086	Camellia sinensis var. sinensis	0	5	2
	1432	Scaffold2132_1558848_1558645	Camellia sinensis var. sinensis	0	5	4
	1433	Scaffold2132_1560903_1560691	Camellia sinensis var. sinensis	0	5	3
	1434	Scaffold2132_80935_80600	Camellia sinensis var. sinensis	0	0	1
	1435	Scaffold214_1149252_1148782	Camellia sinensis var. sinensis	0	2	1
	1436	Scaffold214_1972819_1972490	Camellia sinensis var. sinensis	2	0	1
	1437	Scaffold2141_661890_661306	Camellia sinensis var. sinensis	0	0	3
	1438	Scaffold2142_1355607_1355783	Camellia sinensis var. sinensis	1	1	5
	1439	Scaffold2142_1360649_1360302	Camellia sinensis var. sinensis	1	3	4
	1440	Scaffold2146_506212_505907	Camellia sinensis var. sinensis	0	3	4
	1441	Scaffold2146_509957_509724	Camellia sinensis var. sinensis	0	3	4
	1442	Scaffold215_665270_664947	Camellia sinensis var. sinensis	3	2	2
	1443	Scaffold2155_857659_857177	Camellia sinensis var. sinensis	1	1	4
	1444	Scaffold2158_146426_146376	Camellia sinensis var. sinensis	0	2	4
	1445	Scaffold2158_148431_148790	Camellia sinensis var. sinensis	0	2	5
	1446	Scaffold2166_361694_362008	Camellia sinensis var. sinensis	0	3	1
	1447	Scaffold2166_369328_369417	Camellia sinensis var. sinensis	0	0	1
	1448	Scaffold2168_1267792_1267169	Camellia sinensis var. sinensis	4	2	3
	1449	Scaffold217_138950_138765	Camellia sinensis var. sinensis	0	0	2
	1450	Scaffold217_1436899_1436564	Camellia sinensis var. sinensis	2	0	2
	1451	Scaffold2181_1848157_1847492	Camellia sinensis var. sinensis	0	0	2
	1452	Scaffold2185_710002_709667	Camellia sinensis var. sinensis	0	2	2
	1453	Scaffold220_1588531_1588091	Camellia sinensis var. sinensis	4	2	2
	1454	Scaffold220_1593685_1593593	Camellia sinensis var. sinensis	0	1	2
	1455	Scaffold2214_236870_236992	Camellia sinensis var. sinensis	0	1	1
	1456	Scaffold2214_949130_949450	Camellia sinensis var. sinensis	4	2	2
	1457	Scaffold2217_76897_76823	Camellia sinensis var. sinensis	0	3	4
	1458	Scaffold2217_80519_80184	Camellia sinensis var. sinensis	2	3	4
	1459	Scaffold2231_271522_271839	Camellia sinensis var. sinensis	1	3	4
	1460	Scaffold2231_273469_274251	Camellia sinensis var. sinensis	0	4	4
	1461	Scaffold2236_145560_145261	Camellia sinensis var. sinensis	0	3	2
	1462	Scaffold2236_149390_149091	Camellia sinensis var. sinensis	0	3	2
	1463	Scaffold2236_154987_154823	Camellia sinensis var. sinensis	1	2	3
	1464	Scaffold2241_585919_585632	Camellia sinensis var. sinensis	0	1	4
	1465	Scaffold2241_587309_587677	Camellia sinensis var. sinensis	0	3	4
	1466	Scaffold2241_591003_591182	Camellia sinensis var. sinensis	0	4	6
	1467	Scaffold2241_594029_594301	Camellia sinensis var. sinensis	0	4	4
	1468	Scaffold22494_75068_75358	Camellia sinensis var. sinensis	2	2	1
	1469	Scaffold22494_84297_83962	Camellia sinensis var. sinensis	0	4	2
	1470	Scaffold2259_72784_72846	Camellia sinensis var. sinensis	1	2	8
	1471	Scaffold2259_75591_75214	Camellia sinensis var. sinensis	0	3	10
	1472	Scaffold2259_78092_77904	Camellia sinensis var. sinensis	0	3	11
	1473	Scaffold2259_79754_79572	Camellia sinensis var. sinensis	0	2	8
	1474	Scaffold2259_80264_80521	Camellia sinensis var. sinensis	0	2	7
	1475	Scaffold2268_2211920_2212258	Camellia sinensis var. sinensis	5	1	1
	1476	Scaffold2268_2214457_2214897	Camellia sinensis var. sinensis	5	1	2
	1477	Scaffold2268_2217819_2218061	Camellia sinensis var. sinensis	3	1	2
	1478	Scaffold2268_955556_955191	Camellia sinensis var. sinensis	1	1	1
	1479	Scaffold2291_570957_571451	Camellia sinensis var. sinensis	0	4	6
	1480	Scaffold2291_573700_573876	Camellia sinensis var. sinensis	0	3	6
	1481	Scaffold2291_575861_575631	Camellia sinensis var. sinensis	1	2	6
	1482	Scaffold2294_337021_336686	Camellia sinensis var. sinensis	3	3	1
	1483	Scaffold2294_350131_349796	Camellia sinensis var. sinensis	0	1	1
	1484	Scaffold2298_206795_206613	Camellia sinensis var. sinensis	0	1	3
	1485	Scaffold2298_210673_210338	Camellia sinensis var. sinensis	0	4	3
	1486	Scaffold2298_213752_214111	Camellia sinensis var. sinensis	0	4	2
	1487	Scaffold2300_1003832_1004047	Camellia sinensis var. sinensis	4	1	4
	1488	Scaffold2301_1452374_1452643	Camellia sinensis var. sinensis	0	1	4
	1489	Scaffold2301_1454257_1454841	Camellia sinensis var. sinensis	0	1	4
	1490	Scaffold23050_9185_8676	Camellia sinensis var. sinensis	0	1	1
	1491	Scaffold23237_4154_3933	Camellia sinensis var. sinensis	1	0	1
	1492	Scaffold2348_1220503_1221021	Camellia sinensis var. sinensis	0	1	1
	1493	Scaffold2360_1837895_1837626	Camellia sinensis var. sinensis	3	3	4
	1494	Scaffold2360_1839788_1839582	Camellia sinensis var. sinensis	2	3	6
	1495	Scaffold2360_1842477_1842154	Camellia sinensis var. sinensis	1	4	5
	1496	Scaffold2360_1844220_1844927	Camellia sinensis var. sinensis	1	4	4
	1497	Scaffold2360_1846142_1845921	Camellia sinensis var. sinensis	1	2	4
	1498	Scaffold2360_2170650_2170895	Camellia sinensis var. sinensis	0	2	1
	1499	Scaffold2360_2172440_2172165	Camellia sinensis var. sinensis	0	2	2
	1500	Scaffold237_282431_283015	Camellia sinensis var. sinensis	2	1	3
	1501	Scaffold2370_53340_52756	Camellia sinensis var. sinensis	0	1	6
	1502	Scaffold2370_54630_54842	Camellia sinensis var. sinensis	0	1	7
	1503	Scaffold2370_56335_56919	Camellia sinensis var. sinensis	0	1	7
	1504	Scaffold2370_58007_58375	Camellia sinensis var. sinensis	0	1	7
	1505	Scaffold2373_128441_128289	Camellia sinensis var. sinensis	7	3	0
	1506	Scaffold2373_1885686_1885339	Camellia sinensis var. sinensis	4	0	0
	1507	Scaffold2381_74572_74249	Camellia sinensis var. sinensis	3	1	2
	1508	Scaffold2398_432016_431951	Camellia sinensis var. sinensis	0	3	3
	1509	Scaffold24005_2394_2570	Camellia sinensis var. sinensis	0	1	3
	1510	Scaffold2408_1658275_1657436	Camellia sinensis var. sinensis	0	3	2
	1511	Scaffold2417_1059748_1059572	Camellia sinensis var. sinensis	0	2	7
	1512	Scaffold2417_1060936_1061148	Camellia sinensis var. sinensis	0	3	7
	1513	Scaffold2417_1063445_1063549	Camellia sinensis var. sinensis	0	3	7
	1514	Scaffold2417_1064118_1064723	Camellia sinensis var. sinensis	1	3	7
	1515	Scaffold2417_314764_314573	Camellia sinensis var. sinensis	0	4	3
	1516	Scaffold2417_316455_316291	Camellia sinensis var. sinensis	0	4	2
	1517	Scaffold2459_593067_593426	Camellia sinensis var. sinensis	6	0	1
	1518	Scaffold2466_1389529_1389783	Camellia sinensis var. sinensis	0	0	3
	1519	Scaffold247_590241_590591	Camellia sinensis var. sinensis	0	3	6
	1520	Scaffold247_592040_592822	Camellia sinensis var. sinensis	0	3	6
	1521	Scaffold2493_138934_138632	Camellia sinensis var. sinensis	1	1	1
	1522	Scaffold2501_391775_391626	Camellia sinensis var. sinensis	4	1	1
	1523	Scaffold2501_476606_477178	Camellia sinensis var. sinensis	4	0	2
	1524	Scaffold25096_113223_113158	Camellia sinensis var. sinensis	2	3	2
	1525	Scaffold25096_115429_115325	Camellia sinensis var. sinensis	1	3	2
	1526	Scaffold251_3640842_3640750	Camellia sinensis var. sinensis	0	3	4
	1527	Scaffold251_3642117_3642935	Camellia sinensis var. sinensis	0	6	4
	1528	Scaffold2510_1244105_1244320	Camellia sinensis var. sinensis	0	7	2
	1529	Scaffold2510_1246768_1246445	Camellia sinensis var. sinensis	0	9	3
	1530	Scaffold2510_1248816_1248532	Camellia sinensis var. sinensis	0	7	5
	1531	Scaffold2510_1250710_1250934	Camellia sinensis var. sinensis	0	6	4
	1532	Scaffold2510_1253374_1253069	Camellia sinensis var. sinensis	0	6	3
	1533	Scaffold2510_1255425_1255141	Camellia sinensis var. sinensis	0	4	4
	1534	Scaffold2510_1259124_1258855	Camellia sinensis var. sinensis	3	2	1
	1535	Scaffold25237_44116_43805	Camellia sinensis var. sinensis	0	0	1
	1536	Scaffold2530_1282468_1282010	Camellia sinensis var. sinensis	1	2	2
	1537	Scaffold2536_641277_641768	Camellia sinensis var. sinensis	0	1	2
	1538	Scaffold2546_307217_307999	Camellia sinensis var. sinensis	0	2	6
	1539	Scaffold2546_310994_310611	Camellia sinensis var. sinensis	0	1	6
	1540	Scaffold2547_1247229_1246789	Camellia sinensis var. sinensis	3	3	3
	1541	Scaffold2547_1250673_1250257	Camellia sinensis var. sinensis	3	2	3
	1542	Scaffold2549_307593_307802	Camellia sinensis var. sinensis	0	2	3
	1543	Scaffold2549_309298_309882	Camellia sinensis var. sinensis	0	2	3
	1544	Scaffold25767_158123_157935	Camellia sinensis var. sinensis	1	0	4
	1545	Scaffold25767_160087_160001	Camellia sinensis var. sinensis	0	1	5
	1546	Scaffold2602_295147_295494	Camellia sinensis var. sinensis	0	0	1
	1547	Scaffold2602_826378_827301	Camellia sinensis var. sinensis	1	2	3
	1548	Scaffold2602_829908_830111	Camellia sinensis var. sinensis	1	2	3
	1549	Scaffold2603_205034_204699	Camellia sinensis var. sinensis	2	2	2
	1550	Scaffold2613_2894867_2895292	Camellia sinensis var. sinensis	0	0	4
	1551	Scaffold2637_14826_14984	Camellia sinensis var. sinensis	0	0	1
	1552	Scaffold2637_15448_15573	Camellia sinensis var. sinensis	0	0	1
	1553	Scaffold2637_218771_219094	Camellia sinensis var. sinensis	3	2	3
	1554	Scaffold2637_221613_221215	Camellia sinensis var. sinensis	0	2	3
	1555	Scaffold267_2627657_2627073	Camellia sinensis var. sinensis	3	1	4
	1556	Scaffold267_2628792_2628244	Camellia sinensis var. sinensis	3	1	4
	1557	Scaffold2684_905378_905863	Camellia sinensis var. sinensis	0	2	2
	1558	Scaffold2684_909249_908812	Camellia sinensis var. sinensis	0	2	2
	1559	Scaffold2704_457741_457283	Camellia sinensis var. sinensis	1	0	3
	1560	Scaffold2704_459318_459001	Camellia sinensis var. sinensis	1	0	3
	1561	Scaffold271_826279_826638	Camellia sinensis var. sinensis	0	2	1
	1562	Scaffold2711_225959_225510	Camellia sinensis var. sinensis	0	0	2
	1563	Scaffold272_31961_31377	Camellia sinensis var. sinensis	0	4	3
	1564	Scaffold2723_330362_330559	Camellia sinensis var. sinensis	4	1	3
	1565	Scaffold273_3514288_3514007	Camellia sinensis var. sinensis	2	1	3
	1566	Scaffold273_3517718_3517326	Camellia sinensis var. sinensis	2	1	3
	1567	Scaffold2753_1643233_1643568	Camellia sinensis var. sinensis	2	2	3
	1568	Scaffold2753_1646228_1645770	Camellia sinensis var. sinensis	0	2	3
	1569	Scaffold276_276208_275543	Camellia sinensis var. sinensis	0	0	2
	1570	Scaffold2760_365172_365507	Camellia sinensis var. sinensis	0	2	1
	1571	Scaffold2764_1610741_1610526	Camellia sinensis var. sinensis	3	3	1
	1572	Scaffold2764_1613104_1612811	Camellia sinensis var. sinensis	3	3	1
	1573	Scaffold2790_129415_129062	Camellia sinensis var. sinensis	6	3	0
	1574	Scaffold2805_950452_949991	Camellia sinensis var. sinensis	0	3	1
	1575	Scaffold2805_953748_953554	Camellia sinensis var. sinensis	0	3	1
	1576	Scaffold28094_8096_7908	Camellia sinensis var. sinensis	0	1	4
	1577	Scaffold281_2848283_2847861	Camellia sinensis var. sinensis	0	3	1
	1578	Scaffold2838_1236000_1236494	Camellia sinensis var. sinensis	7	3	3
	1579	Scaffold2838_344101_344460	Camellia sinensis var. sinensis	1	2	1
	1580	Scaffold2838_347739_347873	Camellia sinensis var. sinensis	1	4	1
	1581	Scaffold2838_354923_354618	Camellia sinensis var. sinensis	0	4	3
	1582	Scaffold2843_1511513_1511872	Camellia sinensis var. sinensis	2	2	1
	1583	Scaffold285_1828141_1828407	Camellia sinensis var. sinensis	0	1	1
	1584	Scaffold285_1837135_1836524	Camellia sinensis var. sinensis	0	2	2
	1585	Scaffold2902_2371709_2372020	Camellia sinensis var. sinensis	0	1	1
	1586	Scaffold2903_318243_317914	Camellia sinensis var. sinensis	0	2	0
	1587	Scaffold2904_141336_141665	Camellia sinensis var. sinensis	1	1	1
	1588	Scaffold2930_133155_133460	Camellia sinensis var. sinensis	2	0	0
	1589	Scaffold2936_1251701_1251363	Camellia sinensis var. sinensis	0	4	4
	1590	Scaffold2936_1254716_1255075	Camellia sinensis var. sinensis	0	4	4
	1591	Scaffold2936_213215_212916	Camellia sinensis var. sinensis	0	0	1
	1592	Scaffold2942_357097_356474	Camellia sinensis var. sinensis	1	3	5
	1593	Scaffold2942_359135_358746	Camellia sinensis var. sinensis	3	3	5
	1594	Scaffold2943_1170263_1169868	Camellia sinensis var. sinensis	0	2	1
	1595	Scaffold295_4562582_4563007	Camellia sinensis var. sinensis	2	4	2
	1596	Scaffold2971_110663_110929	Camellia sinensis var. sinensis	2	1	1
	1597	Scaffold2971_371595_371338	Camellia sinensis var. sinensis	1	0	2
	1598	Scaffold2971_373374_373267	Camellia sinensis var. sinensis	0	0	2
	1599	Scaffold30_5461552_5461767	Camellia sinensis var. sinensis	0	2	4
	1600	Scaffold30_5464033_5463668	Camellia sinensis var. sinensis	0	2	4
	1601	Scaffold30_5467082_5466861	Camellia sinensis var. sinensis	0	2	4
	1602	Scaffold30_5512115_5511891	Camellia sinensis var. sinensis	0	2	3
	1603	Scaffold30_5513646_5513347	Camellia sinensis var. sinensis	0	2	4
	1604	Scaffold30_5517959_5517744	Camellia sinensis var. sinensis	0	3	3
	1605	Scaffold30_5521147_5520935	Camellia sinensis var. sinensis	1	3	4
	1606	Scaffold30_5523829_5523299	Camellia sinensis var. sinensis	2	1	4
	1607	Scaffold3023_389192_388893	Camellia sinensis var. sinensis	0	3	3
	1608	Scaffold3023_392007_391735	Camellia sinensis var. sinensis	2	3	3
	1609	Scaffold3023_393140_392844	Camellia sinensis var. sinensis	2	3	3
	1610	Scaffold3040_1302002_1301703	Camellia sinensis var. sinensis	0	6	2
	1611	Scaffold3040_1304420_1304560	Camellia sinensis var. sinensis	0	6	2
	1612	Scaffold308_309198_308863	Camellia sinensis var. sinensis	2	0	2
	1613	Scaffold308_319178_319471	Camellia sinensis var. sinensis	0	3	2
	1614	Scaffold3086_292847_292224	Camellia sinensis var. sinensis	3	0	3
	1615	Scaffold3176_1219376_1219726	Camellia sinensis var. sinensis	0	0	1
	1616	Scaffold3223_640777_641232	Camellia sinensis var. sinensis	0	0	3
	1617	Scaffold3223_649083_648280	Camellia sinensis var. sinensis	0	2	3
	1618	Scaffold3231_595172_594570	Camellia sinensis var. sinensis	0	0	2
	1619	Scaffold3249_891208_891648	Camellia sinensis var. sinensis	1	3	2
	1620	Scaffold326_593351_592878	Camellia sinensis var. sinensis	5	0	1
	1621	Scaffold327_2242132_2242806	Camellia sinensis var. sinensis	0	3	6
	1622	Scaffold327_2244839_2244696	Camellia sinensis var. sinensis	4	3	6
	1623	Scaffold3281_271586_271753	Camellia sinensis var. sinensis	1	1	6
	1624	Scaffold3281_274515_274138	Camellia sinensis var. sinensis	1	1	6
	1625	Scaffold3281_277013_276561	Camellia sinensis var. sinensis	0	1	6
	1626	Scaffold3282_1058926_1059510	Camellia sinensis var. sinensis	0	2	4
	1627	Scaffold3288_244921_245379	Camellia sinensis var. sinensis	0	1	3
	1628	Scaffold32945_2415_2951	Camellia sinensis var. sinensis	3	0	2
	1629	Scaffold3313_371835_372629	Camellia sinensis var. sinensis	1	1	1
	1630	Scaffold3320_363416_363081	Camellia sinensis var. sinensis	3	0	1
	1631	Scaffold3329_246798_246346	Camellia sinensis var. sinensis	0	2	3
	1632	Scaffold3330_305433_305098	Camellia sinensis var. sinensis	0	0	1
	1633	Scaffold3336_373652_373068	Camellia sinensis var. sinensis	0	2	3
	1634	Scaffold3346_1343253_1343453	Camellia sinensis var. sinensis	2	1	1
	1635	Scaffold3346_1953673_1953389	Camellia sinensis var. sinensis	1	2	0
	1636	Scaffold3370_858103_857780	Camellia sinensis var. sinensis	3	1	2
	1637	Scaffold3382_330916_330332	Camellia sinensis var. sinensis	0	3	3
	1638	Scaffold3385_369215_369562	Camellia sinensis var. sinensis	0	3	1
	1639	Scaffold3385_372858_372574	Camellia sinensis var. sinensis	0	3	1
	1640	Scaffold3385_373755_374078	Camellia sinensis var. sinensis	0	3	1
	1641	Scaffold339_343595_343954	Camellia sinensis var. sinensis	2	1	2
	1642	Scaffold3396_128880_128233	Camellia sinensis var. sinensis	1	2	1
	1643	Scaffold3414_117050_116208	Camellia sinensis var. sinensis	0	0	2
	1644	Scaffold3415_55178_54630	Camellia sinensis var. sinensis	5	0	2
	1645	Scaffold34217_9930_9493	Camellia sinensis var. sinensis	0	1	1
	1646	Scaffold3426_663984_664451	Camellia sinensis var. sinensis	0	0	2
	1647	Scaffold3439_636474_636923	Camellia sinensis var. sinensis	0	2	8
	1648	Scaffold3439_637770_637985	Camellia sinensis var. sinensis	0	2	8
	1649	Scaffold3439_639591_640175	Camellia sinensis var. sinensis	1	2	8
	1650	Scaffold3439_642179_642015	Camellia sinensis var. sinensis	1	2	8
	1651	Scaffold344_1843120_1842806	Camellia sinensis var. sinensis	0	3	0
	1652	Scaffold344_2785816_2786064	Camellia sinensis var. sinensis	1	2	2
	1653	Scaffold34603_130_678	Camellia sinensis var. sinensis	0	1	5
	1654	Scaffold34603_1924_1388	Camellia sinensis var. sinensis	0	1	5
	1655	Scaffold3482_1305618_1305941	Camellia sinensis var. sinensis	2	2	2
	1656	Scaffold35_2592175_2592774	Camellia sinensis var. sinensis	0	4	4
	1657	Scaffold35_2597665_2597081	Camellia sinensis var. sinensis	0	5	4
	1658	Scaffold3500_3084759_3085118	Camellia sinensis var. sinensis	3	2	3
	1659	Scaffold35215_5257_4955	Camellia sinensis var. sinensis	0	1	2
	1660	Scaffold3528_778753_778259	Camellia sinensis var. sinensis	2	2	3
	1661	Scaffold3528_781753_781457	Camellia sinensis var. sinensis	2	2	3
	1662	Scaffold3532_4350_4682	Camellia sinensis var. sinensis	0	0	1
	1663	Scaffold3537_828703_828455	Camellia sinensis var. sinensis	1	1	2
	1664	Scaffold3590_408316_408786	Camellia sinensis var. sinensis	0	4	2
	1665	Scaffold3590_411739_412029	Camellia sinensis var. sinensis	0	7	3
	1666	Scaffold3590_417818_418177	Camellia sinensis var. sinensis	1	7	2
	1667	Scaffold3611_2440970_2440704	Camellia sinensis var. sinensis	1	2	2
	1668	Scaffold3611_2441883_2441584	Camellia sinensis var. sinensis	0	2	2
	1669	Scaffold3611_2442341_2442709	Camellia sinensis var. sinensis	0	2	2
	1670	Scaffold3620_319208_319567	Camellia sinensis var. sinensis	0	5	0
	1671	Scaffold3620_442555_442289	Camellia sinensis var. sinensis	1	2	0
	1672	Scaffold3625_43229_43543	Camellia sinensis var. sinensis	1	3	3
	1673	Scaffold3625_47211_46876	Camellia sinensis var. sinensis	0	4	3
	1674	Scaffold3625_52660_53130	Camellia sinensis var. sinensis	0	1	1
	1675	Scaffold3639_1137308_1137201	Camellia sinensis var. sinensis	0	3	4
	1676	Scaffold3639_1138269_1138051	Camellia sinensis var. sinensis	0	3	4
	1677	Scaffold3639_1139507_1139746	Camellia sinensis var. sinensis	0	3	4
	1678	Scaffold364_533109_532657	Camellia sinensis var. sinensis	0	1	5
	1679	Scaffold364_535250_534810	Camellia sinensis var. sinensis	0	1	5
	1680	Scaffold364_537031_536822	Camellia sinensis var. sinensis	0	1	5
	1681	Scaffold3698_209254_209529	Camellia sinensis var. sinensis	0	1	5
	1682	Scaffold3698_211300_211178	Camellia sinensis var. sinensis	0	3	5
	1683	Scaffold3698_213519_213214	Camellia sinensis var. sinensis	0	4	6
	1684	Scaffold3698_216584_216886	Camellia sinensis var. sinensis	2	4	5
	1685	Scaffold3717_504369_503839	Camellia sinensis var. sinensis	1	1	5
	1686	Scaffold3717_506298_505939	Camellia sinensis var. sinensis	0	1	5
	1687	Scaffold372_3436616_3435975	Camellia sinensis var. sinensis	1	1	2
	1688	Scaffold3723_348600_348283	Camellia sinensis var. sinensis	0	2	5
	1689	Scaffold3723_350230_350099	Camellia sinensis var. sinensis	0	2	4
	1690	Scaffold3727_493540_493259	Camellia sinensis var. sinensis	0	2	0
	1691	Scaffold3727_916138_916497	Camellia sinensis var. sinensis	0	1	1
	1692	Scaffold3727_923559_923918	Camellia sinensis var. sinensis	0	2	1
	1693	Scaffold374_1112406_1112798	Camellia sinensis var. sinensis	0	0	1
	1694	Scaffold376_672602_672270	Camellia sinensis var. sinensis	4	2	3
	1695	Scaffold3800_380932_380612	Camellia sinensis var. sinensis	3	1	2
	1696	Scaffold3845_166474_166572	Camellia sinensis var. sinensis	2	2	1
	1697	Scaffold387_501185_501544	Camellia sinensis var. sinensis	5	1	0
	1698	Scaffold3876_1430363_1430635	Camellia sinensis var. sinensis	0	6	2
	1699	Scaffold3876_1433967_1434254	Camellia sinensis var. sinensis	0	6	3
	1700	Scaffold3876_1437489_1437776	Camellia sinensis var. sinensis	0	4	2
	1701	Scaffold3876_1478215_1478544	Camellia sinensis var. sinensis	0	0	1
	1702	Scaffold3876_1486907_1486404	Camellia sinensis var. sinensis	0	1	2
	1703	Scaffold3876_1489710_1489558	Camellia sinensis var. sinensis	0	2	3
	1704	Scaffold3876_1492719_1492976	Camellia sinensis var. sinensis	0	2	3
	1705	Scaffold3879_10907_10602	Camellia sinensis var. sinensis	4	3	1
	1706	Scaffold3879_15942_15589	Camellia sinensis var. sinensis	0	1	1
	1707	Scaffold3879_725049_725366	Camellia sinensis var. sinensis	4	2	0
	1708	Scaffold3896_364677_365054	Camellia sinensis var. sinensis	0	0	1
	1709	Scaffold390_1656678_1656460	Camellia sinensis var. sinensis	2	1	2
	1710	Scaffold390_1975331_1975807	Camellia sinensis var. sinensis	3	0	1
	1711	Scaffold3908_106521_106586	Camellia sinensis var. sinensis	0	2	1
	1712	Scaffold3908_154037_154498	Camellia sinensis var. sinensis	3	4	5
	1713	Scaffold3908_159250_159597	Camellia sinensis var. sinensis	1	6	5
	1714	Scaffold393_150101_150415	Camellia sinensis var. sinensis	0	8	3
	1715	Scaffold393_1981704_1982129	Camellia sinensis var. sinensis	1	1	2
	1716	Scaffold395_288039_288419	Camellia sinensis var. sinensis	0	2	1
	1717	Scaffold395_299918_300340	Camellia sinensis var. sinensis	0	2	6
	1718	Scaffold395_303249_303785	Camellia sinensis var. sinensis	0	2	6
	1719	Scaffold395_304728_305009	Camellia sinensis var. sinensis	0	2	6
	1720	Scaffold3952_759254_758925	Camellia sinensis var. sinensis	3	3	2
	1721	Scaffold3952_760997_760929	Camellia sinensis var. sinensis	4	4	2
	1722	Scaffold3952_764084_763749	Camellia sinensis var. sinensis	2	4	2
	1723	Scaffold397_1214950_1215492	Camellia sinensis var. sinensis	2	0	2
	1724	Scaffold397_1216132_1216299	Camellia sinensis var. sinensis	2	0	2
	1725	Scaffold397_137791_137534	Camellia sinensis var. sinensis	0	0	5
	1726	Scaffold397_139237_138980	Camellia sinensis var. sinensis	0	0	5
	1727	Scaffold397_140683_140426	Camellia sinensis var. sinensis	0	0	5
	1728	Scaffold397_141321_141091	Camellia sinensis var. sinensis	0	0	5
	1729	Scaffold3973_407956_408219	Camellia sinensis var. sinensis	0	4	2
	1730	Scaffold399_395993_395661	Camellia sinensis var. sinensis	0	2	4
	1731	Scaffold399_399632_399267	Camellia sinensis var. sinensis	0	4	5
	1732	Scaffold399_401173_401511	Camellia sinensis var. sinensis	0	6	4
	1733	Scaffold399_404952_405128	Camellia sinensis var. sinensis	0	5	3
	1734	Scaffold399_405798_406103	Camellia sinensis var. sinensis	0	5	1
	1735	Scaffold4_1032300_1032479	Camellia sinensis var. sinensis	0	1	2
	1736	Scaffold4_1034389_1033904	Camellia sinensis var. sinensis	0	1	2
	1737	Scaffold4003_295100_295468	Camellia sinensis var. sinensis	0	2	1
	1738	Scaffold4003_297967_298356	Camellia sinensis var. sinensis	4	2	1
	1739	Scaffold4005_820275_819970	Camellia sinensis var. sinensis	0	1	1
	1740	Scaffold401_1399401_1399084	Camellia sinensis var. sinensis	0	1	1
	1741	Scaffold4034_46206_45871	Camellia sinensis var. sinensis	1	1	3
	1742	Scaffold4034_47318_47584	Camellia sinensis var. sinensis	1	1	3
	1743	Scaffold4050_266036_266395	Camellia sinensis var. sinensis	3	1	0
	1744	Scaffold4086_208215_207694	Camellia sinensis var. sinensis	3	1	3
	1745	Scaffold4086_209028_208696	Camellia sinensis var. sinensis	5	1	3
	1746	Scaffold4104_11894_11799	Camellia sinensis var. sinensis	2	4	4
	1747	Scaffold4104_13423_13863	Camellia sinensis var. sinensis	0	4	4
	1748	Scaffold411_4006361_4007179	Camellia sinensis var. sinensis	1	1	2
	1749	Scaffold4118_172706_172320	Camellia sinensis var. sinensis	1	0	1
	1750	Scaffold4118_308590_308679	Camellia sinensis var. sinensis	0	3	1
	1751	Scaffold4130_244207_243830	Camellia sinensis var. sinensis	1	1	2
	1752	Scaffold4138_202478_202834	Camellia sinensis var. sinensis	2	1	5
	1753	Scaffold4138_206857_206777	Camellia sinensis var. sinensis	0	1	9
	1754	Scaffold4138_208298_208558	Camellia sinensis var. sinensis	1	1	8
	1755	Scaffold4138_209981_210049	Camellia sinensis var. sinensis	1	1	8
	1756	Scaffold4138_3006922_3006587	Camellia sinensis var. sinensis	0	1	6
	1757	Scaffold4138_3009323_3009021	Camellia sinensis var. sinensis	0	3	5
	1758	Scaffold4138_3012203_3012469	Camellia sinensis var. sinensis	0	3	7
	1759	Scaffold4152_306469_307128	Camellia sinensis var. sinensis	1	2	2
	1760	Scaffold4155_1204051_1203554	Camellia sinensis var. sinensis	0	2	2
	1761	Scaffold418_938136_937768	Camellia sinensis var. sinensis	0	2	3
	1762	Scaffold418_944441_945223	Camellia sinensis var. sinensis	0	3	9
	1763	Scaffold418_947300_946803	Camellia sinensis var. sinensis	0	2	9
	1764	Scaffold418_949929_950711	Camellia sinensis var. sinensis	0	4	10
	1765	Scaffold418_953048_953224	Camellia sinensis var. sinensis	0	3	8
	1766	Scaffold418_957879_958256	Camellia sinensis var. sinensis	0	3	5
	1767	Scaffold418_959999_960292	Camellia sinensis var. sinensis	1	1	3
	1768	Scaffold4228_169226_168435	Camellia sinensis var. sinensis	2	1	3
	1769	Scaffold423_3646692_3646976	Camellia sinensis var. sinensis	1	0	2
	1770	Scaffold423_4529459_4529085	Camellia sinensis var. sinensis	0	2	3
	1771	Scaffold423_4530565_4531065	Camellia sinensis var. sinensis	0	2	3
	1772	Scaffold423_4532988_4533428	Camellia sinensis var. sinensis	0	2	3
	1773	Scaffold4252_60318_60160	Camellia sinensis var. sinensis	0	1	4
	1774	Scaffold4293_142683_143126	Camellia sinensis var. sinensis	5	1	2
	1775	Scaffold433_150978_150340	Camellia sinensis var. sinensis	1	0	3
	1776	Scaffold435_1111551_1111138	Camellia sinensis var. sinensis	8	1	1
	1777	Scaffold435_327251_326916	Camellia sinensis var. sinensis	2	5	4
	1778	Scaffold435_330716_331075	Camellia sinensis var. sinensis	1	7	4
	1779	Scaffold435_335493_335341	Camellia sinensis var. sinensis	0	6	4
	1780	Scaffold435_337013_337279	Camellia sinensis var. sinensis	0	6	2
	1781	Scaffold435_339493_339708	Camellia sinensis var. sinensis	0	3	2
	1782	Scaffold4359_1070425_1070006	Camellia sinensis var. sinensis	0	0	1
	1783	Scaffold4371_1247595_1248167	Camellia sinensis var. sinensis	0	0	2
	1784	Scaffold4372_938697_939056	Camellia sinensis var. sinensis	0	1	0
	1785	Scaffold4372_939972_940235	Camellia sinensis var. sinensis	0	1	0
	1786	Scaffold4382_46602_46267	Camellia sinensis var. sinensis	0	4	1
	1787	Scaffold441_411954_412118	Camellia sinensis var. sinensis	0	0	2
	1788	Scaffold441_422431_421793	Camellia sinensis var. sinensis	2	1	3
	1789	Scaffold441_424690_424481	Camellia sinensis var. sinensis	2	2	3
	1790	Scaffold441_430056_429808	Camellia sinensis var. sinensis	0	2	3
	1791	Scaffold441_430492_430668	Camellia sinensis var. sinensis	0	2	3
	1792	Scaffold441_434305_434574	Camellia sinensis var. sinensis	0	2	3
	1793	Scaffold447_658213_657890	Camellia sinensis var. sinensis	0	0	1
	1794	Scaffold4495_25492_25181	Camellia sinensis var. sinensis	0	0	1
	1795	Scaffold4495_544471_544202	Camellia sinensis var. sinensis	0	2	2
	1796	Scaffold4495_547714_547316	Camellia sinensis var. sinensis	0	2	3
	1797	Scaffold4495_550671_551003	Camellia sinensis var. sinensis	0	5	4
	1798	Scaffold4495_554595_554398	Camellia sinensis var. sinensis	0	4	2
	1799	Scaffold4537_469653_469826	Camellia sinensis var. sinensis	0	1	2
	1800	Scaffold455_1665268_1665600	Camellia sinensis var. sinensis	2	0	2
	1801	Scaffold4603_1236320_1236015	Camellia sinensis var. sinensis	0	0	1
	1802	Scaffold4659_1173123_1172914	Camellia sinensis var. sinensis	0	0	1
	1803	Scaffold4659_442988_443347	Camellia sinensis var. sinensis	1	3	3
	1804	Scaffold4659_444663_444406	Camellia sinensis var. sinensis	1	3	3
	1805	Scaffold4659_446620_446901	Camellia sinensis var. sinensis	3	3	3
	1806	Scaffold471_625647_625381	Camellia sinensis var. sinensis	0	2	2
	1807	Scaffold471_640763_640140	Camellia sinensis var. sinensis	0	2	2
	1808	Scaffold4711_487738_488070	Camellia sinensis var. sinensis	4	0	1
	1809	Scaffold4717_1257933_1258313	Camellia sinensis var. sinensis	1	0	2
	1810	Scaffold4723_1015194_1014889	Camellia sinensis var. sinensis	0	2	3
	1811	Scaffold4723_1018822_1018511	Camellia sinensis var. sinensis	0	2	3
	1812	Scaffold4724_127120_126743	Camellia sinensis var. sinensis	0	1	4
	1813	Scaffold475_1537518_1537195	Camellia sinensis var. sinensis	0	0	2
	1814	Scaffold475_181314_181018	Camellia sinensis var. sinensis	1	1	3
	1815	Scaffold4761_246923_246576	Camellia sinensis var. sinensis	0	1	5
	1816	Scaffold4761_248503_248604	Camellia sinensis var. sinensis	1	1	5
	1817	Scaffold4761_250674_250877	Camellia sinensis var. sinensis	2	2	5
	1818	Scaffold4761_28295_27990	Camellia sinensis var. sinensis	3	1	2
	1819	Scaffold478_944605_944057	Camellia sinensis var. sinensis	1	1	2
	1820	Scaffold479_520396_520755	Camellia sinensis var. sinensis	0	3	3
	1821	Scaffold479_523599_523417	Camellia sinensis var. sinensis	0	3	3
	1822	Scaffold481_503849_504124	Camellia sinensis var. sinensis	2	2	2
	1823	Scaffold4813_368003_368368	Camellia sinensis var. sinensis	3	2	0
	1824	Scaffold482_1857887_1857564	Camellia sinensis var. sinensis	0	0	2
	1825	Scaffold482_1880475_1880188	Camellia sinensis var. sinensis	0	3	2
	1826	Scaffold482_2072980_2073690	Camellia sinensis var. sinensis	0	3	4
	1827	Scaffold485_650074_649760	Camellia sinensis var. sinensis	0	0	4
	1828	Scaffold485_653052_652765	Camellia sinensis var. sinensis	0	0	4
	1829	Scaffold485_654563_654970	Camellia sinensis var. sinensis	1	0	4
	1830	Scaffold487_237198_236863	Camellia sinensis var. sinensis	0	0	2
	1831	Scaffold4911_129118_129477	Camellia sinensis var. sinensis	0	2	0
	1832	Scaffold492_1327543_1327680	Camellia sinensis var. sinensis	0	4	3
	1833	Scaffold492_1328999_1329358	Camellia sinensis var. sinensis	0	4	3
	1834	Scaffold4947_585068_585370	Camellia sinensis var. sinensis	0	1	2
	1835	Scaffold4947_586765_587097	Camellia sinensis var. sinensis	1	1	2
	1836	Scaffold4947_637699_637247	Camellia sinensis var. sinensis	0	2	7
	1837	Scaffold4947_640371_640030	Camellia sinensis var. sinensis	0	2	6
	1838	Scaffold5016_261069_260746	Camellia sinensis var. sinensis	0	7	2
	1839	Scaffold5016_263594_263884	Camellia sinensis var. sinensis	0	5	2
	1840	Scaffold505_560938_561522	Camellia sinensis var. sinensis	3	1	3
	1841	Scaffold5051_351205_350762	Camellia sinensis var. sinensis	0	0	3
	1842	Scaffold5055_657623_657246	Camellia sinensis var. sinensis	1	2	1
	1843	Scaffold5099_267497_267057	Camellia sinensis var. sinensis	0	4	1
	1844	Scaffold52_3208_2507	Camellia sinensis var. sinensis	1	3	2
	1845	Scaffold520_1970475_1971269	Camellia sinensis var. sinensis	1	0	2
	1846	Scaffold5226_104628_104170	Camellia sinensis var. sinensis	91	2	1
	1847	Scaffold5226_111038_110670	Camellia sinensis var. sinensis	84	2	1
	1848	Scaffold5226_111729_111616	Camellia sinensis var. sinensis	60	2	1
	1849	Scaffold523_518366_517920	Camellia sinensis var. sinensis	0	1	6
	1850	Scaffold523_523640_523323	Camellia sinensis var. sinensis	0	1	7
	1851	Scaffold523_528727_528554	Camellia sinensis var. sinensis	0	2	5
	1852	Scaffold523_530806_530384	Camellia sinensis var. sinensis	0	2	4
	1853	Scaffold5316_30293_30556	Camellia sinensis var. sinensis	1	0	2
	1854	Scaffold5316_3405_3130	Camellia sinensis var. sinensis	0	4	2
	1855	Scaffold5316_542_219	Camellia sinensis var. sinensis	0	4	1
	1856	Scaffold5360_33061_32765	Camellia sinensis var. sinensis	0	2	4
	1857	Scaffold5360_35394_34678	Camellia sinensis var. sinensis	0	4	5
	1858	Scaffold5360_38871_39101	Camellia sinensis var. sinensis	0	4	4
	1859	Scaffold5382_130142_130489	Camellia sinensis var. sinensis	0	1	2
	1860	Scaffold539_892581_892357	Camellia sinensis var. sinensis	0	3	2
	1861	Scaffold539_896208_896543	Camellia sinensis var. sinensis	1	3	2
	1862	Scaffold5399_764938_764759	Camellia sinensis var. sinensis	1	0	3
	1863	Scaffold5399_768726_768442	Camellia sinensis var. sinensis	0	0	7
	1864	Scaffold5399_770860_770237	Camellia sinensis var. sinensis	0	0	6
	1865	Scaffold5399_772771_772460	Camellia sinensis var. sinensis	0	0	8
	1866	Scaffold5399_774997_774722	Camellia sinensis var. sinensis	0	0	7
	1867	Scaffold5399_778181_777543	Camellia sinensis var. sinensis	0	0	8
	1868	Scaffold5399_781294_780866	Camellia sinensis var. sinensis	0	0	7
	1869	Scaffold5399_783300_783130	Camellia sinensis var. sinensis	1	0	6
	1870	Scaffold5399_785543_785244	Camellia sinensis var. sinensis	1	0	5
	1871	Scaffold5425_125856_125368	Camellia sinensis var. sinensis	0	2	4
	1872	Scaffold546_146807_147391	Camellia sinensis var. sinensis	4	2	2
	1873	Scaffold546_153177_153761	Camellia sinensis var. sinensis	0	6	6
	1874	Scaffold546_154706_154858	Camellia sinensis var. sinensis	0	4	7
	1875	Scaffold546_157080_157193	Camellia sinensis var. sinensis	0	4	8
	1876	Scaffold546_158218_158394	Camellia sinensis var. sinensis	0	4	8
	1877	Scaffold546_160657_160761	Camellia sinensis var. sinensis	0	3	5
	1878	Scaffold546_929391_929170	Camellia sinensis var. sinensis	0	0	1
	1879	Scaffold546_936273_935998	Camellia sinensis var. sinensis	1	0	0
	1880	Scaffold5516_561533_562117	Camellia sinensis var. sinensis	1	1	2
	1881	Scaffold5587_52775_53143	Camellia sinensis var. sinensis	1	1	2
	1882	Scaffold56_605157_604942	Camellia sinensis var. sinensis	0	6	3
	1883	Scaffold56_606557_606754	Camellia sinensis var. sinensis	0	6	4
	1884	Scaffold56_609394_609717	Camellia sinensis var. sinensis	3	4	3
	1885	Scaffold560_2092512_2091916	Camellia sinensis var. sinensis	0	2	1
	1886	Scaffold5697_264035_264394	Camellia sinensis var. sinensis	1	0	3
	1887	Scaffold57_746941_746666	Camellia sinensis var. sinensis	3	1	1
	1888	Scaffold57_753530_753072	Camellia sinensis var. sinensis	6	2	1
	1889	Scaffold570_2893526_2893068	Camellia sinensis var. sinensis	2	3	7
	1890	Scaffold570_2895962_2895504	Camellia sinensis var. sinensis	2	3	7
	1891	Scaffold570_2897714_2897583	Camellia sinensis var. sinensis	0	2	7
	1892	Scaffold570_2911965_2911612	Camellia sinensis var. sinensis	0	1	4
	1893	Scaffold570_2960800_2960630	Camellia sinensis var. sinensis	0	1	4
	1894	Scaffold570_2963318_2962734	Camellia sinensis var. sinensis	0	1	4
	1895	Scaffold573_538347_538955	Camellia sinensis var. sinensis	0	1	4
	1896	Scaffold573_540202_539768	Camellia sinensis var. sinensis	0	1	4
	1897	Scaffold5763_296577_296095	Camellia sinensis var. sinensis	0	0	1
	1898	Scaffold5763_302695_302766	Camellia sinensis var. sinensis	0	0	1
	1899	Scaffold5763_320629_320973	Camellia sinensis var. sinensis	0	2	2
	1900	Scaffold579_225535_225425	Camellia sinensis var. sinensis	2	2	0
	1901	Scaffold579_29501_29848	Camellia sinensis var. sinensis	6	4	2
	1902	Scaffold5804_32106_31810	Camellia sinensis var. sinensis	2	4	1
	1903	Scaffold5808_96476_97060	Camellia sinensis var. sinensis	0	0	2
	1904	Scaffold583_137758_137459	Camellia sinensis var. sinensis	0	3	3
	1905	Scaffold583_141362_140922	Camellia sinensis var. sinensis	0	4	3
	1906	Scaffold592_1590164_1590748	Camellia sinensis var. sinensis	4	0	3
	1907	Scaffold592_1597317_1596427	Camellia sinensis var. sinensis	0	0	2
	1908	Scaffold6033_562205_561831	Camellia sinensis var. sinensis	4	2	4
	1909	Scaffold6167_942849_943433	Camellia sinensis var. sinensis	0	4	7
	1910	Scaffold6167_945265_946239	Camellia sinensis var. sinensis	0	6	7
	1911	Scaffold6167_949542_949700	Camellia sinensis var. sinensis	0	4	5
	1912	Scaffold624_1023656_1023216	Camellia sinensis var. sinensis	3	1	3
	1913	Scaffold624_2850180_2849596	Camellia sinensis var. sinensis	0	3	4
	1914	Scaffold624_2856484_2857068	Camellia sinensis var. sinensis	1	5	5
	1915	Scaffold624_2858925_2859248	Camellia sinensis var. sinensis	4	4	4
	1916	Scaffold626_117714_118013	Camellia sinensis var. sinensis	3	2	1
	1917	Scaffold626_80168_80593	Camellia sinensis var. sinensis	2	2	4
	1918	Scaffold626_81149_81733	Camellia sinensis var. sinensis	2	2	4
	1919	Scaffold628_3109073_3109696	Camellia sinensis var. sinensis	0	2	2
	1920	Scaffold6350_384368_384940	Camellia sinensis var. sinensis	0	0	2
	1921	Scaffold638_175414_174671	Camellia sinensis var. sinensis	3	0	4
	1922	Scaffold638_175982_176197	Camellia sinensis var. sinensis	3	0	4
	1923	Scaffold6390_695766_695464	Camellia sinensis var. sinensis	0	0	2
	1924	Scaffold643_347089_346817	Camellia sinensis var. sinensis	0	0	2
	1925	Scaffold656_1363031_1362732	Camellia sinensis var. sinensis	0	2	2
	1926	Scaffold656_1364641_1364399	Camellia sinensis var. sinensis	0	2	2
	1927	Scaffold660_4785749_4786177	Camellia sinensis var. sinensis	0	1	1
	1928	Scaffold662_106532_106206	Camellia sinensis var. sinensis	0	0	8
	1929	Scaffold662_107984_107682	Camellia sinensis var. sinensis	0	0	9
	1930	Scaffold662_109430_109128	Camellia sinensis var. sinensis	0	0	9
	1931	Scaffold662_110874_110572	Camellia sinensis var. sinensis	0	0	9
	1932	Scaffold662_111928_111632	Camellia sinensis var. sinensis	0	0	8
	1933	Scaffold666_478579_478854	Camellia sinensis var. sinensis	1	2	6
	1934	Scaffold666_481410_481685	Camellia sinensis var. sinensis	1	2	6
	1935	Scaffold666_484238_484561	Camellia sinensis var. sinensis	0	2	4
	1936	Scaffold67_446909_446634	Camellia sinensis var. sinensis	0	1	4
	1937	Scaffold67_449243_449488	Camellia sinensis var. sinensis	6	2	4
	1938	Scaffold670_2367185_2367442	Camellia sinensis var. sinensis	0	2	2
	1939	Scaffold675_1440329_1439961	Camellia sinensis var. sinensis	3	1	1
	1940	Scaffold6794_886726_887376	Camellia sinensis var. sinensis	0	0	2
	1941	Scaffold682_745225_745028	Camellia sinensis var. sinensis	1	0	2
	1942	Scaffold688_440986_441483	Camellia sinensis var. sinensis	4	0	1
	1943	Scaffold689_405296_405081	Camellia sinensis var. sinensis	0	2	3
	1944	Scaffold6953_409933_410220	Camellia sinensis var. sinensis	5	1	2
	1945	Scaffold697_2145049_2145804	Camellia sinensis var. sinensis	4	0	4
	1946	Scaffold697_2146403_2146567	Camellia sinensis var. sinensis	5	0	4
	1947	Scaffold697_2147136_2147285	Camellia sinensis var. sinensis	5	0	4
	1948	Scaffold6993_22111_22518	Camellia sinensis var. sinensis	0	0	2
	1949	Scaffold7026_397102_396854	Camellia sinensis var. sinensis	3	1	2
	1950	Scaffold7026_673471_673623	Camellia sinensis var. sinensis	0	1	2
	1951	Scaffold708_208115_208429	Camellia sinensis var. sinensis	1	1	2
	1952	Scaffold709_548062_548331	Camellia sinensis var. sinensis	0	1	1
	1953	Scaffold71_127035_127343	Camellia sinensis var. sinensis	1	1	2
	1954	Scaffold7110_123227_122643	Camellia sinensis var. sinensis	0	2	6
	1955	Scaffold7110_124587_124411	Camellia sinensis var. sinensis	0	2	6
	1956	Scaffold7231_237146_237481	Camellia sinensis var. sinensis	0	3	1
	1957	Scaffold727_20651_20376	Camellia sinensis var. sinensis	0	1	5
	1958	Scaffold727_23147_22797	Camellia sinensis var. sinensis	0	1	5
	1959	Scaffold73_1022091_1021465	Camellia sinensis var. sinensis	4	1	3
	1960	Scaffold73_1023969_1023781	Camellia sinensis var. sinensis	0	1	3
	1961	Scaffold7312_301595_301834	Camellia sinensis var. sinensis	0	3	5
	1962	Scaffold7312_303814_303656	Camellia sinensis var. sinensis	0	3	7
	1963	Scaffold7312_305405_305695	Camellia sinensis var. sinensis	0	3	7
	1964	Scaffold7312_308182_308454	Camellia sinensis var. sinensis	0	2	7
	1965	Scaffold734_513792_513935	Camellia sinensis var. sinensis	2	2	4
	1966	Scaffold734_516805_516584	Camellia sinensis var. sinensis	1	2	4
	1967	Scaffold737_99384_99701	Camellia sinensis var. sinensis	2	0	1
	1968	Scaffold7466_485587_485225	Camellia sinensis var. sinensis	0	1	1
	1969	Scaffold747_1811413_1811733	Camellia sinensis var. sinensis	8	0	2
	1970	Scaffold7475_269882_269613	Camellia sinensis var. sinensis	3	2	2
	1971	Scaffold7475_280470_279850	Camellia sinensis var. sinensis	0	1	1
	1972	Scaffold7480_215122_214727	Camellia sinensis var. sinensis	0	1	3
	1973	Scaffold7480_216926_217237	Camellia sinensis var. sinensis	0	1	3
	1974	Scaffold7480_314637_314389	Camellia sinensis var. sinensis	0	2	4
	1975	Scaffold7480_317294_317551	Camellia sinensis var. sinensis	0	2	4
	1976	Scaffold7480_491294_491049	Camellia sinensis var. sinensis	1	2	3
	1977	Scaffold7480_493766_494290	Camellia sinensis var. sinensis	1	2	3
	1978	Scaffold749_117894_118604	Camellia sinensis var. sinensis	0	2	7
	1979	Scaffold749_121206_120541	Camellia sinensis var. sinensis	0	2	7
	1980	Scaffold76_121631_121125	Camellia sinensis var. sinensis	0	0	2
	1981	Scaffold7617_1370471_1370193	Camellia sinensis var. sinensis	0	0	5
	1982	Scaffold7617_1374149_1374559	Camellia sinensis var. sinensis	0	0	5
	1983	Scaffold762_71443_71126	Camellia sinensis var. sinensis	4	1	1
	1984	Scaffold762_79714_79529	Camellia sinensis var. sinensis	1	1	3
	1985	Scaffold762_81132_81377	Camellia sinensis var. sinensis	1	1	2
	1986	Scaffold773_239822_239998	Camellia sinensis var. sinensis	0	3	4
	1987	Scaffold773_241497_241847	Camellia sinensis var. sinensis	0	2	4
	1988	Scaffold773_898145_897777	Camellia sinensis var. sinensis	0	1	5
	1989	Scaffold773_898566_898700	Camellia sinensis var. sinensis	0	1	5
	1990	Scaffold773_900516_900629	Camellia sinensis var. sinensis	0	1	5
	1991	Scaffold774_769894_770028	Camellia sinensis var. sinensis	0	0	2
	1992	Scaffold783_1161774_1161469	Camellia sinensis var. sinensis	5	1	1
	1993	Scaffold783_1542326_1542027	Camellia sinensis var. sinensis	0	1	4
	1994	Scaffold783_1544445_1544170	Camellia sinensis var. sinensis	0	2	5
	1995	Scaffold783_1545690_1545941	Camellia sinensis var. sinensis	0	2	5
	1996	Scaffold783_1548019_1548294	Camellia sinensis var. sinensis	0	2	4
	1997	Scaffold790_261623_261835	Camellia sinensis var. sinensis	0	2	1
	1998	Scaffold790_292948_293532	Camellia sinensis var. sinensis	1	0	2
[truncated: 314 more rows]
